# Supplementary material for: Composite estimation to combine spatially overlapping environmental monitoring surveys
Source: PLoS One. 2024 Mar 22;19(3):e0299306. doi: 10.1371/journal.pone.0299306 (PMC10959383; doi:10.1371/journal.pone.0299306)
Supplement: S1 Code — R program to derive survey and composite estimates and perform statistical comparisons of indicators between Core and NonCore sagebrush on BLM-managed lands in WAFWA MZ II (2015–18). (R) [file pone.0299306.s004.r]

###############################################################################
#License
#=======

# Unless otherwise noted, this project is in the public domain in the United
# States because it contains materials that originally came from the United
# States Geological Survey, an agency of the United States Department of
# Interior. For more information, see the official USGS copyright policy at
# https://www.usgs.gov/information-policies-and-instructions/copyrights-and-credits

# Additionally, we waive copyright and related rights in the work
# worldwide through the CC0 1.0 Universal public domain dedication.
################################################################################


################################################################################
####
# Program:      CompositeEstimation.r
# Programmer:   Steven Garman, USGS Geosciences and Environmental Change Science Center, 
#               Denver Federal Center, Denver, CO.
# Last Revised: Sept 15, 2023
# Publication:  Garman SL,Yu CL, Li Y.  2024,  
#		Composite Estimation To Combine Spatially Overlapping Environmental Monitoring Surveys.
#               PLOS ONE.

# Platform: 	Developed on R Base Rx64 4.2.1 with spsurvey vers. 5.3.0.     

# Purpose:  	R program to implement a case study using composite estimates of The Bureau of Land Management (BLM) Assessment 
#               Inventory and Analysis terrestrial survey estimates (hereafter AIMt) and BLM's Landscape Monitoring Framework (LMF) 
#               survey estimates.  The study areas were sagebrush in Wyoming's sage-grouse Core and NonCore areas on
#               BLM-managed land in WAFWA management zone II.  BLM-managed lands are areas of a field office where BLM is the 
#               surface management agency. The study uses 13 indicators of land health and benchmark standards which ascribe 
#               indicator values to a minimum, maximum, or intervals that are considered desired conditions.  The estimates 
#               in this study were the percent area meeting standard for each indicator in Core and in NonCore areas.  

#               This program generates the AIMt and LMF estimates and their SEs, and combines the 2 estimates using composite
#               estimation.  Data were from the 2015-18 monitoring periods.  For each indicator, the composite estimates 
#               are then statistically compared between Core and NonCore to determine significant differences which is 
#               determined using the Z-Score statistic (2-tailed test).  To assess the benefits of composite estimation, 
#               the AIMt estimates were also compared between Core and NonCore and same for the LMF estimates.  All 
#               survey and composite estimates and test results are output.
                

### Before running the script: 
#  1) The I/O paths must be modified to match the location of the 
#     input data sets and to specify the location for storing the output
#     (see Section 1 directly after Libraries)

#  2) Defaults to ingestion of the AIMt and LMF survey data from spreadsheets and requires the xlsx
#     library.  If xlsx can not be loaded, an option is to export the data as csv files and set 
#     the CSVflag to ingest csv versions of the data sets (Section 1). 
#     Note: Ingesting csv files can be much faster than ingesting spreadsheets! 
###


### Inputs: 
#  File names are hard-coded, and assumes Supporting Information S5_Table (AIMt data) and
#  S6_Table (LMF data) are stored as follows:

#  AIMt_WY_MZII.xlsx (or .csv)- AIMt rangeland indicator observations (13 indicators) and sample weights  
#  LMF_WY_MZII.xlsx (or .csv) - same as AIMt but for LMF rangeland observations.  Also includes 30 sets of replicate weights
#				for Core, and 30 sets for NonCore

###

### Output: 
# The output is a comma-delimited file which can be imported in Excel for viewing, and is
# called CoreNonCoreComparisons.csv.  Contents of the file are described at the end of the program. 

#  NOTE:  Numerical values in the output lack rounding or truncation, 
#         providing the flexibility to customize the number of significant digits
#         used in reporting the results
###

### Summary of processing steps after data ingestion:
#   1) Indicator loop  - Processes the % area meeting standards (i.e., in desired conditions)
#      for each of the 13 indicators (one at a time).
#	a. Calculates the AIMt and LMF estimates and SEs then generates a composite
#	   estimate for Core and for NonCore.  Uses the Z-Score statistic to determine
#          significant difference between the 2 areas for each indicator.
#       b.  Calculates the Z-Score statistic using only AIMt estimates and only using LMF estimates.

### Code is organized as 4 sections after Libraries:
#  Section 1 - User-modified pathnames and setting of CSVflag which indicates ingesting data as spreadsheetsor .csv files. 

#  Section 2 - Indicator codes and names

#  Section 3 - Custom functions in alphabetical order 
               
#  Section 4 - MAIN section (data ingestion, looping through each indicator)
###
################################################################################


################################################################################
# Libraries  
library(stringr)
library(sp)
library(spsurvey)
library(survey)
         
# library(xlsx) Loaded later only if ingestion of data files 
#               from spread sheets is requested.  If this 
#	        library isn't available, attempting to load it 
#               here may terminate processing in RStudio.
################################################################################


################################################################################
# SECTION 1: User-specified I/O paths and setting of the CSVflag

#### Path and data set names  
## Assumes the AIMt and LMF data files reside in the same directory  
pathinputs<-c("c:/projects/aimlmf/vers3/finale/cedatapub")       
  
## Enter pathname where results are to be stored 	 
pathoutput<-c("c:/projects/aimlmf/vers3/finale/cedatapub/results")   
#### 
 
#### CSVflag = 0 for ingestion of datasets from spreadsheets 
#            = 1 for ingestion of datasets from csv files
CSVflag<-0						 	## Set CSVflag 
if(!CSVflag) { 							# if .xlsx format
 	AIMtdatafile<-c("AIMt_WY_MZII.xlsx")		 
  	LMFdatafile<-c("LMF_WY_MZII.xlsx")
        library(xlsx)						## load the xlsx library 
        
}else {								# if .csv format
  	AIMtdatafile<-c("AIMt_WY_MZII.csv")		 
  	LMFdatafile<-c("LMF_WY_MZII.csv")		
}
####
################################################################################   
 

################################################################################
# SECTION 2: Indicator codes

# no. of indicators and coded names. Codes are used in the input data and in processing.
# Fullname matches indicator names in the manuscript which are output in the results file.   

numIND<-13
inam<-c("LGaps","Bare","TFoliar","PGrass","Shrub","Sage","SoilAg","PForb","PGrass_H","Herb_H","Sage_H","AnFG","Shrub_H") 

Fullname<-c("Large foliar gaps cover","Bare ground cover","Total foliar cover","Perennial grass cover","Shrub cover",
"Sagebrush cover","Soil aggregate stability","Perennial forbs","Perennial grass height","Herbaceous height",
"Sagebrush shrub height","Annual forb-grass","Shrub height")
################################################################################


################################################################################ 
# SECTION 3: Functions 

#################################################### 
# Function: DeriveComposite
# Last Revised: March 15, 2022

# Derives the composite estimate of an indicator.  Uses AIMt and LMF 
# mean (SE) estimates of an indicator to determine composite weightings, 
# then applies these weightings to obtain a composite mean and SE. 
  

# param AIMtse - SE of AIMt mean estimate
# param LMFse - SE of LMF mean estimate
# param AIMtmu - AIMt mean estimate
# param LMFmu - LMF mean estimate


DeriveComposite<-function(AIMtse,LMFse,AIMtmu,LMFmu) 
{	

  # alpha is the same as lambda in the publication (Eq. 1).  Because LMFse is 
  # in the numerator, alpha is the composite weight for the LMF survey mean 
  # estimate and 1-alpha is the composite weight for the AIMt mean estimate.
				
  alpha<-(LMFse**-2)/(AIMtse**-2 + LMFse**-2) 	
						 
  mu<-LMFmu*alpha + AIMtmu*(1-alpha)
  var<- 1/(AIMtse**-2 + LMFse**-2)
  se<-sqrt(var)	
	
  # The LMF composite weight, composite mean, and SE.
  ret<-data.frame(alpha=alpha,mu=mu,se=se) 
  return(ret)
} 
#################################################### 
# Function: LMFReplicateVarianceBenchmark
# Last Revised: March 15, 2022

# Derives SE of LMF indicator benchmark proportions  
# using replicate weights, and the LMF survey estimate
# for a selected indicator. Replicate procedures follow
# Yu et al. 2020, with some modifications (see publication).

# param ind - accession number of the selected indicator (1-13)
# param worklmf - output from SetIndicator() where $THEDATA contains 
#                 the observations of the selected indicator  
# param corestatus - "CORE" or "NONCORE"

LMFReplicateVarianceBenchmark<-function(ind,worklmf,corestatus)   
{
  # worklmf is preserved by using sample.  sample$z is the observations 
  # of the selected indicator (worklmf$THEDATA) which is set in a 
  # previous call to SetIndicator(); benchmark scores in the ingested data are set 
  # to worklmf$THEDATABscore in SetIndicator(). 
  
  sample<-worklmf					 
  sample$z<-sample$THEDATA				 
  sample$CatVar<-worklmf$THEDATABscore
				  
  # Hard-coded 30 replicates						
  nrep<-30						 
  totalmu<-0
  saverep<-NULL
	
  # Loop thru the 30 replicates.  Change the name of replicate weight i 
  # to "RepWgt" to facilitate processing.  CREPi (i=1 to 30) are Core replicate
  # weights.  NCREPi (i=1 to 30) are NonCore rep. weights.  temp is reset to sample
  # in the replicate loop (1:nrep) to pick up the correct RepWgt.    
  for(i in 1:nrep) {					
             if(corestatus=="CORE") {
                temp<-sample				
                nam<-paste("CREP",i,sep="")		  
                names(temp)[names(temp) == nam]<-"RepWgt"  		
             } else {
                temp<-sample				
	        nam<-paste("NCREP",i,sep="")		
                names(temp)[names(temp) == nam]<-"RepWgt"
             }

             # The weights of a replicate are included as a column in the LMF data set, 
             # where each row is a unique point (observation). There are 30 replicates 
             # (columns) for each domain.  For each replicate, replicate weights (RepWgt) >0 
             # are the observations included in a replicate, else the 
             # observation needs to be eliminated.
             temp<-temp[temp$RepWgt>0 ,]	
	
      	     sample2<- data.frame(z=temp$THEDATA, 
      	     		wgt=temp$RepWgt,
      	     		CatVar=temp$CatVar)
      	     
             # Derive the replicate estimate of the weighted percentage of "Meet" 
	     # observations (mu), store the cumulative sum of 
             # mu's (totalmu) and the mu (saverep) for each replicate. 
             tmp<-sample2[sample2$CatVar=="Meet" ,]	 
             mu=(sum(tmp$wgt)/sum(sample2$wgt))*100.0     
             totalmu<-totalmu+mu 			 

             if(is.null(saverep)) {			 
               saverep<-mu
	     }else saverep<-rbind(saverep,mu)            
  } ## end of for i in 1:nrep

  # Obtain the variance then SE of the replicate sampling distribution:
  #  SSE = SUM( (replicate mu - overall mean of the distribution [MU])**2 ),
  #  var = (no. of reps-1 / no. of reps) * SSE ,
  #  se = sqrt(var).  This is used in the composite estimation procedure (eq. 2 in publication).
  SSE<-0
  MU<-mean(saverep)					 
  for(i in 1:nrep) {
     SSE<-SSE+(saverep[i]-MU)**2				  
  }
  var<-((nrep-1)/nrep) * SSE				 
  se<-sqrt(var)					 

  # Derive the LMF survey estimate of the benchmark proportion ("Meet")
  # This is the indicator estimate for the entire domain
  tmp<-worklmf[sample$CatVar=="Meet" ,]			
  mu<-(sum(tmp$WGT)/sum(worklmf$WGT))*100

  # No. of "Meet" observations, the LMF survey estimate, and the 
  # SE derived from the replicate variance procedure
  ret<-data.frame(N=nrow(tmp),Mu=mu,SE=se)		

  return(ret)
}
################################################## 
# Function: NormProp
# Last Revised: March 15, 2022

# Normal approximation of AIMt indicator proportions of 2 
# condition classes ("Meet' and "NotMeet").  Uses 
# cat_analysis() function in R contributed package 
# spsurvey.  Only returns the mean and SE for the "Meet" 
# condition class for the selected indicator. 

# param ind - accession number of the selected indicator (1-13)
# param workaimt -output from SetIndicator() where $THEDATA contains 
#                 the observations of the selected indicator 

NormProp<-function(ind,workaimt) 
{
			
  # workaimt is preserved by using sample.  sample$z is the observation 
  # of the selected indicator (workaimt$THEDATA) which is set in a 
  # previous call to SetIndicator(); benchmark scores in the ingested data are set 
  # to workaimt$THEDATABscore in previous call to SetIndicator(). 
  
  sample<-data.frame(z=workaimt$THEDATA,
		wgt=workaimt$WGT)
  sample$siteID<-paste("siteID",rep(1:length(sample$z)),sep="")
  
  sample$CatVar<-workaimt$THEDATABscore

  dframe<-data.frame(
		siteID = sample$siteID,
      		wgt = sample$wgt,
      		CatVar = sample$CatVar,
      		All_Sites=rep("All Sites",nrow(sample)) 
	   )
  myvars <- c("CatVar")
  ans<-cat_analysis(dframe,
        	vars = myvars, 
        	siteID = "siteID",
        	weight = "wgt", 
        	vartype="SRS"
	)
  tmp<-ans[ans$Category=="Meet" ,] 

  # No. "Meet" observations, weighted proportion (%) estimate, SE
  ret<-data.frame(N=tmp$nResp,Mu=tmp$Estimate.P,SE=tmp$StdError.P)
 
  return(ret)
}
#################################################### 
# Function: SetIndicator
# Last Revised: March 15, 2022
 
# Creates a working copy of an original data set and sets observations 
# of the selected indicator to attribute $THEDATA and the benchmark scoring to
# $THEDATABscore.

# param ind - indicator accession number (1-13)
# param data - the original AIMt or LMF data set


SetIndicator<-function(ind,data)
{
  if(ind==1) {
    work<-data[data$LGaps >= 0 ,]			## Large foliar gaps (>2 m) - percent area 
    work$THEDATA<-work$LGaps
    work$THEDATABscore<-work$LGapsS

  }else if(ind==2) {
    work<-data[data$Bare >= 0  ,]			## Bare ground percent cover
    work$THEDATA<-work$Bare
    work$THEDATABscore<-work$BareS

  } else if(ind==3) {
    work<-data[data$TFoliar >= 0  ,]			## Total foliar percent cover
    work$THEDATA<-work$TFoliar
    work$THEDATABscore<-work$TFoliarS

  } else if(ind==4) {
    work<-data[data$PGrass >= 0  ,]			## Perennial grass percent cover
    work$THEDATA<-work$PGrass	
    work$THEDATABscore<-work$PGrassS

  } else if(ind==5) {
    work<-data[data$Shrub >= 0  ,]			## Shrub percent cover
    work$THEDATA<-work$Shrub
    work$THEDATABscore<-work$ShrubS

  } else if(ind==6) {
    work<-data[data$Sage >= 0  ,]			## Sagebrush percent cover
    work$THEDATA<-work$Sage
    work$THEDATABscore<-work$SageS   

  } else if(ind==7) {
    work<-data[data$SoilAg >= 0  ,]			## Soil aggregate stability
    work$THEDATA<-work$SoilAg
    work$THEDATABscore<-work$SoilAgS

  } else if(ind==8) {
    work<-data[data$PForb >= 0  ,]			## Perennial forb cover
    work$THEDATA<-work$PForb
    work$THEDATABscore<-work$PForbS   

  } else if(ind==9) {
    work<-data[data$PGrass_H >= 0  ,]			## Mean grass height
    work$THEDATA<-work$PGrass_H  	
    work$THEDATABscore<-work$PGrass_HS

  } else if(ind==10) {
    work<-data[data$Herb_H >= 0  ,]			## Mean herbaceous height
    work$THEDATA<-work$Herb_H
    work$THEDATABscore<-work$Herb_HS

  } else if(ind==11) {
    work<-data[data$Sage_H >= 0  ,]			## Mean sagebrush shrub height
    work$THEDATA<-work$Sage_H 
    work$THEDATABscore<-work$Sage_HS


  }else if(ind==12) {
    work<-data[data$AnFG >= 0  ,]			## Annual forb-grass percent cover
    work$THEDATA<-work$AnFG	
    work$THEDATABscore<-work$AnFGS
    
  }else if(ind==13) {
    work<-data[data$Shrub_H >= 0  ,]		## Mean shrub height
    work$THEDATA<-work$Shrub_H	
    work$THEDATABscore<-work$Shrub_HS	
  }

  return(work)
}	
#################################################### 
# Function: ZScore
# Last Revised: June 10, 2022
 
# Calculates the Z-Score statistic used to determine significant
# difference between composited Core and NonCore indicator measures.  
# The absolute Z-score and P-value of a 2-tailed test are returned.  

# param coremu- Core mean
# param corese - SE of Core mean
# param noncoremu - NonCore mean
# param noncorese - SE of NonCore mean

ZScore<-function(coremu,corese,noncoremu,noncorese)
{

  zscore <- (coremu-noncoremu)/sqrt(corese**2 + noncorese**2) 
  zscore<-abs(zscore)    

  # 2-tailed test
  p<-2*pnorm(q=zscore,lower.tail=FALSE)
  
  ret<-data.frame(Z=zscore,P=p)				 
  return(ret)
}
## END OF FUNCTIONS
################################################################################ 

 
################################################################################ 
# SECTION 3:  MAIN 

####################################### 
# Where the AIMt and LMF data files are stored
setwd(pathinputs)

############# Ingest data sets 
# Ingest AIMt data, set AIMt$WGT, separate into Core and NonCore samples
if(!CSVflag){
      AIMt<-read.xlsx(AIMtdatafile,sheetName="AIMt_WY_MZII",stringAsFactors=F) 
}else AIMt<-read.csv(AIMtdatafile)  

AIMt$WGT<-AIMt$ADJRWGT			  	
AIMtCORE<-AIMt[AIMt$CORESTAT=="Core" ,]	 
AIMtNCORE<-AIMt[AIMt$CORESTAT=="NonCore" ,]

# Ingest LMF data, set LMF$WGT, separate into Core and NonCore samples  
if(!CSVflag) {
      LMF<-read.xlsx(LMFdatafile,sheetName="LMF_WY_MZII",stringAsFactors=F) 
}else LMF<-read.csv(LMFdatafile)

LMF$WGT<-LMF$RWGT				 
LMFCORE<-LMF[LMF$CORESTAT=="Core" ,]		 
LMFNCORE<-LMF[LMF$CORESTAT=="NonCore" ,]

# Where output file is to be stored
setwd(pathoutput)				 

####################################### 

############# indicator loop 

# Accumulate results separately for composite, AIMt, and LMF estimates.
saveCE<-NULL
saveAIMt<-NULL
saveLMF<-NULL

for(ind in 1:numIND) { 
  ##### Obtain Core Survey and Composite estimates   
	

   # SetIndicator() sets observations for indicator = ind into
   # temporary fields
   workaimt<-SetIndicator(ind,AIMtCORE)        	  					
   worklmf<-SetIndicator(ind,LMFCORE)

   # Obtain indicator mean and SE for AIMt and LMF,
   # then obtain composite estimate
   aimtC<-NormProp(ind,workaimt)				
   lmfC<-LMFReplicateVarianceBenchmark(ind,worklmf,"CORE")	 
   retC<-DeriveComposite(aimtC$SE,lmfC$SE,aimtC$Mu,lmfC$Mu)	  
      
  #### Obtain NonCore Survey and Composite Estimates. Duplicates above Core 
   # processing but for NonCore estimates.  Reuses work###, aimt, lmf...
   workaimt<-SetIndicator(ind,AIMtNCORE)			 					
   worklmf<-SetIndicator(ind,LMFNCORE)
				
   aimtNC<-NormProp(ind,workaimt)					 
   lmfNC<-LMFReplicateVarianceBenchmark(ind,worklmf,"NonCORE")	
   retNC<-DeriveComposite(aimtNC$SE,lmfNC$SE,aimtNC$Mu,lmfNC$Mu)		 

 
  #### Calculate Z-Score statistic for composite estimates in Core, NonCore. 
   signif<-data.frame(ZScore(retC$mu, retC$se, retNC$mu, retNC$se))
               
  #### Accumulate composite estimate results  
   saveCE<-rbind(saveCE,data.frame(Indicator=Fullname[ind],DataSource="Composite",Domain="Core",N=aimtC$N+lmfC$N,Estimate=retC$mu,SE=retC$se,
                 Domain="NonCore",N=aimtNC$N+lmfNC$N,Estimate=retNC$mu,SE=retNC$se,ZScore=signif$Z,pvalue=signif$P))
        
  ### Calculate Z-Score statistic for AIMt estimates
   signif<-data.frame(ZScore(aimtC$Mu,aimtC$SE,aimtNC$Mu,aimtNC$SE))

  #### Accumulate AIMt estimate results 
   saveAIMt<-rbind(saveAIMt,data.frame(Indicator=Fullname[ind],DataSource="AIMt",Domain="Core",N=aimtC$N,Estimate=aimtC$Mu,SE=aimtC$SE,
                 Domain="NonCore",N=aimtNC$N,Estimate=aimtNC$Mu,SE=aimtNC$SE,ZScore=signif$Z,pvalue=signif$P))


  ### Calculate Z-Score statistic for LMF estimates
   signif<-data.frame(ZScore(lmfC$Mu,lmfC$SE,lmfNC$Mu,lmfNC$SE))

  #### Accumulate LMF estimate results 
   saveLMF<-rbind(saveLMF,data.frame(Indicator=Fullname[ind],DataSource="LMF",Domain="Core",N=lmfC$N,Estimate=lmfC$Mu,SE=lmfC$SE,
                 Domain="NonCore",N=lmfNC$N,Estimate=lmfNC$Mu,SE=lmfNC$SE,ZScore=signif$Z,pvalue=signif$P))

} ## end of indicator loop
#############  

names(saveCE)[names(saveCE)== "N.1"]<-"N"
names(saveCE)[names(saveCE)== "Estimate.1"]<-"Estimate"
names(saveCE)[names(saveCE)== "SE.1"]<-"SE"
names(saveCE)[names(saveCE)== "Domain.1"]<-"Domain"

names(saveAIMt)[names(saveAIMt)== "N.1"]<-"N"
names(saveAIMt)[names(saveAIMt)== "Estimate.1"]<-"Estimate"
names(saveAIMt)[names(saveAIMt)== "SE.1"]<-"SE"
names(saveAIMt)[names(saveAIMt)== "Domain.1"]<-"Domain"

names(saveLMF)[names(saveLMF)== "N.1"]<-"N"
names(saveLMF)[names(saveLMF)== "Estimate.1"]<-"Estimate"
names(saveLMF)[names(saveLMF)== "SE.1"]<-"SE"
names(saveLMF)[names(saveLMF)== "Domain.1"]<-"Domain"


saveCE<-rbind(saveCE,saveAIMt)
saveCE<-rbind(saveCE,saveLMF)

write.csv(saveCE,"CoreNonCoreComparisons.csv")

# End of program 
################################################################################ 


################################################################################ 
################################################################################ 
# Output file attributes (CoreNonCoreComparisons.csv)

# Core, NonCore estimates and ZScore results are listed for the composite estimates,
# followed by the same for AIMt estimates, then for LMF estimates.

# From left to right:

# Indicator - Indicator name
# DataSource - Composite, AIMt, or LMF
# Domain - Core
# N - number of Core observations that met the land-health standards 
# Estimate - Core estimate of % area meeting standards
# SE - Core estimate SE
# Domain - NonCore
# N - number of NonCore observations that met the land-health standards 
# Estimate - NonCore estimate of % area meeting standards
# SE - NonCore estimate SE
# ZScore - the Z-Score statistic
# pvalue - 2-tailed p-value
####################################################################### 
