# Supplementary material for: Composite estimation to combine spatially overlapping environmental monitoring surveys
Source: PLoS One. 2024 Mar 22;19(3):e0299306. doi: 10.1371/journal.pone.0299306 (PMC10959383; doi:10.1371/journal.pone.0299306)
Supplement: S1 Table — The AIMt analysis data set for Core and NonCore sagebrush on BLM-managed lands in WAFWA MZ II (2015–18) [sheet name—AIMt_WY_MZII]. (XLSX) [file pone.0299306.s005.xlsx]

## Sheet: AIMt_WY_MZII
PRIMARYKEY	LAT	LONG	FO	STRATA	CORESTAT	ADJRWGT	LGaps	LGapsS	Bare	BareS	TFoliar	TFoliarS	PGrass	PGrassS	Shrub	ShrubS	Sage	SageS	Herb_H	Herb_HS	Sage_H	Sage_HS	SoilAg	SoilAgS	PForb	PForbS	PGrass_H	PGrass_HS	Shrub_H	Shrub_HS	AnFG	AnFGS
15062211433122242015-09-01	43.3968	-107.764	Lander	Wyoming Sage	Core	2456.27	0	Meet	12.6667	Meet	60.6667	Meet	22	Meet	7.33333	NotMeet	7.33333	Meet	34.3448	Meet	14.375	Meet	4.22222	Meet	4	NotMeet	36	Meet	14.375	NotMeet	0	NotMeet
15062307313556522015-09-01	43.2418	-107.747	Lander	Wyoming Sage	NonCore	3140.55	2.66667	Meet	28.6667	Meet	60.6667	Meet	20.6667	Meet	5.33333	NotMeet	4.66667	NotMeet	34.4286	Meet	23.6667	Meet	5.22222	Meet	4	NotMeet	45.8824	Meet	27.6	NotMeet	1.33333	NotMeet
15062310031911352015-09-01	42.6762	-108.627	Lander	Wyoming Sage	Core	2456.27	0	Meet	1.33333	Meet	94	Meet	46.6667	Meet	36	Meet	32	NotMeet	36.6207	Meet	26.6522	Meet	5.05556	Meet	12	Meet	37.8333	Meet	27.9615	NotMeet	48	Meet
15062318040127122015-09-01	43.1359	-108.007	Lander	Saltbrush-Winterfat	NonCore	2781.81	10.7067	NotMeet	42.6667	Meet	48	Meet	20	Meet	4.66667	NotMeet	2.66667	NotMeet	31.6897	Meet	27	Meet	4.22222	Meet	4	NotMeet	38.5789	Meet	24	NotMeet	0	NotMeet
15062410183577822015-09-01	43.1238	-107.939	Lander	Saltbrush-Winterfat	Core	2558	0	Meet	16	Meet	76.6667	Meet	48.6667	Meet	14	NotMeet	14	Meet	51.4667	Meet	31.0909	Meet	5.5	Meet	0	NotMeet	53.76	Meet	31	NotMeet	18	Meet
15063008575479842015-09-01	43.2858	-108.104	Lander	Wyoming Sage	NonCore	3140.55	2.68	Meet	30.6667	Meet	56.6667	Meet	34.6667	Meet	0	NotMeet	0	NotMeet	41.8276	Meet	0	NotMeet	3.33333	NotMeet	2.66667	NotMeet	48.25	Meet	43.5	Meet	26	Meet
15070108281434792015-09-01	42.9752	-107.832	Lander	Saltbrush-Winterfat	Core	2558	0	Meet	16	Meet	73.3333	Meet	19.3333	Meet	15.3333	NotMeet	15.3333	Meet	32.9	Meet	32.5833	Meet	5.55556	Meet	1.33333	NotMeet	37.9091	Meet	34.7273	NotMeet	42.6667	Meet
15070113282080012015-09-01	42.659	-108.7	Lander	Mountain Sage	Core	1370.12	0	Meet	2.66667	Meet	93.3333	Meet	72.6667	Meet	6.66667	NotMeet	6	Meet	52.3	Meet	23.6667	Meet	5.16667	Meet	34.6667	Meet	52.3	Meet	22.2727	NotMeet	3.33333	NotMeet
1507021051251412015-09-01	42.6685	-108.508	Lander	Wyoming Sage	Core	2456.27	0	Meet	12.6667	Meet	74.6667	Meet	32.6667	Meet	21.3333	Meet	20.6667	Meet	35.5667	Meet	33.2632	Meet	5	Meet	17.3333	Meet	34.9643	Meet	31.5	NotMeet	6	Meet
1507061517234012015-09-01	42.6674	-108.133	Lander	Wyoming Sage	Core	2456.27	0	Meet	20	Meet	65.3333	Meet	28	Meet	16.6667	NotMeet	16.6667	Meet	37.2667	Meet	22.2273	Meet	5.16667	Meet	9.33333	Meet	37.2667	Meet	23.875	NotMeet	0	NotMeet
15070709442191642015-09-01	42.5426	-108.288	Lander	Wyoming Sage	Core	2456.27	0	Meet	12.6667	Meet	70	Meet	60.6667	Meet	14.6667	NotMeet	11.3333	Meet	30.9667	Meet	18.6154	Meet	5.44444	Meet	4.66667	NotMeet	30.9667	Meet	17.5263	NotMeet	0.666667	NotMeet
15070910351212922015-09-01	42.4941	-108.775	Lander	Mountain Sage	NonCore	2369.69	0	Meet	10	Meet	82.6667	Meet	66	Meet	25.3333	Meet	22.6667	Meet	38.6552	Meet	19.7368	Meet	4.77778	Meet	10	Meet	38.6552	Meet	19.5	NotMeet	0	NotMeet
15070915051443072015-09-01	42.2988	-108.416	Lander	Wyoming Sage	Core	2456.27	0	Meet	22.6667	Meet	63.3333	Meet	40	Meet	22	Meet	21.3333	Meet	34.6	Meet	20	Meet	3.44444	NotMeet	3.33333	NotMeet	34.6	Meet	17.7857	NotMeet	0	NotMeet
15071009354061282015-09-01	42.4466	-108.528	Lander	Wyoming Sage	Core	2456.27	0	Meet	10.6667	Meet	71.3333	Meet	46	Meet	30.6667	Meet	30.6667	NotMeet	33.1667	Meet	28.6538	Meet	5.11111	Meet	16.6667	Meet	34.4074	Meet	28.6538	NotMeet	0.666667	NotMeet
15071013172129692015-09-01	42.3046	-108.339	Lander	Wyoming Sage	Core	2456.27	0	Meet	20.6667	Meet	54	Meet	34.6667	Meet	7.33333	NotMeet	10	Meet	35.0667	Meet	13.7692	Meet	3.11111	NotMeet	14	Meet	35.0667	Meet	0	NotMeet	0	NotMeet
15071107394890972015-09-01	42.4204	-108.186	Lander	Wyoming Sage	Core	2456.27	0	Meet	7.33333	Meet	71.3333	Meet	32.6667	Meet	28	Meet	27.3333	NotMeet	32.7	Meet	22.65	Meet	3.83333	NotMeet	10	Meet	33.1724	Meet	23.5263	NotMeet	2	NotMeet
15071207513914552015-09-01	42.3872	-108.279	Lander	Wyoming Sage	Core	2456.27	0	Meet	8.66667	Meet	76	Meet	45.3333	Meet	24.6667	Meet	23.3333	Meet	32.3667	Meet	20.2308	Meet	3.72222	NotMeet	6	Meet	32.9655	Meet	19.9286	NotMeet	0	NotMeet
15071216082515632015-09-01	42.4613	-108.263	Lander	Wyoming Sage	Core	2456.27	0	Meet	30	Meet	52.6667	Meet	18.6667	Meet	45.3333	Meet	40	NotMeet	22.0417	Meet	23.9583	Meet	3.88889	NotMeet	0.666667	NotMeet	23.5	Meet	24.7083	NotMeet	0	NotMeet
15071313204041562015-09-01	42.5526	-108.113	Lander	Wyoming Sage	Core	2456.27	0	Meet	10.6667	Meet	66	Meet	30	Meet	13.3333	NotMeet	13.3333	Meet	36	Meet	23	Meet	3.05556	NotMeet	0	NotMeet	36	Meet	20.1429	NotMeet	0	NotMeet
15071611353611152015-09-01	42.6484	-108.678	Lander	Mountain Sage	Core	1370.12	0	Meet	4	Meet	85.3333	Meet	17.3333	Meet	0	NotMeet	0	NotMeet	34.8667	Meet	0	NotMeet	5.11111	Meet	14.6667	Meet	44.1429	Meet	0	NotMeet	69.3333	Meet
15071709553993122015-09-01	42.6063	-108.516	Lander	Wyoming Sage	Core	2456.27	0	Meet	11.3333	Meet	68.6667	Meet	56.6667	Meet	13.3333	NotMeet	13.3333	Meet	31.6667	Meet	19.2105	Meet	5.94444	Meet	12	Meet	31.6667	Meet	18.8333	NotMeet	0	NotMeet
15071810363037642015-09-01	42.5193	-108.557	Lander	Mountain Sage	Core	1370.12	0	Meet	5.33333	Meet	87.3333	Meet	76.6667	Meet	13.3333	NotMeet	11.3333	Meet	41.9333	Meet	13.2353	Meet	4.83333	Meet	24	Meet	41.9333	Meet	13	NotMeet	0	NotMeet
15071910112081572015-09-01	42.5489	-108.493	Lander	Wyoming Sage	Core	2456.27	0	Meet	10	Meet	75.3333	Meet	62	Meet	16.6667	NotMeet	17.3333	Meet	28.9333	Meet	15.9412	Meet	4.77778	Meet	11.3333	Meet	28.9333	Meet	16.8125	NotMeet	0	NotMeet
15072013014932062015-09-01	42.4921	-108.345	Lander	Wyoming Sage	Core	2456.27	6.01333	Meet	29.3333	Meet	55.3333	Meet	30.6667	Meet	18	NotMeet	18	Meet	33.1429	Meet	20.625	Meet	5.05556	Meet	7.33333	Meet	33.8148	Meet	20.1765	NotMeet	0	NotMeet
15072110240455432015-09-01	42.5993	-107.934	Lander	Wyoming Sage	Core	2456.27	4.44	Meet	22.6667	Meet	50.6667	Meet	21.3333	Meet	12.6667	NotMeet	12	Meet	27.2333	Meet	30.6667	Meet	4	Meet	5.33333	Meet	28.5556	Meet	30.6667	NotMeet	1.33333	NotMeet
15072118570973522015-09-01	42.6167	-108.047	Lander	Wyoming Sage	Core	2456.27	0	Meet	27.3333	Meet	61.3333	Meet	39.3333	Meet	20	Meet	20	Meet	41.4667	Meet	17.2273	Meet	4.22222	Meet	2.66667	NotMeet	41.4667	Meet	17.2273	NotMeet	0	NotMeet
15072217533338762015-09-01	42.6707	-107.169	Lander	Wyoming Sage	Core	2456.27	0	Meet	11.3333	Meet	62.6667	Meet	40.6667	Meet	14.6667	NotMeet	10.6667	Meet	36.6333	Meet	20.4286	Meet	4.77778	Meet	2	NotMeet	36.6333	Meet	19.25	NotMeet	0	NotMeet
1507231044163402015-09-01	42.6802	-107.31	Lander	Wyoming Sage	Core	2456.27	0	Meet	12.6667	Meet	62	Meet	24.6667	Meet	14	NotMeet	14	Meet	32.6667	Meet	18.7059	Meet	4.16667	Meet	2.66667	NotMeet	37.08	Meet	18.7222	NotMeet	0	NotMeet
15072406035729442015-09-01	42.5621	-107.45	Lander	Wyoming Sage	Core	2456.27	0	Meet	9.33333	Meet	78.6667	Meet	47.3333	Meet	34.6667	Meet	34.6667	NotMeet	62.5357	Meet	44.8182	Meet	4.27778	Meet	0.666667	NotMeet	62.5357	Meet	43.5217	Meet	4	NotMeet
15072418162146502015-09-01	42.6246	-107.695	Lander	Wyoming Sage	Core	2456.27	0	Meet	20	Meet	59.3333	Meet	24	Meet	10.6667	NotMeet	10.6667	Meet	34.4	Meet	18.4545	Meet	5.05556	Meet	2.66667	NotMeet	35.8214	Meet	18.4545	NotMeet	0	NotMeet
15072514111955012015-09-01	42.6634	-107.697	Lander	Wyoming Sage	Core	2456.27	0	Meet	23.3333	Meet	58	Meet	36	Meet	21.3333	Meet	21.3333	Meet	33.1	Meet	18.3846	Meet	5.83333	Meet	5.33333	Meet	33.1	Meet	18.3846	NotMeet	0	NotMeet
15072518072244962015-09-01	42.7288	-107.617	Lander	Wyoming Sage	Core	2456.27	0	Meet	13.3333	Meet	54.6667	Meet	36	Meet	19.3333	NotMeet	19.3333	Meet	37.7931	Meet	16.6667	Meet	5.38889	Meet	5.33333	Meet	37.7931	Meet	16.2	NotMeet	0	NotMeet
15072616064517622015-09-01	42.7123	-107.763	Lander	Wyoming Sage	Core	2456.27	8.90667	Meet	23.3333	Meet	46.6667	Meet	21.3333	Meet	12	NotMeet	12	Meet	24.2222	Meet	15.5	Meet	3.5	NotMeet	3.33333	NotMeet	26.6522	Meet	16.1538	NotMeet	0.666667	NotMeet
15072709404432942015-09-01	42.9056	-107.624	Lander	Wyoming Sage	Core	2456.27	3.62667	Meet	24	Meet	61.3333	Meet	51.3333	Meet	8	NotMeet	8	Meet	38.6207	Meet	15.9333	Meet	4	Meet	2.66667	NotMeet	38.6207	Meet	17.9167	NotMeet	0	NotMeet
15072711513498392015-09-01	42.5963	-108.323	Lander	Wyoming Sage	Core	2456.27	0	Meet	15.3333	Meet	71.3333	Meet	46.6667	Meet	29.3333	Meet	28.6667	NotMeet	33.1	Meet	26.3913	Meet	5.5	Meet	5.33333	Meet	33.5517	Meet	25	NotMeet	3.33333	NotMeet
15072808325481612015-09-01	42.7762	-108.025	Lander	Wyoming Sage	Core	2456.27	0	Meet	1.33333	Meet	48.6667	Meet	24.6667	Meet	21.3333	Meet	20.6667	Meet	29.9	Meet	17.4167	Meet	5.38889	Meet	3.33333	NotMeet	31.3929	Meet	17.4167	NotMeet	1.33333	NotMeet
15072811355183412015-09-01	42.6951	-107.963	Lander	Wyoming Sage	Core	2456.27	0	Meet	16	Meet	66.6667	Meet	48	Meet	19.3333	NotMeet	19.3333	Meet	36.0333	Meet	25.6	Meet	5.61111	Meet	6.66667	Meet	36.0333	Meet	25.6	NotMeet	1.33333	NotMeet
1507291001376262015-09-01	42.7142	-108.109	Lander	Wyoming Sage	Core	2456.27	0	Meet	23.3333	Meet	58	Meet	31.3333	Meet	24.6667	Meet	24.6667	Meet	34.3333	Meet	22.7222	Meet	4.22222	Meet	3.33333	NotMeet	35.1034	Meet	22.7222	NotMeet	0	NotMeet
15080413484358122015-09-01	42.7389	-108.407	Lander	Riparian	Core	2191.27	0	Meet	26	Meet	64	Meet	40.6667	Meet	24.6667	Meet	24	Meet	34.4	Meet	33.0476	Meet	3.44444	NotMeet	3.33333	NotMeet	35.8889	Meet	34.1	NotMeet	7.33333	Meet
15080421200524102015-09-01	42.6837	-107.001	Lander	Wyoming Sage	Core	2456.27	0	Meet	0	Meet	90.6667	Meet	57.3333	Meet	37.3333	Meet	36	NotMeet	34.4	Meet	27.5	Meet	4.11111	Meet	2	NotMeet	34.9643	Meet	26.8667	NotMeet	11.3333	Meet
15080508144593122015-09-01	42.8144	-108.385	Lander	Wyoming Sage	Core	2456.27	2.96	Meet	22.6667	Meet	46	Meet	38.6667	Meet	19.3333	NotMeet	19.3333	Meet	37.7333	Meet	40.5	Meet	4.94444	Meet	0	NotMeet	39	Meet	40.5	Meet	0	NotMeet
15080514362159862015-09-01	42.8356	-108.428	Lander	Wyoming Sage	Core	2456.27	0	Meet	7.33333	Meet	72	Meet	54	Meet	20	Meet	20	Meet	56.7667	Meet	33.7059	Meet	5.55556	Meet	7.33333	Meet	59.5926	Meet	33.7059	NotMeet	14	Meet
15080520295849152015-09-01	42.6704	-107.005	Lander	Wyoming Sage	Core	2456.27	0	Meet	2.66667	Meet	76.6667	Meet	38.6667	Meet	22	Meet	18	Meet	46.1667	Meet	28.5455	Meet	4.38889	Meet	1.33333	NotMeet	48.8	Meet	26.4167	NotMeet	33.3333	Meet
15080608131925712015-09-01	42.8986	-108.387	Lander	Wyoming Sage	Core	2456.27	0	Meet	26	Meet	56	Meet	37.3333	Meet	18	NotMeet	18	Meet	35.8	Meet	24.3889	Meet	4.88889	Meet	2.66667	NotMeet	35.8214	Meet	25.75	NotMeet	2	NotMeet
15080613241171682015-09-01	42.841	-108.574	Lander	Wyoming Sage	Core	2456.27	0	Meet	12	Meet	74.6667	Meet	52	Meet	16.6667	NotMeet	16.6667	Meet	71.6	Meet	30.2667	Meet	6	Meet	6	Meet	71.6	Meet	30.2667	NotMeet	9.33333	Meet
15080909072421242015-09-01	42.7211	-107.463	Lander	Wyoming Sage	Core	2456.27	0	Meet	22.6667	Meet	50	Meet	13.3333	Meet	12.6667	NotMeet	12	Meet	23.9	Meet	18.8333	Meet	4.5	Meet	3.33333	NotMeet	29.0476	Meet	16.6667	NotMeet	0	NotMeet
15081007072524622015-09-01	42.8175	-107.848	Lander	Wyoming Sage	Core	2456.27	0	Meet	20	Meet	60	Meet	36.6667	Meet	9.33333	NotMeet	14	Meet	34.1667	Meet	12.8125	Meet	5.5	Meet	3.33333	NotMeet	34.8966	Meet	18.1429	NotMeet	2	NotMeet
15081010204230612015-09-01	42.6849	-108.622	Lander	Wyoming Sage	Core	2456.27	0	Meet	12	Meet	56	Meet	17.3333	Meet	21.3333	Meet	18	Meet	29.2333	Meet	33.6	Meet	5.27778	Meet	9.33333	Meet	32.3333	Meet	31.3913	NotMeet	16.6667	Meet
15081014270598382015-09-01	42.8407	-107.958	Lander	Wyoming Sage	Core	2456.27	0	Meet	17.3333	Meet	61.3333	Meet	40.6667	Meet	16	NotMeet	16	Meet	42.7333	Meet	19.4706	Meet	5.38889	Meet	1.33333	NotMeet	42.7333	Meet	19.4706	NotMeet	0	NotMeet
15081016130937452015-09-01	42.7511	-108.579	Lander	Wyoming Sage	Core	2456.27	0	Meet	9.33333	Meet	72	Meet	44	Meet	20.6667	Meet	20.6667	Meet	37.3667	Meet	31.0625	Meet	4.83333	Meet	8.66667	Meet	37.4615	Meet	31.0625	NotMeet	16.6667	Meet
15081108444834162015-09-01	42.5791	-108.131	Lander	Wyoming Sage	Core	2456.27	0	Meet	25.3333	Meet	58	Meet	14	Meet	8.66667	NotMeet	7.33333	Meet	23.6	Meet	31.6	Meet	2.66667	NotMeet	2.66667	NotMeet	26.125	Meet	30.8333	NotMeet	0	NotMeet
15081112014680192015-09-01	42.8443	-108.009	Lander	Wyoming Sage	Core	2456.27	5.66667	Meet	2.66667	Meet	86.6667	Meet	45.3333	Meet	2.66667	NotMeet	2.66667	NotMeet	59.1333	Meet	23	Meet	3.44444	NotMeet	2.66667	NotMeet	60.5172	Meet	21.3333	NotMeet	0	NotMeet
15081112144744462015-09-01	42.6263	-108.247	Lander	Wyoming Sage	Core	2456.27	0	Meet	16	Meet	61.3333	Meet	24.6667	Meet	16	NotMeet	16	Meet	32.2414	Meet	21.5556	Meet	4.94444	Meet	4.66667	NotMeet	33.6667	Meet	21.3684	NotMeet	4.66667	NotMeet
15081120342882015-09-01	42.8316	-107.785	Lander	Wyoming Sage	Core	2456.27	0	Meet	26.6667	Meet	60.6667	Meet	36	Meet	3.33333	NotMeet	11.3333	Meet	33.5	Meet	8.71429	NotMeet	5.27778	Meet	0.666667	NotMeet	34.2759	Meet	16.25	NotMeet	9.33333	Meet
15081208481843422015-09-01	42.8446	-108.497	Lander	Wyoming Sage	Core	2456.27	0	Meet	14	Meet	52.6667	Meet	30	Meet	25.3333	Meet	25.3333	NotMeet	30.2667	Meet	32.5	Meet	5.72222	Meet	0.666667	NotMeet	30.1154	Meet	32.5	NotMeet	10.6667	Meet
15081616033240752015-09-01	42.686	-108.727	Lander	Conifer	NonCore	1969.26	0	Meet	0	Meet	86.755	Meet	33.7748	Meet	52.9801	Meet	23.8411	Meet	52.1724	Meet	73.75	Meet	5.83333	Meet	29.1391	Meet	54.2593	Meet	48.25	Meet	1.98676	NotMeet
1508180747252312015-09-01	42.351	-108.334	Lander	Greasewood	Core	1772.24	0	Meet	19.3333	Meet	56.6667	Meet	35.3333	Meet	24.6667	Meet	22	Meet	33.3	Meet	27.8	Meet	4.94444	Meet	7.33333	Meet	34.2069	Meet	25.12	NotMeet	0	NotMeet
16060218092893532016-09-01	43.3595	-108.037	Lander	Wyoming Sage	NonCore	3140.55	0	Meet	11.3333	Meet	66.6667	Meet	12	Meet	12	NotMeet	8.66667	Meet	21.4	Meet	27.5455	Meet	4.88889	Meet	0.666667	NotMeet	26.5385	Meet	28.5	NotMeet	18.6667	Meet
16060910295194222016-09-01	42.3273	-107.996	Lander	Wyoming Sage	Core	2456.27	0	Meet	23.3333	Meet	58	Meet	32	Meet	36.6667	Meet	28	NotMeet	23	Meet	20	Meet	3.61111	NotMeet	0	NotMeet	23	Meet	25.4	NotMeet	0	NotMeet
16060912554185662016-09-01	42.2208	-107.884	Lander	Wyoming Sage	Core	2456.27	0	Meet	36.6667	Meet	50	Meet	32	Meet	24	Meet	23.3333	Meet	22.9667	Meet	21.6471	Meet	5.5	Meet	0.666667	NotMeet	23.9286	Meet	21.6471	NotMeet	0.666667	NotMeet
1606091432238602016-09-01	42.6732	-108.464	Lander	Wyoming Sage	Core	2456.27	0	Meet	23.3333	Meet	58	Meet	34.6667	Meet	26.6667	Meet	26	NotMeet	26.4333	Meet	17.1304	Meet	5.11111	Meet	1.33333	NotMeet	27.4643	Meet	17	NotMeet	3.33333	NotMeet
16060915224345162016-09-01	42.4255	-107.433	Lander	Wyoming Sage	Core	2456.27	0	Meet	56.6667	NotMeet	33.3333	NotMeet	6.66667	NotMeet	22	Meet	0	NotMeet	13.3704	NotMeet	0	NotMeet	1	NotMeet	7.33333	Meet	16.9375	NotMeet	22.1304	NotMeet	0	NotMeet
1606091704287022016-09-01	43.3776	-107.943	Lander	Wyoming Sage	NonCore	3140.55	0	Meet	3.33333	Meet	90	Meet	25.3333	Meet	34.6667	Meet	21.3333	Meet	30.1379	Meet	38.4615	Meet	4.94444	Meet	0	NotMeet	29.2143	Meet	54.4762	Meet	62	Meet
16061513454121972016-09-01	42.9908	-107.964	Lander	Saltbrush-Winterfat	Core	2558	3.58667	Meet	28	Meet	54.6667	Meet	33.3333	Meet	26	Meet	26	NotMeet	34.9655	Meet	26.125	Meet	5.44444	Meet	0.666667	NotMeet	34.4286	Meet	24.5882	NotMeet	4.66667	NotMeet
16061515401135322016-09-01	43.0439	-108.123	Lander	Saltbrush-Winterfat	NonCore	2781.81	0	Meet	29.3333	Meet	57.3333	Meet	44.6667	Meet	24	Meet	24	Meet	37.3929	Meet	29.1176	Meet	4.5	Meet	2	NotMeet	37.3929	Meet	27.6316	NotMeet	1.33333	NotMeet
16061607011276792016-09-01	43.0413	-108.02	Lander	Saltbrush-Winterfat	Core	2558	0	Meet	32	Meet	54	Meet	39.3333	Meet	12.6667	NotMeet	13.3333	Meet	29.0345	Meet	28.1538	Meet	4	Meet	6	Meet	26.8148	Meet	30.1429	NotMeet	5.33333	Meet
16061607125214382016-09-01	43.1149	-108.06	Lander	Saltbrush-Winterfat	NonCore	2781.81	3.29333	Meet	40.6667	Meet	50	Meet	29.3333	Meet	17.3333	NotMeet	17.3333	Meet	27.2069	Meet	21.7857	Meet	4.77778	Meet	1.33333	NotMeet	27.8571	Meet	21.7857	NotMeet	4.66667	NotMeet
16061610054732222016-09-01	43.1104	-107.944	Lander	Saltbrush-Winterfat	Core	2558	2.90667	Meet	26.6667	Meet	50.6667	Meet	20.6667	Meet	3.33333	NotMeet	3.33333	NotMeet	27.25	Meet	41	Meet	4.38889	Meet	4	NotMeet	33.4737	Meet	41	Meet	1.33333	NotMeet
16061610221293352016-09-01	42.8849	-108.064	Lander	Wyoming Sage	Core	2456.27	0	Meet	22	Meet	55.3333	Meet	29.3333	Meet	16	NotMeet	16	Meet	18.6667	Meet	17.25	Meet	4.94444	Meet	0	NotMeet	21.619	Meet	16.8333	NotMeet	0.666667	NotMeet
16061610295423492016-09-01	42.78	-108.138	Lander	Wyoming Sage	NonCore	3140.55	0	Meet	11.3333	Meet	60.6667	Meet	16.6667	Meet	17.3333	NotMeet	10	Meet	24.2333	Meet	35	Meet	5.72222	Meet	0	NotMeet	29.7368	Meet	30.5	NotMeet	4	NotMeet
16061610311317172016-09-01	43.1598	-107.886	Lander	Saltbrush-Winterfat	NonCore	2781.81	0	Meet	14	Meet	62	Meet	32	Meet	18.6667	NotMeet	17.3333	Meet	36.3333	Meet	59.5714	Meet	3.44444	NotMeet	2.66667	NotMeet	38.9412	Meet	47.8182	Meet	18.6667	Meet
16061612024291522016-09-01	43.0745	-107.946	Lander	Saltbrush-Winterfat	Core	2558	0	Meet	21.3333	Meet	65.3333	Meet	46	Meet	17.3333	NotMeet	17.3333	Meet	37.2333	Meet	37.4286	Meet	5.77778	Meet	1.33333	NotMeet	34.0741	Meet	37.4286	Meet	2.66667	NotMeet
16061612074817472016-09-01	42.7824	-108.066	Lander	Wyoming Sage	Core	2456.27	0	Meet	24.6667	Meet	55.3333	Meet	12	Meet	14	NotMeet	14	Meet	26.3103	Meet	21	Meet	4.66667	Meet	0.666667	NotMeet	32	Meet	19.8571	NotMeet	0	NotMeet
16061623154322632016-09-01	42.1045	-107.982	Rawlins	Wyoming Sage	Core	6726.69	0	Meet	31.3333	Meet	50	Meet	26	Meet	24.6667	Meet	24.6667	Meet	26.3333	Meet	20.2	Meet	5.16667	Meet	6.66667	Meet	27.1034	Meet	0	NotMeet	0	NotMeet
16062010133488302016-09-01	41.9058	-107.813	Rawlins	Wyoming Sage	NonCore	6279.56	6.06667	Meet	42.6667	Meet	48.6667	Meet	28.6667	Meet	13.3333	NotMeet	12.6667	Meet	26.2667	Meet	21.4	Meet	4.16667	Meet	7.33333	Meet	26.4444	Meet	9	NotMeet	4	NotMeet
16062014435834192016-09-01	41.8329	-107.506	Rawlins	Wyoming Sage	NonCore	6279.56	0	Meet	30	Meet	56.6667	Meet	38.6667	Meet	20	Meet	22	Meet	29.2667	Meet	18.1304	Meet	4.61111	Meet	4.66667	NotMeet	29.6429	Meet	0	NotMeet	2	NotMeet
16062209570461372016-09-01	41.7157	-108.273	Rawlins	Wyoming Sage	NonCore	6279.56	3.18667	Meet	30	Meet	56	Meet	46	Meet	13.3333	NotMeet	10.6667	Meet	37	Meet	17.0625	Meet	5.61111	Meet	1.33333	NotMeet	37	Meet	0	NotMeet	0.666667	NotMeet
16062215474350752016-09-01	42.6475	-108.132	Lander	Wyoming Sage	Core	2456.27	3.41333	Meet	6	Meet	80.6667	Meet	62	Meet	18.6667	NotMeet	18	Meet	32.5	Meet	23.5	Meet	4.83333	Meet	5.33333	Meet	32.6786	Meet	23.5	NotMeet	12	Meet
16062309152090712016-09-01	42.108	-107.882	Rawlins	Wyoming Sage	Core	6726.69	0	Meet	27.3333	Meet	62.6667	Meet	46	Meet	24	Meet	23.3333	Meet	37.9333	Meet	22.8571	Meet	5.55556	Meet	2	NotMeet	37.9333	Meet	29	NotMeet	0	NotMeet
16062310162460922016-09-01	42.621	-108.22	Lander	Wyoming Sage	Core	2456.27	27.52	NotMeet	31.3333	Meet	30	NotMeet	14.6667	Meet	7.33333	NotMeet	3.33333	NotMeet	20.76	Meet	30	Meet	1.94444	NotMeet	2	NotMeet	25.8571	Meet	39	Meet	4	NotMeet
16062311413246712016-09-01	42.974	-107.59	Lander	Wyoming Sage	Core	2456.27	0	Meet	10.6667	Meet	70	Meet	52	Meet	21.3333	Meet	19.3333	Meet	26.3667	Meet	15.8182	Meet	5	Meet	2	NotMeet	26.5769	Meet	15.6923	NotMeet	4.66667	NotMeet
16062312572998462016-09-01	42.9343	-108.106	Lander	Greasewood	Core	1772.24	0	Meet	23.3333	Meet	62.6667	Meet	42.6667	Meet	30.6667	Meet	30.6667	NotMeet	30.8	Meet	26.8261	Meet	5.27778	Meet	0.666667	NotMeet	30.6429	Meet	26.8261	NotMeet	4	NotMeet
16062707373047072016-09-01	42.2728	-108.401	Lander	Greasewood	Core	1772.24	0	Meet	16.6667	Meet	66.6667	Meet	40	Meet	7.33333	NotMeet	12.6667	Meet	25.4333	Meet	14	Meet	4	Meet	2.66667	NotMeet	27.8462	Meet	20.4	NotMeet	0	NotMeet
16062709145950692016-09-01	42.2486	-108.246	Lander	Wyoming Sage	Core	2456.27	0	Meet	10.6667	Meet	83.3333	Meet	56.6667	Meet	37.3333	Meet	34	NotMeet	25.3667	Meet	25.5	Meet	3.8	NotMeet	10.6667	Meet	25.3667	Meet	23.7826	NotMeet	2	NotMeet
16062711122921082016-09-01	42.4917	-108.478	Lander	Mountain Sage	Core	1370.12	0	Meet	10	Meet	76	Meet	53.3333	Meet	26	Meet	25.3333	NotMeet	17.8667	NotMeet	13.3333	Meet	3.66667	NotMeet	16.6667	Meet	17.8667	NotMeet	13.3333	NotMeet	0	NotMeet
16062713500513232016-09-01	42.7182	-107.796	Lander	Wyoming Sage	Core	2456.27	5.22667	Meet	4	Meet	65.3333	Meet	34	Meet	9.33333	NotMeet	8	Meet	32.0714	Meet	22.75	Meet	3.33333	NotMeet	2	NotMeet	40.4667	Meet	29.5714	NotMeet	38	Meet
16062810013816932016-09-01	42.3572	-107.231	Rawlins	Wyoming Sage	Core	6726.69	0	Meet	13.3333	Meet	61.3333	Meet	40	Meet	22	Meet	22	Meet	22.6	Meet	13	Meet	3.88889	NotMeet	4	NotMeet	22.8966	Meet	25	NotMeet	6.66667	Meet
16062811072958422016-09-01	42.9608	-107.902	Lander	Wyoming Sage	Core	2456.27	0	Meet	14	Meet	64.6667	Meet	23.3333	Meet	16.6667	NotMeet	14.6667	Meet	22.9333	Meet	29.6667	Meet	4.16667	Meet	2	NotMeet	24.56	Meet	26.6	NotMeet	7.33333	Meet
16062910393771132016-09-01	42.3376	-107.176	Rawlins	Wyoming Sage	Core	6726.69	0	Meet	10.6667	Meet	62	Meet	40.6667	Meet	26.6667	Meet	24	Meet	35.2667	Meet	11.8889	Meet	5	Meet	5.33333	Meet	35.2667	Meet	0	NotMeet	3.33333	NotMeet
16062914474960452016-09-01	42.7844	-107.603	Lander	Wyoming Sage	NonCore	3140.55	0	Meet	16.6667	Meet	64	Meet	42.6667	Meet	22	Meet	22	Meet	28.9667	Meet	18.5714	Meet	2.72222	NotMeet	2.66667	NotMeet	29.3103	Meet	18.6087	NotMeet	5.33333	Meet
16062915524355862016-09-01	42.4655	-107.271	Lander	Wyoming Sage	NonCore	3140.55	0	Meet	20.6667	Meet	61.3333	Meet	43.3333	Meet	26	Meet	26	NotMeet	27.7333	Meet	21.75	Meet	4.55556	Meet	3.33333	NotMeet	28.0345	Meet	21.75	NotMeet	2.66667	NotMeet
16062916354645232016-09-01	42.3903	-106.997	Rawlins	Wyoming Sage	Core	6726.69	0	Meet	9.33333	Meet	75.3333	Meet	29.3333	Meet	7.33333	NotMeet	7.33333	Meet	24.5517	Meet	18.8	Meet	4	Meet	2	NotMeet	26.8333	Meet	0	NotMeet	24	Meet
160630071959662016-09-01	42.7568	-107.906	Lander	Wyoming Sage	Core	2456.27	0	Meet	17.3333	Meet	66.6667	Meet	26	Meet	21.3333	Meet	16.6667	Meet	29.25	Meet	46	Meet	2.27778	NotMeet	4	NotMeet	31.3333	Meet	32.5385	NotMeet	0	NotMeet
16063007345139852016-09-01	42.871	-108.53	Lander	Wyoming Sage	Core	2456.27	6.98667	Meet	18	Meet	72	Meet	49.3333	Meet	20	Meet	18.6667	Meet	26.4828	Meet	16.4	Meet	3.88889	NotMeet	1.33333	NotMeet	27.2593	Meet	17.0714	NotMeet	0	NotMeet
16063007480417202016-09-01	42.7234	-107.755	Lander	Wyoming Sage	Core	2456.27	13.5067	NotMeet	2.66667	Meet	61.3333	Meet	7.33333	NotMeet	22	Meet	20.6667	Meet	28.963	Meet	33.75	Meet	5.38889	Meet	1.33333	NotMeet	37.5	Meet	33.75	NotMeet	39.3333	Meet
16063008465522972016-09-01	42.3657	-108.286	Lander	Wyoming Sage	Core	2456.27	0	Meet	7.33333	Meet	78.6667	Meet	58	Meet	24.6667	Meet	23.3333	Meet	29.4667	Meet	26.9545	Meet	4.22222	Meet	8	Meet	30.0345	Meet	26.2917	NotMeet	2	NotMeet
16063009361714612016-09-01	42.5867	-107.728	Lander	Wyoming Sage	Core	2456.27	2.81333	Meet	10.6667	Meet	70.6667	Meet	41.3333	Meet	20.6667	Meet	20	Meet	26.1071	Meet	28.1765	Meet	3.61111	NotMeet	8.66667	Meet	26.1071	Meet	25.6316	NotMeet	5.33333	Meet
1606301011013012016-09-01	43.1103	-107.766	Lander	Wyoming Sage	NonCore	3140.55	0	Meet	17.3333	Meet	56.6667	Meet	39.3333	Meet	23.3333	Meet	22	Meet	18.4	Meet	8.04167	NotMeet	4.5	Meet	3.33333	NotMeet	18.4	Meet	8.04167	NotMeet	0	NotMeet
16063010280987182016-09-01	42.3924	-108.383	Lander	Wyoming Sage	Core	2456.27	0	Meet	9.33333	Meet	80.6667	Meet	66	Meet	12.6667	NotMeet	10.6667	Meet	22.5333	Meet	13.4286	Meet	4.66667	Meet	2.66667	NotMeet	22.8929	Meet	13.375	NotMeet	5.33333	Meet
1606301113033652016-09-01	42.1645	-107.89	Lander	Wyoming Sage	Core	2456.27	0	Meet	11.3333	Meet	66.6667	Meet	15.3333	Meet	8.66667	NotMeet	7.33333	Meet	18.7667	Meet	18.6667	Meet	4.38889	Meet	2	NotMeet	24	Meet	16	NotMeet	0	NotMeet
16063011244870832016-09-01	42.442	-108.198	Lander	Wyoming Sage	Core	2456.27	0	Meet	16	Meet	67.3333	Meet	50	Meet	19.3333	NotMeet	19.3333	Meet	25.7	Meet	23.1304	Meet	5.5	Meet	10.6667	Meet	25.7	Meet	23.1304	NotMeet	0.666667	NotMeet
16063013012913092016-09-01	42.3898	-107.472	Lander	Wyoming Sage	Core	2456.27	0	Meet	8.66667	Meet	68.6667	Meet	32	Meet	18.6667	NotMeet	16.6667	Meet	37.2667	Meet	35.2	Meet	4	Meet	18.6667	Meet	38	Meet	36.4	Meet	16.6667	Meet
16063014312094242016-09-01	42.8476	-107.693	Lander	Wyoming Sage	Core	2456.27	0	Meet	13.3333	Meet	72.6667	Meet	54.6667	Meet	24	Meet	23.3333	Meet	44.2333	Meet	25.5	Meet	3.5	NotMeet	0.666667	NotMeet	44.2333	Meet	23.0833	NotMeet	0	NotMeet
16063016024555822016-09-01	43.1481	-107.935	Lander	Wyoming Sage	Core	2456.27	7.17333	Meet	16	Meet	60.6667	Meet	48.6667	Meet	22	Meet	22	Meet	23.1	Meet	14.7778	Meet	4.83333	Meet	3.33333	NotMeet	23.1	Meet	14.7778	NotMeet	0	NotMeet
16070610565635562016-09-01	42.3245	-107.312	Rawlins	Wyoming Sage	NonCore	6279.56	0	Meet	2	Meet	79.3333	Meet	45.3333	Meet	10.6667	NotMeet	11.3333	Meet	26.931	Meet	10.6111	Meet	3.16667	NotMeet	11.3333	Meet	23	Meet	22	NotMeet	1.33333	NotMeet
16070709284876022016-09-01	42.6145	-107.299	Lander	Wyoming Sage	Core	2456.27	4.33333	Meet	5.33333	Meet	66	Meet	45.3333	Meet	20	Meet	18	Meet	28.7037	Meet	24.1429	Meet	3.72222	NotMeet	8.66667	Meet	29.24	Meet	22.5294	NotMeet	2.66667	NotMeet
1607071040273082016-09-01	42.7489	-107.082	Lander	Wyoming Sage	NonCore	3140.55	0	Meet	28.6667	Meet	42.6667	Meet	29.3333	Meet	9.33333	NotMeet	6.66667	Meet	29.5333	Meet	21.3333	Meet	2.38889	NotMeet	8	Meet	32.4348	Meet	29.0714	NotMeet	4	NotMeet
16070711023916862016-09-01	42.3199	-107.061	Rawlins	Wyoming Sage	Core	6726.69	0	Meet	3.33333	Meet	84.6667	Meet	76	Meet	20	Meet	19.3333	Meet	58.2667	Meet	31.6316	Meet	1.38889	NotMeet	0	NotMeet	58.2667	Meet	0	NotMeet	12.6667	Meet
16070711363135792016-09-01	42.7579	-108.469	Lander	Wyoming Sage	Core	2456.27	0	Meet	20.6667	Meet	58	Meet	32	Meet	22	Meet	23.3333	Meet	23.8966	Meet	20.8333	Meet	5.5	Meet	1.33333	NotMeet	26.08	Meet	20.8333	NotMeet	1.33333	NotMeet
16070711465749312016-09-01	42.4773	-108.167	Lander	Wyoming Sage	Core	2456.27	0	Meet	19.3333	Meet	72.6667	Meet	55.3333	Meet	28.6667	Meet	28.6667	NotMeet	43.7	Meet	27.6154	Meet	5.72222	Meet	0	NotMeet	44.1034	Meet	27.6154	NotMeet	4.66667	NotMeet
16070713055822072016-09-01	42.293	-107.56	Lander	Mountain Sage	NonCore	2369.69	0	Meet	16	Meet	70	Meet	24	Meet	33.3333	Meet	29.3333	NotMeet	24.1379	Meet	23.4783	Meet	3.77778	NotMeet	16.6667	Meet	25.6875	Meet	23.75	NotMeet	0	NotMeet
16070713582617722016-09-01	42.9174	-107.679	Lander	Wyoming Sage	Core	2456.27	0	Meet	18.6667	Meet	64	Meet	40	Meet	14	NotMeet	12	Meet	27.4828	Meet	24.3846	Meet	3.66667	NotMeet	0.666667	NotMeet	29.3846	Meet	22.625	NotMeet	1.33333	NotMeet
16070716270554922016-09-01	42.9494	-107.729	Lander	Wyoming Sage	Core	2456.27	3.82667	Meet	12	Meet	50.6667	Meet	32	Meet	8	NotMeet	5.33333	Meet	19.0667	Meet	17	Meet	5.66667	Meet	0	NotMeet	20.08	Meet	14.8462	NotMeet	19.3333	Meet
16071216405856422016-09-01	42.1225	-107.646	Rawlins	Mountain Sage	Core	5604.11	0	Meet	23.3333	Meet	61.3333	Meet	44.6667	Meet	18	NotMeet	17.3333	Meet	35.2	Meet	23.9	Meet	5.66667	Meet	4.66667	NotMeet	36.1724	Meet	0	NotMeet	12	Meet
16071312105182712016-09-01	42.1459	-107.73	Rawlins	Mountain Sage	Core	5604.11	0	Meet	28.6667	Meet	56.6667	Meet	33.3333	Meet	28.6667	Meet	28.6667	NotMeet	27.6552	Meet	22	Meet	4.88889	Meet	6.66667	Meet	28.9259	Meet	0	NotMeet	5.33333	Meet
16071408431292692016-09-01	42.8744	-108.304	Lander	Wyoming Sage	NonCore	3140.55	12.0667	NotMeet	29.3333	Meet	53.3333	Meet	34	Meet	12.6667	NotMeet	12.6667	Meet	31.4643	Meet	21.4706	Meet	4.5	Meet	6	Meet	31.913	Meet	21.4706	NotMeet	18.6667	Meet
1607140844391212016-09-01	42.3854	-108.166	Lander	Wyoming Sage	Core	2456.27	0	Meet	16	Meet	56	Meet	35.3333	Meet	19.3333	NotMeet	19.3333	Meet	19.4667	Meet	14.0417	Meet	5	Meet	8.66667	Meet	19.8966	Meet	14.0417	NotMeet	1.33333	NotMeet
16071411413777872016-09-01	42.6341	-107.648	Lander	Wyoming Sage	Core	2456.27	0	Meet	13.3333	Meet	67.3333	Meet	28.6667	Meet	10	NotMeet	8.66667	Meet	19.7037	Meet	30.6667	Meet	3.05556	NotMeet	2.66667	NotMeet	21.3636	Meet	21.8333	NotMeet	0.666667	NotMeet
16071807165687582016-09-01	42.5222	-108.257	Lander	Wyoming Sage	Core	2456.27	71.2933	NotMeet	45.3333	Meet	12	NotMeet	11.3333	Meet	0	NotMeet	0	NotMeet	20.6	Meet	0	NotMeet	1.94444	NotMeet	0.666667	NotMeet	23.8333	Meet	13	NotMeet	0	NotMeet
16071807251278802016-09-01	42.721	-107.337	Lander	Wyoming Sage	Core	2456.27	6.09333	Meet	3.33333	Meet	52	Meet	32.6667	Meet	24.6667	Meet	24.6667	Meet	22.4667	Meet	26.4	Meet	4.72222	Meet	1.33333	NotMeet	22.4667	Meet	26.4	NotMeet	0.666667	NotMeet
16071808502067712016-09-01	42.2275	-108.288	Lander	Wyoming Sage	Core	2456.27	0	Meet	9.33333	Meet	75.3333	Meet	60	Meet	26	Meet	26.6667	NotMeet	36.9667	Meet	21.8636	Meet	3.44444	NotMeet	4	NotMeet	36.9667	Meet	23.45	NotMeet	2	NotMeet
16071809052787992016-09-01	42.5918	-107.872	Lander	Wyoming Sage	Core	2456.27	0	Meet	10.6667	Meet	75.3333	Meet	48	Meet	10	NotMeet	10.6667	Meet	21.8667	Meet	22.1818	Meet	3.66667	NotMeet	4.66667	NotMeet	21.8667	Meet	24.1	NotMeet	8	Meet
16071810413192672016-09-01	42.8545	-108.26	Lander	Wyoming Sage	NonCore	3140.55	2.92	Meet	23.3333	Meet	58	Meet	36.6667	Meet	16.6667	NotMeet	16.6667	Meet	23.4483	Meet	23.1	Meet	3.77778	NotMeet	9.33333	Meet	23.84	Meet	23.1	NotMeet	7.33333	Meet
16071810593058712016-09-01	42.952	-107.787	Lander	Wyoming Sage	Core	2456.27	0	Meet	16.6667	Meet	73.3333	Meet	18	Meet	10	NotMeet	9.33333	Meet	26.5667	Meet	23.7143	Meet	1	NotMeet	2	NotMeet	29.6667	Meet	23.7143	NotMeet	0	NotMeet
16071811123024252016-09-01	42.6439	-107.107	Lander	Wyoming Sage	Core	2456.27	9.22667	Meet	45.3333	Meet	41.3333	Meet	23.3333	Meet	2	NotMeet	8	Meet	23.6923	Meet	9	NotMeet	1.55556	NotMeet	3.33333	NotMeet	25.5652	Meet	15.25	NotMeet	0	NotMeet
16071812371387042016-09-01	42.7216	-108.224	Lander	Wyoming Sage	Core	2456.27	0	Meet	34	Meet	54.6667	Meet	33.3333	Meet	20	Meet	21.3333	Meet	31.4828	Meet	29.9474	Meet	4.83333	Meet	0.666667	NotMeet	33.4074	Meet	29.9474	NotMeet	1.33333	NotMeet
16071812484042672016-09-01	42.7541	-108.223	Lander	Wyoming Sage	Core	2456.27	0	Meet	4.66667	Meet	82.6667	Meet	62.6667	Meet	23.3333	Meet	23.3333	Meet	39.8	Meet	24	Meet	5.27778	Meet	0.666667	NotMeet	40.069	Meet	24.5	NotMeet	0.666667	NotMeet
16071813062832102016-09-01	42.6278	-108.529	Lander	Wyoming Sage	Core	2456.27	2.73333	Meet	24.6667	Meet	60	Meet	20.6667	Meet	8	NotMeet	7.33333	Meet	20.6207	Meet	18.25	Meet	5	Meet	2	NotMeet	26.5	Meet	18.5556	NotMeet	4.66667	NotMeet
16071813452343272016-09-01	42.7301	-108.287	Lander	Wyoming Sage	Core	2456.27	0	Meet	16.6667	Meet	71.3333	Meet	64.6667	Meet	17.3333	NotMeet	17.3333	Meet	42.9667	Meet	29.1923	Meet	4.94444	Meet	0	NotMeet	42.9667	Meet	29.64	NotMeet	0	NotMeet
16071814345433682016-09-01	42.8249	-108.296	Lander	Wyoming Sage	NonCore	3140.55	0	Meet	22.6667	Meet	64.6667	Meet	45.3333	Meet	34	Meet	34	NotMeet	33.5333	Meet	26.8235	Meet	4.22222	Meet	2	NotMeet	33.5333	Meet	26.8235	NotMeet	0	NotMeet
16071910013576552016-09-01	41.3708	-107.532	Rawlins	Mountain Sage	Core	5604.11	0	Meet	14.6667	Meet	66	Meet	37.3333	Meet	30	Meet	12.6667	Meet	31.8	Meet	42	Meet	3.27778	NotMeet	16.6667	Meet	29.8636	Meet	42	Meet	6.66667	Meet
16072008201152112016-09-01	43.3725	-107.855	Lander	Wyoming Sage	NonCore	3140.55	0	Meet	9.33333	Meet	67.3333	Meet	39.3333	Meet	23.3333	Meet	22.6667	Meet	23.7	Meet	22.1333	Meet	5.05556	Meet	3.33333	NotMeet	24.6429	Meet	20.5333	NotMeet	0.666667	NotMeet
16072010022879892016-09-01	43.1347	-107.683	Lander	Wyoming Sage	NonCore	3140.55	20.9467	NotMeet	41.3333	Meet	42.6667	Meet	30.6667	Meet	7.33333	NotMeet	3.33333	NotMeet	18.4286	Meet	20.6	Meet	2.66667	NotMeet	4	NotMeet	23.5556	Meet	21.5556	NotMeet	3.33333	NotMeet
16072014134062842016-09-01	41.406	-107.451	Rawlins	Mountain Sage	Core	5604.11	0	Meet	7.33333	Meet	78	Meet	50	Meet	34	Meet	26.6667	NotMeet	30.5357	Meet	75.9167	Meet	4.33333	Meet	24	Meet	31.8095	Meet	75.92	Meet	0.666667	NotMeet
16080114391416432016-09-01	42.3063	-107.743	Lander	Wyoming Sage	Core	2456.27	2.66667	Meet	16.6667	Meet	62	Meet	30	Meet	36.6667	Meet	13.3333	Meet	22.0714	Meet	61.4286	Meet	1.61111	NotMeet	0.666667	NotMeet	23.087	Meet	40.8	Meet	0	NotMeet
16080115462372832016-09-01	42.3646	-109.418	RockSprings	Sagebrush	Core	9857.1	8.09333	Meet	29.3333	Meet	50.6667	Meet	35.3333	Meet	16.6667	NotMeet	10.6667	Meet	30.6207	Meet	22.7692	Meet	2.77778	NotMeet	3.33333	NotMeet	31.5	Meet	20	NotMeet	0.666667	NotMeet
16080409083380142016-09-01	42.4433	-108.676	Lander	Greasewood	Core	1772.24	0	Meet	25.3333	Meet	58.6667	Meet	31.3333	Meet	23.3333	Meet	23.3333	Meet	13.4	NotMeet	19.5238	Meet	2.5	NotMeet	7.33333	Meet	14.037	NotMeet	18.6364	NotMeet	0.666667	NotMeet
16080414041591642016-09-01	42.3384	-108.518	Lander	Riparian	Core	2191.27	0	Meet	6.66667	Meet	75.3333	Meet	36.6667	Meet	42	Meet	38.6667	NotMeet	26.4828	Meet	45.0769	Meet	2.88889	NotMeet	9.33333	Meet	26.4286	Meet	43.4643	Meet	2.66667	NotMeet
16080416543972242016-09-01	42.7969	-107.845	Lander	Wyoming Sage	Core	2456.27	0	Meet	14	Meet	60	Meet	17.3333	Meet	16.6667	NotMeet	15.3333	Meet	22.7667	Meet	16.65	Meet	1.66667	NotMeet	0.666667	NotMeet	24.1923	Meet	16.3333	NotMeet	0	NotMeet
16080418010377232016-09-01	41.3862	-106.921	Rawlins	Mountain Sage	Core	5604.11	0	Meet	16.6667	Meet	56	Meet	32.6667	Meet	22	Meet	20.6667	Meet	23.1667	Meet	22.4	Meet	3.11111	NotMeet	8.66667	Meet	23.5172	Meet	22.4	NotMeet	8.66667	Meet
16080507375643522016-09-01	42.664	-108.261	Lander	Wyoming Sage	Core	2456.27	0	Meet	16.6667	Meet	56	Meet	42.6667	Meet	16.6667	NotMeet	16	Meet	27.0333	Meet	23.0769	Meet	3	NotMeet	0.666667	NotMeet	27.0333	Meet	22.5333	NotMeet	4.66667	NotMeet
16080811213581512016-09-01	42.4107	-109.506	RockSprings	Sagebrush	Core	9857.1	3.09333	Meet	35	Meet	46	Meet	28	Meet	14	NotMeet	11	Meet	23.5	Meet	26.75	Meet	3.11111	NotMeet	10	Meet	23.5	Meet	0	NotMeet	0	NotMeet
16080811323587432016-09-01	41.3996	-107.398	Rawlins	Mountain Sage	Core	5604.11	2.85333	Meet	7.33333	Meet	73.3333	Meet	52	Meet	29.3333	Meet	2	NotMeet	32.931	Meet	16	Meet	3.22222	NotMeet	11.3333	Meet	34.1852	Meet	55.07	Meet	2	NotMeet
16080812494848442016-09-01	42.564	-108.163	Lander	Wyoming Sage	Core	2456.27	0	Meet	38.6667	Meet	42	Meet	24	Meet	10	NotMeet	11.3333	Meet	24.7308	Meet	12.6875	Meet	4.05556	Meet	5.33333	Meet	24.7308	Meet	13.6154	NotMeet	0	NotMeet
16080815352073172016-09-01	42.4717	-109.412	RockSprings	Sagebrush	Core	9857.1	3.8	Meet	31.3333	Meet	44.6667	Meet	33.3333	Meet	15.3333	NotMeet	13.3333	Meet	27.4333	Meet	22.3	Meet	2.11111	NotMeet	1.33333	NotMeet	27.4483	Meet	0	NotMeet	0	NotMeet
16080818424447102016-09-01	43.4234	-107.966	Lander	Wyoming Sage	NonCore	3140.55	10.4133	NotMeet	6.66667	Meet	58	Meet	16	Meet	12.6667	NotMeet	12.6667	Meet	26.08	Meet	32.1111	Meet	3.33333	NotMeet	10	Meet	29.15	Meet	56.9091	Meet	26.6667	Meet
16080909140772482016-09-01	42.7981	-108.932	Lander	Conifer	NonCore	1969.26	5.82667	Meet	1.33333	Meet	68.6667	Meet	14	Meet	30.6667	Meet	7.33333	Meet	25.7143	Meet	42	Meet	4.88889	Meet	12	Meet	25.25	Meet	36.9	Meet	0	NotMeet
16080913210487522016-09-01	43.0306	-107.715	Lander	Wyoming Sage	Core	2456.27	0	Meet	17.3333	Meet	62	Meet	45.3333	Meet	24	Meet	21.3333	Meet	24	Meet	25.8125	Meet	4.61111	Meet	2.66667	NotMeet	24	Meet	25.7222	NotMeet	0	NotMeet
16080917393180822016-09-01	43.2985	-107.679	Lander	Wyoming Sage	NonCore	3140.55	3.61333	Meet	27.3333	Meet	52.6667	Meet	38	Meet	18.6667	NotMeet	18	Meet	26.5	Meet	31.4	Meet	3.16667	NotMeet	0.666667	NotMeet	27.2593	Meet	30.4375	NotMeet	8.66667	Meet
16081010060931132016-09-01	42.4658	-107.464	Lander	Wyoming Sage	Core	2456.27	11.2933	NotMeet	38	Meet	39.3333	NotMeet	24.6667	Meet	5.33333	NotMeet	4	NotMeet	20.3448	Meet	23.8333	Meet	3.72222	NotMeet	6	Meet	23.2174	Meet	19.25	NotMeet	0	NotMeet
16081010173772202016-09-01	42.4652	-108.68	Lander	Greasewood	Core	1772.24	0	Meet	18	Meet	49.3333	Meet	32.6667	Meet	17.3333	NotMeet	17.3333	Meet	13.9333	NotMeet	9.9375	NotMeet	2.27778	NotMeet	7.33333	Meet	14.3571	NotMeet	9.9375	NotMeet	0	NotMeet
16081011501736782016-09-01	42.4643	-108.768	Lander	Mountain Sage	Core	1370.12	6.6	Meet	4	Meet	62	Meet	26	Meet	42	Meet	27.3333	NotMeet	25	Meet	57.8125	Meet	4.05556	Meet	2	NotMeet	25	Meet	54.8421	Meet	0.666667	NotMeet
16081013461755262016-09-01	43.2469	-107.537	Lander	Wyoming Sage	NonCore	3140.55	0	Meet	26	Meet	52.6667	Meet	36.6667	Meet	18	NotMeet	18	Meet	24.1	Meet	25.0714	Meet	2.94444	NotMeet	0	NotMeet	23.931	Meet	25.0714	NotMeet	0	NotMeet
1608101540521482016-09-01	42.3484	-108.446	Lander	Wyoming Sage	Core	2456.27	8.81333	Meet	15.3333	Meet	40	Meet	18	Meet	17.3333	NotMeet	17.3333	Meet	12.9565	NotMeet	18.5294	Meet	2.66667	NotMeet	11.3333	Meet	14.3889	NotMeet	18.5294	NotMeet	0	NotMeet
16081107230943882016-09-01	42.4651	-108.74	Lander	Mountain Sage	Core	1370.12	23.0667	NotMeet	6	Meet	30	NotMeet	20.6667	Meet	8	NotMeet	8	Meet	21.3846	Meet	17.8	Meet	5	Meet	1.33333	NotMeet	22.2083	Meet	18.5	NotMeet	2.66667	NotMeet
16081108494573042016-09-01	42.716	-107.825	Lander	Wyoming Sage	Core	2456.27	0	Meet	13.3333	Meet	56	Meet	23.3333	Meet	13.3333	NotMeet	12.6667	Meet	21.0667	Meet	26.3846	Meet	2.72222	NotMeet	10	Meet	23.24	Meet	26.3846	NotMeet	0	NotMeet
16081111482171662016-09-01	42.5431	-108.449	Lander	Wyoming Sage	Core	2456.27	0	Meet	10	Meet	73.3333	Meet	48	Meet	35.3333	Meet	31.3333	NotMeet	22.4333	Meet	31	Meet	3.66667	NotMeet	1.33333	NotMeet	23.0357	Meet	29.04	NotMeet	2.66667	NotMeet
16081113275197152016-09-01	42.4526	-107.693	Lander	Wyoming Sage	Core	2456.27	0	Meet	2.66667	Meet	68.6667	Meet	42.6667	Meet	27.3333	Meet	24	Meet	27.8667	Meet	25.0455	Meet	3.88889	NotMeet	17.3333	Meet	28.4615	Meet	27.3158	NotMeet	0	NotMeet
16081113330387552016-09-01	42.4714	-109.482	RockSprings	Sagebrush	Core	9857.1	0	Meet	46.6667	Meet	44.6667	Meet	36.6667	Meet	5.33333	NotMeet	4	NotMeet	23.2667	Meet	7.125	NotMeet	2.5	NotMeet	2.66667	NotMeet	24.0345	Meet	0	NotMeet	1.33333	NotMeet
16081116231873022016-09-01	42.3861	-109.462	RockSprings	Sagebrush	Core	9857.1	0	Meet	25.3333	Meet	50	Meet	24	Meet	28.6667	Meet	28	NotMeet	26.75	Meet	32.7391	Meet	2.44444	NotMeet	1.33333	NotMeet	26.75	Meet	23	NotMeet	0	NotMeet
160815130709432016-09-01	41.1801	-107.85	Rawlins	Mountain Sage	NonCore	6623.8	0	Meet	10.6667	Meet	74.6667	Meet	34	Meet	50	Meet	46	NotMeet	23.5862	Meet	72.3077	Meet	4.61111	Meet	2.66667	NotMeet	21.2143	Meet	72.31	Meet	22	Meet
16081518073819402016-09-01	42.4679	-107.903	Lander	Wyoming Sage	Core	2456.27	0	Meet	25.3333	Meet	56	Meet	35.3333	Meet	30.6667	Meet	29.3333	NotMeet	20.7	Meet	16.2381	Meet	3.72222	NotMeet	4	NotMeet	21.0345	Meet	16	NotMeet	0	NotMeet
16081608042893602016-09-01	42.3597	-108.89	RockSprings	Sagebrush	Core	9857.1	0	Meet	20.6667	Meet	66	Meet	34.6667	Meet	26	Meet	22	Meet	29.1034	Meet	32.9444	Meet	2.05556	NotMeet	20.6667	Meet	29.3214	Meet	0	NotMeet	0.666667	NotMeet
160816094158202016-09-01	42.5698	-107.479	Lander	Wyoming Sage	Core	2456.27	0	Meet	10.6667	Meet	70.6667	Meet	27.3333	Meet	12.6667	NotMeet	12.6667	Meet	18.4667	Meet	20.9	Meet	4.44444	Meet	2	NotMeet	20	Meet	20.9	NotMeet	2.66667	NotMeet
16081610464823412016-09-01	42.6706	-107.525	Lander	Wyoming Sage	Core	2456.27	0	Meet	13.3333	Meet	62.6667	Meet	23.3333	Meet	21.3333	Meet	20.6667	Meet	22.3667	Meet	27.3333	Meet	3.55556	NotMeet	0.666667	NotMeet	23.2308	Meet	24.3333	NotMeet	4.66667	NotMeet
16081614261347002016-09-01	42.8143	-107.998	Lander	Wyoming Sage	Core	2456.27	0	Meet	8	Meet	73.3333	Meet	57.3333	Meet	22.6667	Meet	18.6667	Meet	38.3667	Meet	22.6667	Meet	4	Meet	4.66667	NotMeet	38.3667	Meet	21	NotMeet	0.666667	NotMeet
16081616031998642016-09-01	42.9556	-107.51	Lander	Wyoming Sage	Core	2456.27	0	Meet	27.3333	Meet	49.3333	Meet	28	Meet	22	Meet	22	Meet	22.3	Meet	13.2273	Meet	4.33333	Meet	4	NotMeet	22.931	Meet	13.2273	NotMeet	0	NotMeet
16081706480754322016-09-01	42.2691	-108.271	Lander	Greasewood	Core	1772.24	12.5867	NotMeet	46.6667	Meet	48	Meet	35.3333	Meet	21.3333	Meet	13.3333	Meet	18.9583	Meet	23.3333	Meet	2.88889	NotMeet	3.33333	NotMeet	18.9583	Meet	12.1111	NotMeet	0	NotMeet
16081708094984902016-09-01	42.3535	-108.897	RockSprings	Sagebrush	Core	9857.1	0	Meet	12.6667	Meet	62.6667	Meet	28.6667	Meet	28	Meet	22.6667	Meet	25.7241	Meet	35.4706	Meet	1.27778	NotMeet	25.3333	Meet	25.8929	Meet	35.47	Meet	0	NotMeet
16081711293177652016-09-01	42.3314	-108.294	Lander	Wyoming Sage	Core	2456.27	0	Meet	12	Meet	34	NotMeet	23.3333	Meet	2	NotMeet	4	NotMeet	18.4	Meet	7.35714	NotMeet	3.33333	NotMeet	5.33333	Meet	19.1786	Meet	5	NotMeet	0	NotMeet
16081713062325972016-09-01	42.3605	-108.793	RockSprings	Sagebrush	Core	9857.1	0	Meet	15.3333	Meet	66.6667	Meet	48	Meet	21.3333	Meet	16.6667	Meet	25.1786	Meet	25.25	Meet	2.61111	NotMeet	16	Meet	25.5	Meet	30	NotMeet	0	NotMeet
16081714283312822016-09-01	42.4239	-108.847	RockSprings	Sagebrush	Core	9857.1	0	Meet	38	Meet	48.6667	Meet	24	Meet	17.3333	NotMeet	10.6667	Meet	21.6071	Meet	17.9444	Meet	4.27778	Meet	10.6667	Meet	21.4444	Meet	0	NotMeet	0	NotMeet
16081807204939052016-09-01	42.3688	-108.862	RockSprings	Other	Core	9215.4	0	Meet	25.3333	Meet	58.6667	Meet	28.6667	Meet	36	Meet	34.6667	NotMeet	24.3	Meet	34.3684	Meet	1.77778	NotMeet	6.66667	Meet	24.3448	Meet	0	NotMeet	6	Meet
16081807311258942016-09-01	42.5763	-108.414	Lander	Wyoming Sage	Core	2456.27	0	Meet	17.3333	Meet	44	Meet	20	Meet	15.3333	NotMeet	24.6667	Meet	16.8	NotMeet	11.6667	Meet	3.27778	NotMeet	3.33333	NotMeet	18.3846	Meet	13.8421	NotMeet	0.666667	NotMeet
16081810182541832016-09-01	43.1279	-107.88	Lander	Wyoming Sage	Core	2456.27	0	Meet	10.6667	Meet	58	Meet	26.6667	Meet	18.6667	NotMeet	12	Meet	21.2667	Meet	20.7692	Meet	3.88889	NotMeet	6	Meet	21.8571	Meet	22.1875	NotMeet	7.33333	Meet
16081812341254422016-09-01	42.2426	-108.18	Lander	Wyoming Sage	Core	2456.27	0	Meet	12	Meet	64.6667	Meet	22	Meet	11.3333	NotMeet	11.3333	Meet	18.8333	Meet	21.2727	Meet	3.94444	NotMeet	0.666667	NotMeet	20.913	Meet	21.2727	NotMeet	0	NotMeet
16082210230998602016-09-01	42.3051	-106.009	Rawlins	Mountain Sage	Core	5604.11	2.68	Meet	18.6667	Meet	56.6667	Meet	41.3333	Meet	6.66667	NotMeet	4.66667	NotMeet	27.4286	Meet	25.4286	Meet	3.94444	NotMeet	14	Meet	27.4286	Meet	28	NotMeet	0	NotMeet
16082210483757542016-09-01	42.5456	-108.15	Lander	Wyoming Sage	Core	2456.27	3.94667	Meet	12	Meet	74	Meet	51.3333	Meet	26	Meet	25.3333	NotMeet	37.1	Meet	43.3158	Meet	4.66667	Meet	2	NotMeet	37.1071	Meet	43.3158	Meet	1.33333	NotMeet
16082211482538122016-09-01	42.7623	-107.711	Lander	Wyoming Sage	Core	2456.27	0	Meet	12.6667	Meet	60.6667	Meet	38	Meet	10	NotMeet	10	Meet	22.1	Meet	16.0833	Meet	3.55556	NotMeet	1.33333	NotMeet	23.8	Meet	16.0833	NotMeet	0	NotMeet
16082214115548912016-09-01	42.3432	-106.493	Rawlins	Mountain Sage	Core	5604.11	0	Meet	15.3333	Meet	64	Meet	44	Meet	33.3333	Meet	33.3333	NotMeet	28.5862	Meet	18.4815	Meet	3.44444	NotMeet	6	Meet	28.5862	Meet	18.48	NotMeet	5.33333	Meet
16082215361188932016-09-01	42.4364	-108.359	Lander	Wyoming Sage	Core	2456.27	0	Meet	17.3333	Meet	50	Meet	32.6667	Meet	6	NotMeet	6.66667	Meet	21.6667	Meet	16.2857	Meet	3.23529	NotMeet	5.33333	Meet	22.9259	Meet	16.7143	NotMeet	0	NotMeet
16082216081499312016-09-01	42.3169	-106.654	Rawlins	Mountain Sage	Core	5604.11	0	Meet	13.3333	Meet	66	Meet	54.6667	Meet	18.6667	NotMeet	18	Meet	25.6552	Meet	15.2857	Meet	4.66667	Meet	3.33333	NotMeet	26.25	Meet	21	NotMeet	2.66667	NotMeet
16082217011837772016-09-01	41.872	-106.758	Rawlins	Wyoming Sage	Core	6726.69	0	Meet	12	Meet	57.3333	Meet	54.6667	Meet	1.33333	NotMeet	0	NotMeet	53.7	Meet	0	NotMeet	4.44444	Meet	1.33333	NotMeet	53.7	Meet	0	NotMeet	0	NotMeet
1608221707432602016-09-01	42.9574	-107.971	Lander	Wyoming Sage	Core	2456.27	0	Meet	17.3333	Meet	54.6667	Meet	16	Meet	26	Meet	25.3333	NotMeet	15.5862	NotMeet	18.9091	Meet	3.88889	NotMeet	2	NotMeet	16.9474	NotMeet	18.6	NotMeet	5.33333	Meet
16082307535556222016-09-01	42.2658	-107.552	Lander	Wyoming Sage	NonCore	3140.55	0	Meet	16	Meet	57.3333	Meet	39.3333	Meet	30	Meet	29.3333	NotMeet	22.4828	Meet	26.5	Meet	2.33333	NotMeet	1.33333	NotMeet	22.6786	Meet	25.2273	NotMeet	4	NotMeet
16082311114353882016-09-01	42.692	-107.546	Lander	Wyoming Sage	Core	2456.27	0	Meet	33.3333	Meet	50.6667	Meet	30	Meet	18	NotMeet	18	Meet	26.3333	Meet	19.9091	Meet	3.55556	NotMeet	1.33333	NotMeet	26.6897	Meet	19.1364	NotMeet	7.33333	Meet
16082311135311692016-09-01	41.6916	-107.222	Rawlins	Mountain Sage	NonCore	6623.8	0	Meet	14	Meet	64.6667	Meet	41.3333	Meet	31.3333	Meet	25.3333	NotMeet	25.8148	Meet	32.6875	Meet	3.5	NotMeet	5.33333	Meet	25.8148	Meet	32.69	NotMeet	0.666667	NotMeet
16082313340536012016-09-01	42.4885	-107.172	Lander	Wyoming Sage	NonCore	3140.55	0	Meet	14.6667	Meet	65.3333	Meet	39.3333	Meet	19.3333	NotMeet	16.6667	Meet	24.8966	Meet	28.9231	Meet	2.5	NotMeet	5.33333	Meet	25.4643	Meet	24.3158	NotMeet	0.666667	NotMeet
16082315411874352016-09-01	42.4546	-108.07	Lander	Wyoming Sage	Core	2456.27	0	Meet	1.33333	Meet	73.3333	Meet	52.6667	Meet	26.6667	Meet	4.66667	NotMeet	57.3571	Meet	41.2857	Meet	3.88889	NotMeet	0	NotMeet	57.3571	Meet	46.5294	Meet	0.666667	NotMeet
16082316181597942016-09-01	42.2488	-107.918	Lander	Wyoming Sage	Core	2456.27	0	Meet	13.3333	Meet	60	Meet	41.3333	Meet	24.6667	Meet	22	Meet	32.5333	Meet	22.85	Meet	5.05556	Meet	4.66667	NotMeet	33.3793	Meet	24.4211	NotMeet	0	NotMeet
16082317274093762016-09-01	42.8215	-107.514	Lander	Wyoming Sage	NonCore	3140.55	0	Meet	17.3333	Meet	58	Meet	15.3333	Meet	12	NotMeet	12	Meet	19.8333	Meet	17.1818	Meet	4.88889	Meet	1.33333	NotMeet	24.3158	Meet	16.5	NotMeet	0	NotMeet
16082407430073882016-09-01	42.3745	-107.532	Lander	Wyoming Sage	Core	2456.27	0	Meet	32.6667	Meet	54.6667	Meet	44.6667	Meet	18.6667	NotMeet	17.3333	Meet	35.4333	Meet	23.4706	Meet	4.72222	Meet	2	NotMeet	35.4333	Meet	21.8571	NotMeet	0	NotMeet
16082408455212842016-09-01	43.1651	-107.64	Lander	Wyoming Sage	NonCore	3140.55	0	Meet	19.3333	Meet	64	Meet	36	Meet	30.6667	Meet	30.6667	NotMeet	28.4286	Meet	20	Meet	3.72222	NotMeet	5.33333	Meet	28.963	Meet	20	NotMeet	0	NotMeet
1608240937343212016-09-01	42.6224	-107.831	Lander	Wyoming Sage	Core	2456.27	0	Meet	30.6667	Meet	44.6667	Meet	34	Meet	8.66667	NotMeet	8.66667	Meet	33.7667	Meet	21.4667	Meet	4.83333	Meet	0.666667	NotMeet	34.4483	Meet	21.4667	NotMeet	0	NotMeet
16082410014537832016-09-01	41.5941	-108.311	Rawlins	Mountain Sage	NonCore	6623.8	0	Meet	18	Meet	70	Meet	60.6667	Meet	16.6667	NotMeet	12	Meet	33.069	Meet	31.0714	Meet	4.33333	Meet	0.666667	NotMeet	33.069	Meet	31.07	NotMeet	0	NotMeet
16082413431142502016-09-01	42.1364	-108.036	Lander	Wyoming Sage	Core	2456.27	15.6133	NotMeet	23.3333	Meet	44.6667	Meet	20	Meet	8	NotMeet	8	Meet	22.6667	Meet	20	Meet	4.22222	Meet	0	NotMeet	23.9583	Meet	22	NotMeet	0.666667	NotMeet
16082507333335372016-09-01	43.4192	-107.522	Lander	Wyoming Sage	NonCore	3140.55	0	Meet	12.6667	Meet	70.6667	Meet	46	Meet	21.3333	Meet	21.3333	Meet	30.3	Meet	27.6	Meet	3.5	NotMeet	2.66667	NotMeet	31.1429	Meet	27.5	NotMeet	14	Meet
16082510111135792016-09-01	42.5143	-108.545	Lander	Mountain Sage	Core	1370.12	9.68	Meet	5.33333	Meet	36	NotMeet	14.6667	Meet	1.33333	NotMeet	0	NotMeet	16.8966	NotMeet	0	NotMeet	4.77778	Meet	16.6667	Meet	20.9091	Meet	27	NotMeet	0	NotMeet
16082511524626342016-09-01	41.6179	-107.054	Rawlins	Mountain Sage	NonCore	6623.8	0	Meet	8.66667	Meet	58	Meet	26.6667	Meet	34.6667	Meet	27.3333	NotMeet	28.2609	Meet	37.2222	Meet	2.94444	NotMeet	4.66667	NotMeet	28.2609	Meet	50	Meet	0	NotMeet
16082912370098872016-09-01	42.6274	-108.203	Lander	Wyoming Sage	Core	2456.27	0	Meet	21.3333	Meet	66.6667	Meet	20	Meet	7.33333	NotMeet	4.66667	NotMeet	20.2	Meet	30	Meet	2.88889	NotMeet	4	NotMeet	22.8636	Meet	24.8182	NotMeet	2.66667	NotMeet
16083007452560562016-09-01	43.5565	-109.55	Lander	Mountain Sage	NonCore	2369.69	0	Meet	12	Meet	64	Meet	54.6667	Meet	0.666667	NotMeet	2	NotMeet	28.7667	Meet	0	NotMeet	3.61111	NotMeet	10.6667	Meet	28.7667	Meet	0	NotMeet	0	NotMeet
16083017415072742016-09-01	41.1177	-107.728	Rawlins	Greasewood	NonCore	2312.22	0	Meet	31.3333	Meet	47.3333	Meet	24.6667	Meet	24.6667	Meet	16	Meet	23.9667	Meet	20.8	Meet	4.61111	Meet	5.33333	Meet	26.1154	Meet	0	NotMeet	6.66667	Meet
16083110592357712016-09-01	42.7448	-108.593	Lander	Wyoming Sage	Core	2456.27	0	Meet	18.6667	Meet	54.6667	Meet	46	Meet	14	NotMeet	14	Meet	28	Meet	20.08	Meet	5	Meet	2	NotMeet	28	Meet	20.08	NotMeet	0	NotMeet
16083114201039622016-09-01	43.037	-107.786	Lander	Wyoming Sage	Core	2456.27	0	Meet	14.6667	Meet	63.3333	Meet	16.6667	Meet	20	Meet	18	Meet	25.9	Meet	34.4286	Meet	2.72222	NotMeet	2	NotMeet	26.3	Meet	30.1364	NotMeet	18	Meet
16083116154237982016-09-01	42.7332	-108.431	Lander	Wyoming Sage	Core	2456.27	0	Meet	12.6667	Meet	69.3333	Meet	43.3333	Meet	16.6667	NotMeet	20	Meet	21.0667	Meet	13.875	Meet	4.27778	Meet	3.33333	NotMeet	22.96	Meet	18.1333	NotMeet	0	NotMeet
16090109112632692016-09-01	41.5212	-106.749	Rawlins	Greasewood	Core	2410.26	0	Meet	11.3333	Meet	70.6667	Meet	30	Meet	30	Meet	21.3333	Meet	24.6333	Meet	26.2105	Meet	2.38889	NotMeet	6.66667	Meet	25.9643	Meet	0	NotMeet	30	Meet
16090809460734202016-09-01	42.6797	-108.022	Lander	Wyoming Sage	Core	2456.27	0	Meet	19.3333	Meet	70.6667	Meet	61.3333	Meet	14.6667	NotMeet	14.6667	Meet	36.8333	Meet	30.7059	Meet	3.38889	NotMeet	4	NotMeet	37.8621	Meet	30.7059	NotMeet	0	NotMeet
16090810421527242016-09-01	42.5807	-107.064	Lander	Wyoming Sage	NonCore	3140.55	7.10667	Meet	28	Meet	22	NotMeet	11.3333	Meet	9.33333	NotMeet	9.33333	Meet	12.6552	NotMeet	19.6429	Meet	4.33333	Meet	4.66667	NotMeet	12.6552	NotMeet	20.8667	NotMeet	0	NotMeet
16091209383426632016-09-01	42.3728	-108.619	Lander	Wyoming Sage	Core	2456.27	7.77333	Meet	23.3333	Meet	53.3333	Meet	28.6667	Meet	13.3333	NotMeet	2.66667	NotMeet	23.3448	Meet	25	Meet	4.27778	Meet	15.3333	Meet	23.9545	Meet	20.2308	NotMeet	0	NotMeet
16091212294810642016-09-01	42.2512	-108.427	Lander	Wyoming Sage	Core	2456.27	24.08	NotMeet	44	Meet	29.3333	NotMeet	10	Meet	19.3333	NotMeet	4.66667	NotMeet	16.55	NotMeet	18.1667	Meet	4.55556	Meet	0	NotMeet	18.4375	Meet	18.95	NotMeet	0	NotMeet
16091308232836372016-09-01	43.0163	-108.018	Lander	Wyoming Sage	Core	2456.27	0	Meet	14.6667	Meet	64	Meet	14.6667	Meet	27.3333	Meet	22.6667	Meet	30.0769	Meet	39.9286	Meet	2.66667	NotMeet	1.33333	NotMeet	38.7647	Meet	38.3333	Meet	0	NotMeet
16091312484941452016-09-01	42.5736	-107.995	Lander	Wyoming Sage	Core	2456.27	0	Meet	22.6667	Meet	52.6667	Meet	23.3333	Meet	14	NotMeet	14	Meet	23	Meet	14.6471	Meet	5.05556	Meet	11.3333	Meet	23.5172	Meet	14.25	NotMeet	0	NotMeet
16091408212483412016-09-01	41.1032	-106.483	Rawlins	Mountain Sage	Core	5604.11	0	Meet	10	Meet	75.3333	Meet	29.3333	Meet	42.6667	Meet	25.3333	NotMeet	26.4483	Meet	39.5714	Meet	1.55556	NotMeet	12	Meet	26.9259	Meet	0	NotMeet	1.33333	NotMeet
16091410424080002016-09-01	41.6697	-107.832	Rawlins	Mountain Sage	NonCore	6623.8	0	Meet	20	Meet	65.3333	Meet	28	Meet	49.3333	Meet	48.6667	NotMeet	35.5769	Meet	49.037	Meet	4.16667	Meet	0	NotMeet	39.5714	Meet	17	NotMeet	0.666667	NotMeet
16091411062357972016-09-01	42.2812	-107.819	Lander	Wyoming Sage	Core	2456.27	0	Meet	30.6667	Meet	50.6667	Meet	26	Meet	17.3333	NotMeet	16.6667	Meet	23.6667	Meet	20.2857	Meet	4.11111	Meet	10	Meet	23.6667	Meet	19.6957	NotMeet	0	NotMeet
16091412590154512016-09-01	42.3445	-106.261	Rawlins	Mountain Sage	NonCore	6623.8	0	Meet	33.3333	Meet	46.6667	Meet	34	Meet	9.33333	NotMeet	9.33333	Meet	24.6333	Meet	14.85	Meet	3.77778	NotMeet	5.33333	Meet	24.6333	Meet	0	NotMeet	0	NotMeet
1609141403552392016-09-01	41.3824	-107.223	Rawlins	Mountain Sage	Core	5604.11	0	Meet	8	Meet	72	Meet	37.3333	Meet	22	Meet	22	Meet	25.5667	Meet	25.4737	Meet	4.22222	Meet	19.3333	Meet	26.6538	Meet	25.47	NotMeet	0	NotMeet
16091415270344962016-09-01	42.2828	-106.228	Rawlins	Mountain Sage	NonCore	6623.8	0	Meet	19.3333	Meet	56.6667	Meet	41.3333	Meet	10.6667	NotMeet	11.3333	Meet	21.6667	Meet	9	NotMeet	3.27778	NotMeet	5.33333	Meet	21.6667	Meet	9	NotMeet	0	NotMeet
16091416561818982016-09-01	41.5273	-107.547	Rawlins	Mountain Sage	NonCore	6623.8	0	Meet	20	Meet	66.6667	Meet	28	Meet	36.6667	Meet	30.6667	NotMeet	29.4333	Meet	41.7059	Meet	4.66667	Meet	14	Meet	29.2174	Meet	0	NotMeet	6	Meet
16091509121610932016-09-01	41.4023	-107.6	Rawlins	Wyoming Sage	NonCore	6279.56	19.4667	NotMeet	27.3333	Meet	59.3333	Meet	30.6667	Meet	13.3333	NotMeet	3.33333	NotMeet	24.5333	Meet	25.5	Meet	4.88889	Meet	9.33333	Meet	27.1304	Meet	0	NotMeet	14.6667	Meet
16091509182571252016-09-01	42.8291	-108.415	Lander	Wyoming Sage	Core	2456.27	6.26667	Meet	27.3333	Meet	54.6667	Meet	22.6667	Meet	9.33333	NotMeet	8.66667	Meet	20.0345	Meet	25.6667	Meet	2.66667	NotMeet	1.33333	NotMeet	21.087	Meet	25.6667	NotMeet	0	NotMeet
16091510244767422016-09-01	41.2469	-107.923	Rawlins	Mountain Sage	NonCore	6623.8	0	Meet	10.6667	Meet	81.3333	Meet	37.3333	Meet	34.6667	Meet	32.6667	NotMeet	27.6333	Meet	32.9615	Meet	3.66667	NotMeet	10.6667	Meet	28.4615	Meet	0	NotMeet	22	Meet
16091512405775512016-09-01	41.2881	-107.658	Rawlins	Wyoming Sage	NonCore	6279.56	12.6933	NotMeet	36	Meet	54	Meet	4	NotMeet	37.3333	Meet	30	NotMeet	15.3571	NotMeet	37.1667	Meet	5.11111	Meet	0	NotMeet	18.2941	Meet	0	NotMeet	26.6667	Meet
16091513033413582016-09-01	42.3016	-108.086	Lander	Wyoming Sage	Core	2456.27	0	Meet	29.3333	Meet	44.6667	Meet	30.6667	Meet	6	NotMeet	5.33333	Meet	14.0333	NotMeet	26.4	Meet	4.38889	Meet	9.33333	Meet	14.6786	NotMeet	14.7857	NotMeet	0	NotMeet
16091513344092362016-09-01	41.1578	-107.755	Rawlins	Wyoming Sage	NonCore	6279.56	6.49333	Meet	39.3333	Meet	44	Meet	21.3333	Meet	16.6667	NotMeet	10.6667	Meet	24.3929	Meet	29.375	Meet	3.5	NotMeet	10.6667	Meet	25.4615	Meet	0	NotMeet	0	NotMeet
16091908122186842016-09-01	41.9132	-107.061	Rawlins	Wyoming Sage	NonCore	6279.56	5.56	Meet	48	Meet	40	Meet	10	Meet	22.6667	Meet	6.66667	Meet	16.1905	NotMeet	32.6	Meet	3.33333	NotMeet	0	NotMeet	24	Meet	0	NotMeet	8	Meet
16091909125354732016-09-01	42.0142	-106.975	Rawlins	Wyoming Sage	Core	6726.69	2.85333	Meet	30	Meet	42.6667	Meet	24.6667	Meet	6	NotMeet	8.66667	Meet	29.7407	Meet	11.875	Meet	2.61111	NotMeet	0.666667	NotMeet	30.92	Meet	0	NotMeet	0	NotMeet
1609191040488062016-09-01	41.3292	-108.088	Rawlins	Wyoming Sage	NonCore	6279.56	20.7333	NotMeet	41.3333	Meet	25.3333	NotMeet	4	NotMeet	18.6667	NotMeet	15.3333	Meet	19.7273	Meet	38	Meet	4.5	Meet	0.666667	NotMeet	20.3333	Meet	0	NotMeet	8	Meet
16091911353814932016-09-01	41.1196	-107.508	Rawlins	Mountain Sage	Core	5604.11	0	Meet	25.3333	Meet	48.6667	Meet	31.3333	Meet	11.3333	NotMeet	11.3333	Meet	28.7333	Meet	23.7059	Meet	4.05556	Meet	16	Meet	28.7333	Meet	0	NotMeet	0.666667	NotMeet
16091913291820532016-09-01	42.0724	-106.646	Rawlins	Mountain Sage	Core	5604.11	0	Meet	12.6667	Meet	72.6667	Meet	26.6667	Meet	54	Meet	53.3333	NotMeet	22.8148	Meet	60	Meet	3.55556	NotMeet	2.66667	NotMeet	24.1364	Meet	0	NotMeet	6.66667	Meet
16091913334976632016-09-01	42.8367	-107.561	Lander	Wyoming Sage	NonCore	3140.55	0	Meet	20.6667	Meet	55.3333	Meet	34.6667	Meet	24.6667	Meet	24.6667	Meet	32.7333	Meet	32.36	Meet	5.83333	Meet	0.666667	NotMeet	32.2414	Meet	32.625	NotMeet	1.33333	NotMeet
16091915073631152016-09-01	41.0339	-108.105	Rawlins	Wyoming Sage	NonCore	6279.56	55.3067	NotMeet	29.3333	Meet	38.6667	NotMeet	13.3333	Meet	8	NotMeet	6.66667	Meet	24.1667	Meet	36	Meet	4.44444	Meet	0	NotMeet	23.15	Meet	0	NotMeet	20.6667	Meet
16091915434672102016-09-01	42.2065	-106.816	Rawlins	Wyoming Sage	NonCore	6279.56	0	Meet	28	Meet	30	NotMeet	18	Meet	12	NotMeet	12	Meet	27.1667	Meet	29.6842	Meet	4.27778	Meet	1.33333	NotMeet	27.1667	Meet	0	NotMeet	2.66667	NotMeet
16091918050718472016-09-01	42.8903	-108.413	Lander	Wyoming Sage	Core	2456.27	0	Meet	40	Meet	54	Meet	33.3333	Meet	20	Meet	7.33333	Meet	30.2759	Meet	25.4	Meet	2.66667	NotMeet	0	NotMeet	32	Meet	24.9474	NotMeet	7.33333	Meet
1609200908233852016-09-01	43.1045	-107.703	Lander	Wyoming Sage	NonCore	3140.55	0	Meet	25.3333	Meet	56.6667	Meet	30	Meet	15.3333	NotMeet	15.3333	Meet	20.8333	Meet	23.8667	Meet	4.66667	Meet	0.666667	NotMeet	22.1111	Meet	23.8667	NotMeet	1.33333	NotMeet
16092107222428692016-09-01	42.5047	-108.173	Lander	Wyoming Sage	Core	2456.27	0	Meet	25.3333	Meet	58.6667	Meet	8.66667	NotMeet	8	NotMeet	6.66667	Meet	19.6	Meet	30.75	Meet	3.66667	NotMeet	4	NotMeet	25	Meet	27.4	NotMeet	0	NotMeet
16092111483896552016-09-01	42.4518	-108.136	Lander	Wyoming Sage	Core	2456.27	0	Meet	29.3333	Meet	45.3333	Meet	22.6667	Meet	17.3333	NotMeet	15.3333	Meet	17.1379	NotMeet	13.8947	Meet	2.94444	NotMeet	4	NotMeet	17.5926	NotMeet	16.8824	NotMeet	0	NotMeet
16092114440238262016-09-01	42.4518	-108.136	Lander	Wyoming Sage	Core	2456.27	0	Meet	24.6667	Meet	56	Meet	8	NotMeet	16.6667	NotMeet	10	Meet	20.7333	Meet	29.3333	Meet	1.72222	NotMeet	0	NotMeet	25.75	Meet	27.2353	NotMeet	2	NotMeet
16092207351116772016-09-01	42.5509	-108.08	Lander	Wyoming Sage	Core	2456.27	0	Meet	3.33333	Meet	76	Meet	29.3333	Meet	10	NotMeet	10	Meet	40.7	Meet	30	Meet	5.66667	Meet	2	NotMeet	43.9091	Meet	30	NotMeet	48.6667	Meet
16092609261943922016-09-01	42.6696	-107.589	Lander	Wyoming Sage	Core	2456.27	0	Meet	21.3333	Meet	65.3333	Meet	21.3333	Meet	25.3333	Meet	17.3333	Meet	21.7667	Meet	26.3333	Meet	4.55556	Meet	4	NotMeet	23.3462	Meet	22.8824	NotMeet	1.33333	NotMeet
16092714030431732016-09-01	41.0484	-107.322	Rawlins	Mountain Shrub	Core	801.381	0	Meet	0.666667	Meet	94	Meet	58.6667	Meet	68.6667	Meet	8	Meet	43.4643	Meet	63.6667	Meet	5.44444	Meet	9.33333	Meet	44	Meet	0	NotMeet	7.33333	Meet
1609271525496812016-09-01	41.1536	-106.83	Rawlins	Mountain Sage	NonCore	6623.8	0	Meet	8.66667	Meet	67.3333	Meet	11.3333	Meet	43.3333	Meet	12	Meet	20.2143	Meet	42.25	Meet	4.94444	Meet	27.3333	Meet	26.8667	Meet	0	NotMeet	0	NotMeet
16092810300412452016-09-01	41.593	-107.774	Rawlins	Mountain Sage	NonCore	6623.8	0	Meet	22.6667	Meet	65.3333	Meet	37.3333	Meet	32.6667	Meet	24.6667	Meet	23.0333	Meet	37.4375	Meet	2.05556	NotMeet	4	NotMeet	24.8889	Meet	56	Meet	10	Meet
16092811053115262016-09-01	41.9088	-105.477	Rawlins	Mountain Sage	NonCore	6623.8	0	Meet	2.66667	Meet	91.3333	Meet	64.6667	Meet	18.6667	NotMeet	17.3333	Meet	33.5862	Meet	17.25	Meet	3.55556	NotMeet	8.66667	Meet	34.5185	Meet	0	NotMeet	6	Meet
1609281314263652016-09-01	42.1991	-105.908	Rawlins	Mountain Sage	Core	5604.11	0	Meet	25.3333	Meet	56	Meet	47.3333	Meet	4.66667	NotMeet	5.33333	Meet	22.3103	Meet	11	Meet	3.05556	NotMeet	6.66667	Meet	22.7778	Meet	11	NotMeet	0	NotMeet
1609291345106002016-09-01	42.071	-108.203	Rawlins	Saltbush-Winterfat	Core	2800.48	0	Meet	23.3333	Meet	66	Meet	52.6667	Meet	11.3333	NotMeet	15.3333	Meet	28.5517	Meet	12.4667	Meet	3.33333	NotMeet	1.33333	NotMeet	28.5517	Meet	0	NotMeet	0	NotMeet
16100309291813992016-09-01	42.1272	-108.092	Rawlins	Saltbush-Winterfat	Core	2800.48	0	Meet	24	Meet	63.3333	Meet	39.3333	Meet	24	Meet	18.6667	Meet	20.931	Meet	19.3571	Meet	2.88889	NotMeet	0	NotMeet	21.1071	Meet	19.36	NotMeet	0	NotMeet
16100412171283612016-09-01	42.0823	-107.721	Rawlins	Wyoming Sage	Core	6726.69	3.08	Meet	14	Meet	66.6667	Meet	46	Meet	28	Meet	26	NotMeet	27.6071	Meet	25.2174	Meet	4.22222	Meet	3.33333	NotMeet	27.4815	Meet	25.22	NotMeet	0.666667	NotMeet
161004140023532016-09-01	42.2051	-107.695	Rawlins	Greasewood	Core	2410.26	0	Meet	9.33333	Meet	69.3333	Meet	33.3333	Meet	29.3333	Meet	25.3333	NotMeet	25.2308	Meet	32.45	Meet	1.66667	NotMeet	8	Meet	27.5909	Meet	32.45	NotMeet	1.33333	NotMeet
16100415105265032016-09-01	42.1565	-107.676	Rawlins	Other	Core	6961.25	0	Meet	10.6667	Meet	73.3333	Meet	29.3333	Meet	45.3333	Meet	32	NotMeet	22.4643	Meet	37.95	Meet	1.22222	NotMeet	3.33333	NotMeet	23.84	Meet	37.95	Meet	4.66667	NotMeet
1610051046263012016-09-01	41.8368	-106.318	Rawlins	Wyoming Sage	Core	6726.69	0	Meet	4	Meet	72.6667	Meet	32.6667	Meet	19.3333	NotMeet	16.6667	Meet	26.1724	Meet	13.8	Meet	3.77778	NotMeet	6	Meet	26.2143	Meet	25.57	NotMeet	0	NotMeet
16100512455399582016-09-01	41.8339	-107.985	Rawlins	Wyoming Sage	NonCore	6279.56	15.48	NotMeet	41.3333	Meet	46.6667	Meet	6.66667	NotMeet	40	Meet	24.6667	Meet	36.5625	Meet	46.3333	Meet	4.5	Meet	1.33333	NotMeet	38.7692	Meet	67	Meet	0.666667	NotMeet
16100513291258902016-09-01	41.6758	-108.11	Rawlins	Greasewood	NonCore	2312.22	2.66667	Meet	27.3333	Meet	61.3333	Meet	35.3333	Meet	25.3333	Meet	10	Meet	39.5517	Meet	19.0625	Meet	4.5	Meet	0	NotMeet	32.0667	Meet	19.06	NotMeet	21.3333	Meet
16100514392458972016-09-01	42.0769	-107.946	Rawlins	Saltbush-Winterfat	Core	2800.48	2.82667	Meet	21.3333	Meet	65.3333	Meet	36	Meet	33.3333	Meet	33.3333	NotMeet	25.8	Meet	17.4286	Meet	3.38889	NotMeet	2.66667	NotMeet	25.8	Meet	17.43	NotMeet	0	NotMeet
16100606575362272016-09-01	41.8305	-108.136	Rawlins	Wyoming Sage	NonCore	6279.56	4.65333	Meet	9.33333	Meet	74.6667	Meet	54.6667	Meet	24.6667	Meet	19.3333	Meet	35.4828	Meet	29.4	Meet	4.05556	Meet	3.33333	NotMeet	35.1429	Meet	29.4	NotMeet	0	NotMeet
1610060908073062016-09-01	42.0645	-107.846	Rawlins	Saltbush-Winterfat	Core	2800.48	2.74667	Meet	23.3333	Meet	60	Meet	34	Meet	30.6667	Meet	28.6667	NotMeet	37.7778	Meet	25.6957	Meet	4.72222	Meet	4	NotMeet	37.72	Meet	25.7	NotMeet	0	NotMeet
1610060945522382016-09-01	42.1265	-107.964	Rawlins	Wyoming Sage	Core	6726.69	0	Meet	27.3333	Meet	60.6667	Meet	34.6667	Meet	30.6667	Meet	28	NotMeet	28.4286	Meet	28.4	Meet	3.55556	NotMeet	2.66667	NotMeet	29.1852	Meet	28.4	NotMeet	1.33333	NotMeet
16100611325297202016-09-01	42.0857	-108.121	Rawlins	Saltbush-Winterfat	Core	2800.48	0	Meet	24.6667	Meet	74.6667	Meet	55.3333	Meet	24.6667	Meet	15.3333	Meet	26.4483	Meet	32.4	Meet	4.33333	Meet	0	NotMeet	27.1071	Meet	0	NotMeet	16	Meet
17051413212162072017-09-01	43.7555	-108.125	Worland	Grassland	NonCore	2858.76	5.06667	Meet	0.666667	Meet	90.6667	Meet	16	Meet	0	NotMeet	0	NotMeet	51.9333	Meet	17.5	Meet	4.47222	Meet	0	NotMeet	57.7778	Meet	17.5	NotMeet	87.3333	Meet
17051811280683162017-09-01	44.8242	-109.078	Cody	Barren-Rock/Sand/Clay	Core	10243	0	Meet	36	Meet	44.6667	Meet	37.3333	Meet	0	NotMeet	0	NotMeet	22.3333	Meet	0	NotMeet	5	Meet	0	NotMeet	22.7586	Meet	0	NotMeet	2	NotMeet
17052311460364752017-09-01	43.6157	-107.354	Worland	Riparian	Core	7614.97	0	Meet	4	Meet	76	Meet	32	Meet	21.3333	Meet	19.3333	Meet	65.5333	Meet	49.7778	Meet	5.55556	Meet	26.6667	Meet	68.381	Meet	48.8947	Meet	20.6667	Meet
17052311541632992017-09-01	43.6322	-107.355	Worland	Grassland	Core	1212.65	0	Meet	2.66667	Meet	76.6667	Meet	46	Meet	34	Meet	34	NotMeet	54.5862	Meet	41.375	Meet	5.94444	Meet	12	Meet	54	Meet	41.375	Meet	1.33333	NotMeet
17052311553857922017-09-01	43.9408	-107.694	Worland	Shrubland	NonCore	44596	0	Meet	26.6667	Meet	68.6667	Meet	8.66667	NotMeet	11.3333	NotMeet	11.3333	Meet	43.8667	Meet	47.4615	Meet	4.61111	Meet	0.666667	NotMeet	48.15	Meet	47.4615	Meet	53.3333	Meet
17052311564070492017-09-01	44.1207	-108.012	Worland	Shrubland	NonCore	44596	14.2933	NotMeet	26	Meet	35.3333	NotMeet	2	NotMeet	28	Meet	28	NotMeet	24.75	Meet	48.0588	Meet	4.5	Meet	0	NotMeet	38.3333	Meet	48.0588	Meet	7.33333	Meet
17052311574449672017-09-01	44.0637	-108.831	Worland	Shrubland	NonCore	44596	0	Meet	8	Meet	57.3333	Meet	26.6667	Meet	18.6667	NotMeet	18.6667	Meet	47.9333	Meet	30.0769	Meet	4.5	Meet	0.666667	NotMeet	48.8276	Meet	30.0769	NotMeet	0.666667	NotMeet
17052312021798122017-09-01	43.9857	-107.683	Worland	Shrubland	NonCore	44596	3.61333	Meet	51.3333	NotMeet	34	NotMeet	12	Meet	10.6667	NotMeet	10	Meet	39.1429	Meet	39.2222	Meet	3.83333	NotMeet	2	NotMeet	38.1765	Meet	37.4	Meet	16	Meet
17052312032936192017-09-01	44.0605	-108.393	Worland	Shrubland	NonCore	44596	15.7733	NotMeet	27.3333	Meet	55.3333	Meet	12	Meet	3.33333	NotMeet	0.666667	NotMeet	22.2593	Meet	0	NotMeet	5.22222	Meet	0	NotMeet	18.9091	Meet	9.3	NotMeet	42	Meet
17052312061970022017-09-01	43.7302	-108.747	Worland	Shrubland	Core	11499.8	0	Meet	28.6667	Meet	32.6667	NotMeet	17.3333	Meet	4	NotMeet	4	NotMeet	35.25	Meet	29.25	Meet	4.72222	Meet	6	Meet	42.1364	Meet	27.2	NotMeet	0	NotMeet
17052312100526872017-09-01	43.6831	-107.409	Worland	Shrubland	Core	11499.8	0	Meet	27.3333	Meet	45.3333	Meet	22.6667	Meet	22.6667	Meet	22.6667	Meet	44.8667	Meet	35.381	Meet	3.61111	NotMeet	3.33333	NotMeet	47.12	Meet	35.381	Meet	4.66667	NotMeet
17052312110928082017-09-01	44.3346	-107.592	Worland	Shrubland	Core	11499.8	0	Meet	36	Meet	29.3333	NotMeet	21.3333	Meet	6	NotMeet	6	Meet	40.7	Meet	27.6	Meet	5.05556	Meet	2.66667	NotMeet	39.9231	Meet	27.6	NotMeet	0.666667	NotMeet
17052312120993932017-09-01	44.3711	-107.561	Worland	Shrubland	Core	11499.8	48.1067	NotMeet	42.6667	Meet	14.6667	NotMeet	0	NotMeet	3.33333	NotMeet	0	NotMeet	16.0769	NotMeet	15	Meet	4.94444	Meet	0.666667	NotMeet	38	Meet	104.5	Meet	4	NotMeet
17052312134329182017-09-01	43.8759	-107.357	Worland	Shrubland	Core	11499.8	0	Meet	28	Meet	36.6667	NotMeet	10	Meet	14	NotMeet	14	Meet	44.3	Meet	30.4545	Meet	3.22222	NotMeet	6	Meet	51.8182	Meet	30.4545	NotMeet	12	Meet
17052312152312342017-09-01	43.9464	-108.315	Worland	Shrubland	Core	11499.8	0	Meet	33.3333	Meet	50.6667	Meet	13.3333	Meet	24.6667	Meet	24.6667	Meet	32.9655	Meet	21.5	Meet	4.72222	Meet	1.33333	NotMeet	36.7917	Meet	21.5	NotMeet	14	Meet
17052312162277172017-09-01	43.8532	-107.792	Worland	Shrubland	Core	11499.8	0	Meet	13.3333	Meet	80.6667	Meet	5.33333	NotMeet	12	NotMeet	12	Meet	39.0667	Meet	35.7778	Meet	5.44444	Meet	0.666667	NotMeet	52.7273	Meet	35.7778	Meet	74	Meet
17052312173766142017-09-01	43.9501	-107.545	Worland	Shrubland	Core	11499.8	0	Meet	36.6667	Meet	54	Meet	12	Meet	13.3333	NotMeet	13.3333	Meet	36.7241	Meet	26.25	Meet	4.88889	Meet	3.33333	NotMeet	40.0909	Meet	26.25	NotMeet	35.3333	Meet
17052312185314072017-09-01	43.8887	-108.02	Worland	Shrubland	Core	11499.8	4.32	Meet	21.3333	Meet	58.6667	Meet	5.33333	NotMeet	11.3333	NotMeet	10.6667	Meet	31	Meet	45.5	Meet	4.66667	Meet	3.33333	NotMeet	41.25	Meet	37.25	Meet	46	Meet
17052312201026672017-09-01	44.2035	-108.635	Worland	Shrubland	Core	11499.8	3.06667	Meet	23.3333	Meet	56	Meet	19.3333	Meet	13.3333	NotMeet	16.6667	Meet	43.8667	Meet	30.2	Meet	5.33333	Meet	0	NotMeet	46.7308	Meet	42.2	Meet	24	Meet
17052312211151282017-09-01	43.6425	-107.605	Worland	Shrubland	Core	11499.8	0	Meet	2.66667	Meet	67.3333	Meet	52	Meet	10	NotMeet	8	Meet	47.4333	Meet	47.5	Meet	4.88889	Meet	2.66667	NotMeet	47.9655	Meet	41.6667	Meet	9.33333	Meet
17052312243452462017-09-01	44.0776	-108.576	Worland	Shrubland	Core	11499.8	5.17333	Meet	43.3333	Meet	40.6667	Meet	23.3333	Meet	8.66667	NotMeet	7.33333	Meet	44.7	Meet	17.8571	Meet	2.88889	NotMeet	3.33333	NotMeet	44.25	Meet	19.6667	NotMeet	4.66667	NotMeet
17052312251965742017-09-01	43.7881	-107.981	Worland	Shrubland	Core	11499.8	0	Meet	2.66667	Meet	94	Meet	10.6667	Meet	18.6667	NotMeet	18.6667	Meet	42.9667	Meet	35.3333	Meet	5.83333	Meet	0	NotMeet	45.9375	Meet	35.3333	Meet	86	Meet
17052312262134132017-09-01	43.8288	-107.707	Worland	Shrubland	Core	11499.8	0	Meet	11.3333	Meet	69.3333	Meet	10	Meet	17.3333	NotMeet	17.3333	Meet	39.9	Meet	40.4706	Meet	4.83333	Meet	2	NotMeet	42.6429	Meet	40.4706	Meet	56.6667	Meet
170523123106432017-09-01	43.7613	-107.43	Worland	Shrubland	Core	11499.8	0	Meet	39.3333	Meet	38	NotMeet	14.6667	Meet	14	NotMeet	10	Meet	34.0667	Meet	27.0833	Meet	3.05556	NotMeet	4	NotMeet	38.6364	Meet	29.625	NotMeet	12.6667	Meet
17052312320960962017-09-01	44.0952	-108.7	Worland	Shrubland	Core	11499.8	0	Meet	12.6667	Meet	57.3333	Meet	30	Meet	12.6667	NotMeet	12.6667	Meet	47.2667	Meet	36.3333	Meet	5.77778	Meet	5.33333	Meet	47.5357	Meet	36.3333	Meet	16.6667	Meet
17052312353216222017-09-01	43.7719	-107.967	Worland	Shrubland	Core	11499.8	12.8933	NotMeet	34.6667	Meet	47.3333	Meet	0.666667	NotMeet	15.3333	NotMeet	15.3333	Meet	47.4643	Meet	42.7647	Meet	4.72222	Meet	2	NotMeet	57	Meet	42.7647	Meet	38.6667	Meet
1705231236592962017-09-01	43.9014	-108.314	Worland	Shrubland	Core	11499.8	0	Meet	6.66667	Meet	34.6667	NotMeet	22.6667	Meet	6.66667	NotMeet	6.66667	Meet	44.9333	Meet	33.3333	Meet	5.27778	Meet	8.66667	Meet	45.2414	Meet	33.3333	NotMeet	0.666667	NotMeet
17052313240222022017-09-01	44.4224	-108.94	Cody	Barren-Rock/Sand/Clay	Core	10243	0	Meet	19.3333	Meet	53.3333	Meet	27.3333	Meet	6	NotMeet	5.33333	Meet	41.6667	Meet	28.6	Meet	4.77778	Meet	0.666667	NotMeet	41.8214	Meet	29	NotMeet	4	NotMeet
17052313273972042017-09-01	44.5041	-108.85	Cody	Barren-Rock/Sand/Clay	Core	10243	0	Meet	23.3333	Meet	46.6667	Meet	17.3333	Meet	6.66667	NotMeet	6	Meet	31.9333	Meet	22.7273	Meet	4.38889	Meet	0	NotMeet	33.1923	Meet	24.8	NotMeet	0.666667	NotMeet
17052313290129852017-09-01	44.8681	-109.282	Cody	Barren-Rock/Sand/Clay	NonCore	14329.1	0	Meet	13.3333	Meet	56	Meet	5.33333	NotMeet	8	NotMeet	7.33333	Meet	35.9333	Meet	9	NotMeet	4.5	Meet	4	NotMeet	43.45	Meet	11.125	NotMeet	0.666667	NotMeet
17052313335831772017-09-01	44.775	-108.046	Cody	Barren-Rock/Sand/Clay	NonCore	14329.1	58.9067	NotMeet	86.6667	NotMeet	9.33333	NotMeet	0	NotMeet	4.66667	NotMeet	0	NotMeet	4	NotMeet	0	NotMeet	2.16667	NotMeet	0	NotMeet	0	NotMeet	10.4	NotMeet	0	NotMeet
1705231344164712017-09-01	44.4305	-109.404	Cody	Conifer	NonCore	15612.7	0	Meet	31.3333	Meet	56	Meet	50	Meet	0	NotMeet	0	NotMeet	41.8333	Meet	7	NotMeet	3.44444	NotMeet	7.33333	Meet	43.9643	Meet	0	NotMeet	1.33333	NotMeet
17052313491513122017-09-01	44.9918	-108.022	Cody	Conifer	Core	16844.8	0	Meet	36.6667	Meet	36	NotMeet	12.6667	Meet	0	NotMeet	0	NotMeet	43.0667	Meet	0	NotMeet	3.94444	NotMeet	10	Meet	45.45	Meet	0	NotMeet	15.3333	Meet
17052314010071422017-09-01	44.251	-109.171	Cody	Grassland	NonCore	742.292	0	Meet	22	Meet	42.6667	Meet	29.3333	Meet	4	NotMeet	4.66667	NotMeet	42.1667	Meet	5.82353	NotMeet	5.44444	Meet	10.6667	Meet	42.3103	Meet	7.45455	NotMeet	0	NotMeet
17052314024768002017-09-01	44.7156	-107.804	Cody	Shrubland	NonCore	71.3908	0	Meet	2.66667	Meet	67.3333	Meet	40	Meet	7.33333	NotMeet	7.33333	Meet	63.8621	Meet	40	Meet	5.66667	Meet	5.33333	Meet	63.8621	Meet	73.0833	Meet	10.6667	Meet
17052413154216182017-09-01	43.4025	-107.568	Lander	Wyoming Sage	NonCore	3140.55	0	Meet	12.6667	Meet	68.6667	Meet	16	Meet	11.3333	NotMeet	10.6667	Meet	23.8667	Meet	11.7	Meet	4.83333	Meet	2.66667	NotMeet	25.1304	Meet	11.7	NotMeet	0.666667	NotMeet
17052413303153152017-09-01	42.6	-108.194	Lander	Wyoming Sage	Core	2456.27	0	Meet	5.33333	Meet	84	Meet	60	Meet	14	NotMeet	14	Meet	28.9667	Meet	19.1579	Meet	4.5	Meet	2	NotMeet	28.8276	Meet	18.85	NotMeet	0	NotMeet
17052413444879022017-09-01	42.3275	-108.188	Lander	Wyoming Sage	Core	2456.27	0	Meet	7.33333	Meet	78.6667	Meet	66.6667	Meet	16	NotMeet	16.6667	Meet	25.2	Meet	14	Meet	3.72222	NotMeet	4.66667	NotMeet	25.2	Meet	15.9375	NotMeet	0	NotMeet
17052413454218442017-09-01	42.9377	-107.916	Lander	Saltbrush-Winterfat	Core	2558	0	Meet	10.6667	Meet	80	Meet	14	Meet	13.3333	NotMeet	13.3333	Meet	20.3	Meet	17.6471	Meet	5.94444	Meet	0.666667	NotMeet	21.2222	Meet	17.6471	NotMeet	66.6667	Meet
17052413523198742017-09-01	42.8376	-107.662	Lander	Wyoming Sage	NonCore	3140.55	0	Meet	12.6667	Meet	76	Meet	53.3333	Meet	20	Meet	18.6667	Meet	31.5667	Meet	20.5882	Meet	5.77778	Meet	6	Meet	31.5667	Meet	21.4211	NotMeet	5.33333	Meet
17052414030138992017-09-01	42.2643	-107.514	Lander	Wyoming Sage	NonCore	3140.55	0	Meet	16.6667	Meet	55.3333	Meet	27.3333	Meet	23.3333	Meet	20	Meet	20.2414	Meet	17.8571	Meet	3.05556	NotMeet	7.33333	Meet	21.5926	Meet	22.9412	NotMeet	0.666667	NotMeet
17052414031643762017-09-01	42.6714	-107.302	Lander	Wyoming Sage	Core	2456.27	0	Meet	17.3333	Meet	54	Meet	14.6667	Meet	13.3333	NotMeet	14	Meet	22.6897	Meet	16.8182	Meet	5.55556	Meet	6	Meet	26.5789	Meet	17.3	NotMeet	0	NotMeet
17052414040533042017-09-01	42.6027	-107.932	Lander	Wyoming Sage	Core	2456.27	0	Meet	16.6667	Meet	70.6667	Meet	37.3333	Meet	23.3333	Meet	23.3333	Meet	27.2	Meet	21.4	Meet	5.38889	Meet	2	NotMeet	29.6	Meet	21.2273	NotMeet	4.66667	NotMeet
17052414053131062017-09-01	42.4107	-107.527	Lander	Wyoming Sage	Core	2456.27	0	Meet	4	Meet	85.3333	Meet	43.3333	Meet	36	Meet	34	NotMeet	26.8621	Meet	40.5217	Meet	6	Meet	10.6667	Meet	28.2609	Meet	39.7917	Meet	16	Meet
17052916175965042017-09-01	43.7372	-107.546	Worland	Shrubland	Core	11499.8	0	Meet	18.6667	Meet	55.3333	Meet	20	Meet	6.66667	NotMeet	6	Meet	31.7333	Meet	32.2	Meet	6	Meet	2.66667	NotMeet	34.4211	Meet	32.2	NotMeet	30.6667	Meet
17052916185171622017-09-01	43.7499	-107.531	Worland	Shrubland	Core	11499.8	0	Meet	7.33333	Meet	68.6667	Meet	12	Meet	14.6667	NotMeet	14	Meet	38.7667	Meet	35.7273	Meet	5.66667	Meet	0	NotMeet	42.0556	Meet	35.7273	Meet	54	Meet
17052916195142792017-09-01	43.7825	-107.506	Worland	Shrubland	Core	11499.8	0	Meet	3.33333	Meet	94.6667	Meet	28.6667	Meet	12.6667	NotMeet	10	Meet	51.9667	Meet	65	Meet	5.5	Meet	0	NotMeet	55.875	Meet	64.5556	Meet	76	Meet
1705291620535622017-09-01	44.067	-107.649	Worland	Shrubland	NonCore	44596	45.6667	NotMeet	62.6667	NotMeet	31.3333	NotMeet	2	NotMeet	14.6667	NotMeet	0	NotMeet	26.5714	Meet	0	NotMeet	3.66667	NotMeet	0	NotMeet	42	Meet	13.0952	NotMeet	18	Meet
17053009345317922017-09-01	41.8518	-110.928	Kemmerer	Wyoming Big Sagebrush	Core	16025	0	Meet	4.66667	Meet	86	Meet	69.3333	Meet	36	Meet	12	Meet	24.3667	Meet	113.667	NotMeet	3.44444	NotMeet	10	Meet	24.6552	Meet	42.4762	Meet	4.66667	NotMeet
17053013535136232017-09-01	42.0768	-107.946	Rawlins	Saltbush-Winterfat	Core	2800.48	0	Meet	29.3333	Meet	57.3333	Meet	36.6667	Meet	26	Meet	26	NotMeet	24.7	Meet	13.9643	Meet	4.72222	Meet	4.66667	NotMeet	24.6552	Meet	13.9643	NotMeet	0	NotMeet
1705311301512292017-09-01	41.8658	-110.381	Kemmerer	Wyoming Big Sagebrush	NonCore	36823.7	5.92	Meet	48	Meet	30.6667	NotMeet	12.6667	Meet	14	NotMeet	12.6667	Meet	9.76191	NotMeet	14.625	Meet	3.27778	NotMeet	6.66667	Meet	12.6154	NotMeet	18.1818	NotMeet	0.666667	NotMeet
17060317432723792017-09-01	44.8183	-108.082	Cody	Barren-Rock/Sand/Clay	NonCore	14329.1	18.64	NotMeet	59.3333	NotMeet	28.6667	NotMeet	11.3333	Meet	10.6667	NotMeet	3.33333	NotMeet	24.9286	Meet	32.6667	Meet	3.83333	NotMeet	1.33333	NotMeet	24.7333	Meet	31.4167	NotMeet	8	Meet
17060506454387822017-09-01	42.3802	-109.672	RockSprings	Sagebrush	Core	9857.1	0	Meet	28.6667	Meet	54.6667	Meet	37.3333	Meet	17.3333	NotMeet	15.3333	Meet	26.1	Meet	32.5	Meet	3.11321	NotMeet	0.666667	NotMeet	26.1	Meet	28.5789	NotMeet	0	NotMeet
17060508381657952017-09-01	44.4433	-108.538	Cody	Barren-Rock/Sand/Clay	Core	10243	0	Meet	40.6667	Meet	53.3333	Meet	39.3333	Meet	6.66667	NotMeet	6.66667	Meet	43.8333	Meet	30	Meet	3.27778	NotMeet	0	NotMeet	42.963	Meet	30.8333	NotMeet	9.33333	Meet
17060509325910912017-09-01	42.5039	-110.023	Pinedale	Wyoming Sagebrush	NonCore	5865.42	0	Meet	30.6667	Meet	54	Meet	30.6667	Meet	32	Meet	32	NotMeet	29.4667	Meet	0	NotMeet	3.5	NotMeet	0	NotMeet	29.4667	Meet	19.9	NotMeet	0	NotMeet
17060606191768862017-09-01	41.3058	-109.253	RockSprings	Sagebrush	NonCore	38577.5	0	Meet	10	Meet	76.6667	Meet	58.6667	Meet	14.6667	NotMeet	9.33333	Meet	34.8333	Meet	21.6667	Meet	5.44444	Meet	16.6667	Meet	34.8333	Meet	19.15	NotMeet	2.66667	NotMeet
170606090320932017-09-01	42.626	-109.777	Pinedale	Basin Big Sage-Greasewood	NonCore	926.531	0	Meet	35.3333	Meet	53.3333	Meet	34.6667	Meet	19.3333	NotMeet	19.3333	Meet	21.9667	Meet	0	NotMeet	2.94737	NotMeet	7.33333	Meet	21.9667	Meet	18.6316	NotMeet	0	NotMeet
17060613290143752017-09-01	42.1549	-108.386	Rawlins	Wyoming Sage	NonCore	6279.56	0	Meet	23.3333	Meet	50.6667	Meet	35.3333	Meet	24	Meet	15.3333	Meet	25.3103	Meet	24.0714	Meet	4.05556	Meet	2	NotMeet	25.6786	Meet	21.3	NotMeet	0.666667	NotMeet
17060614254066122017-09-01	42.5907	-109.807	Pinedale	Basin Big Sage-Greasewood	NonCore	926.531	3	Meet	32.6667	Meet	49.3333	Meet	34	Meet	15.3333	NotMeet	15.3333	Meet	24.2667	Meet	0	NotMeet	4.16667	Meet	2.66667	NotMeet	23.7931	Meet	19.4286	NotMeet	0	NotMeet
17060616532875532017-09-01	42.1817	-109.855	RockSprings	Sagebrush	Core	9857.1	3.09333	Meet	26.6667	Meet	38.6667	NotMeet	17.3333	Meet	25.3333	Meet	20.6667	Meet	23.3571	Meet	37.1905	Meet	4.38889	Meet	1.33333	NotMeet	24.1111	Meet	32.6538	NotMeet	1.33333	NotMeet
17060709511471052017-09-01	42.5146	-110.063	Pinedale	Wyoming Sagebrush	NonCore	5865.42	0	Meet	16.6667	Meet	68	Meet	30	Meet	40.6667	Meet	40.6667	NotMeet	25.0333	Meet	0	NotMeet	2.72222	NotMeet	6	Meet	25.4286	Meet	26.3043	NotMeet	0	NotMeet
17060808333479462017-09-01	42.482	-110.049	Pinedale	Basin Big Sage-Greasewood	NonCore	926.531	15.08	NotMeet	42.6667	Meet	46.6667	Meet	34.6667	Meet	15.3333	NotMeet	15.3333	Meet	24.6	Meet	0	NotMeet	3.66667	NotMeet	0	NotMeet	26.3571	Meet	28.1	NotMeet	0	NotMeet
17060809112813472017-09-01	42.0598	-109.929	RockSprings	Sagebrush	NonCore	38577.5	13.3067	NotMeet	37.3333	Meet	39.3333	NotMeet	0	NotMeet	24	Meet	22.6667	Meet	25.4615	Meet	19.1364	Meet	4.27778	Meet	1.33333	NotMeet	18.5	Meet	18.875	NotMeet	17.3333	Meet
1706080931173812017-09-01	41.311	-110.143	Kemmerer	Basin Big Sagebrush	Core	3564.36	56.2133	NotMeet	49.3333	Meet	26	NotMeet	14	Meet	6.66667	NotMeet	4.66667	NotMeet	17.2174	NotMeet	52.6667	Meet	1.83333	NotMeet	7.33333	Meet	34.75	Meet	34.2857	NotMeet	6.66667	Meet
17060814050298642017-09-01	41.2951	-110.946	Kemmerer	Wyoming Big Sagebrush	NonCore	36823.7	7.05333	Meet	26.6667	Meet	54	Meet	24	Meet	14	NotMeet	8.66667	Meet	17.8	NotMeet	15.25	Meet	2.94444	NotMeet	0	NotMeet	18.0588	Meet	15.25	NotMeet	28	Meet
17061209222182522017-09-01	42.1435	-109.599	RockSprings	Sagebrush	Core	9857.1	6.02667	Meet	44	Meet	34.6667	NotMeet	14.6667	Meet	23.3333	Meet	20.6667	Meet	29.2963	Meet	32.75	Meet	3.66667	NotMeet	0	NotMeet	29.2963	Meet	32.3182	NotMeet	0.666667	NotMeet
17061212044116162017-09-01	41.7072	-108.079	Rawlins	Greasewood	NonCore	2312.22	0	Meet	20	Meet	68	Meet	51.3333	Meet	28.6667	Meet	27.3333	NotMeet	21.6	Meet	26.65	Meet	3.27778	NotMeet	0.666667	NotMeet	22.4583	Meet	26.65	NotMeet	7.33333	Meet
1706121339536572017-09-01	42.7319	-109.793	Pinedale	Wyoming Sagebrush	Core	4751.46	0	Meet	26	Meet	51.3333	Meet	25.3333	Meet	26.6667	Meet	26.6667	NotMeet	20.8667	Meet	0	NotMeet	4.38889	Meet	5.33333	Meet	20.8621	Meet	18.9565	NotMeet	3.33333	NotMeet
17061308574183542017-09-01	42.2258	-109.307	RockSprings	Sagebrush	Core	9857.1	14.4267	NotMeet	44.6667	Meet	40	Meet	15.3333	Meet	15.3333	NotMeet	11.3333	Meet	17	NotMeet	21.7143	Meet	5.05556	Meet	0.666667	NotMeet	21.1905	Meet	20.7857	NotMeet	14.6667	Meet
17061309210685912017-09-01	42.5945	-109.636	Pinedale	Wyoming Sagebrush	NonCore	5865.42	0	Meet	15.3333	Meet	65.3333	Meet	46.6667	Meet	21.3333	Meet	21.3333	Meet	29.5333	Meet	0	NotMeet	4.22222	Meet	0.666667	NotMeet	29.5333	Meet	16.4286	NotMeet	0	NotMeet
17061310294875562017-09-01	42.1149	-108.308	Rawlins	Saltbush-Winterfat	Core	2800.48	2.92	Meet	24	Meet	52	Meet	35.3333	Meet	19.3333	NotMeet	13.3333	Meet	21.5172	Meet	19.2857	Meet	3.55556	NotMeet	1.33333	NotMeet	21.5172	Meet	17.381	NotMeet	0	NotMeet
17061311565943142017-09-01	42.6922	-107.01	Lander	Wyoming Sage	Core	2456.27	0	Meet	8	Meet	72.6667	Meet	36.6667	Meet	21.3333	Meet	24.6667	Meet	25.6333	Meet	12.8148	Meet	3.55556	NotMeet	4.66667	NotMeet	27.1111	Meet	13.8421	NotMeet	4	NotMeet
17061313224017452017-09-01	42.9323	-110.035	Pinedale	Mountain Sagebrush	Core	4209.51	0	Meet	14	Meet	66.6667	Meet	43.3333	Meet	24.6667	Meet	24.6667	Meet	28.5667	Meet	0	NotMeet	4.72222	Meet	4	NotMeet	28.5667	Meet	0	NotMeet	14	Meet
17061315180599532017-09-01	42.0661	-108.369	Rawlins	Saltbush-Winterfat	NonCore	4148.23	0	Meet	30.6667	Meet	54	Meet	44	Meet	14	NotMeet	8.66667	Meet	29.1667	Meet	20.3333	Meet	4.55556	Meet	0.666667	NotMeet	31.0357	Meet	20.4545	NotMeet	0	NotMeet
17061408500544572017-09-01	41.0964	-110.333	Kemmerer	Mountain Sagebrush	Core	8236.13	3.96	Meet	8	Meet	76	Meet	57.3333	Meet	42	Meet	33.3333	NotMeet	36.3793	Meet	51.05	Meet	3.83333	NotMeet	8	Meet	36.963	Meet	0	NotMeet	18.6667	Meet
1706140853162152017-09-01	42.7534	-109.822	Pinedale	Wyoming Sagebrush	NonCore	5865.42	0	Meet	30	Meet	50	Meet	20	Meet	0	NotMeet	0	NotMeet	16.6333	NotMeet	0	NotMeet	1.77778	NotMeet	8	Meet	20.5238	Meet	9.9375	NotMeet	2.66667	NotMeet
17061409202737082017-09-01	43.0831	-107.686	Lander	Wyoming Sage	Core	2456.27	0	Meet	20	Meet	74.6667	Meet	31.3333	Meet	10.6667	NotMeet	10.6667	Meet	33.4667	Meet	24.1429	Meet	5.55556	Meet	0	NotMeet	33.4667	Meet	24.1429	NotMeet	30	Meet
17061409380420492017-09-01	42.0448	-108.407	Rawlins	Wyoming Sage	NonCore	6279.56	0	Meet	16	Meet	75.3333	Meet	64	Meet	27.3333	Meet	30	NotMeet	30.8333	Meet	21.4118	Meet	3.27778	NotMeet	0.666667	NotMeet	30.8333	Meet	23.4667	NotMeet	0	NotMeet
17061410112143272017-09-01	42.7615	-107.394	Lander	Wyoming Sage	Core	2456.27	0	Meet	5.33333	Meet	87.3333	Meet	70	Meet	24.6667	Meet	24	Meet	35.3	Meet	21.6538	Meet	4.33333	Meet	13.3333	Meet	35.3	Meet	21.6538	NotMeet	4.66667	NotMeet
17061410543228912017-09-01	41.2756	-108.199	RockSprings	Sagebrush	NonCore	38577.5	20.3067	NotMeet	45.3333	Meet	36	NotMeet	3.33333	NotMeet	8.66667	NotMeet	6	Meet	22	Meet	36.75	Meet	1.83333	NotMeet	2	NotMeet	27.5	Meet	55.6	Meet	13.3333	Meet
17061413022348002017-09-01	42.8948	-107.886	Lander	Wyoming Sage	Core	2456.27	0	Meet	8	Meet	77.3333	Meet	66	Meet	7.33333	NotMeet	7.33333	Meet	33.2333	Meet	20.7778	Meet	5.77778	Meet	0.666667	NotMeet	33.8621	Meet	20.7778	NotMeet	0	NotMeet
17061413284041412017-09-01	42.7715	-109.948	Pinedale	Wyoming Sagebrush	Core	4751.46	0	Meet	27.3333	Meet	57.3333	Meet	31.3333	Meet	28.6667	Meet	28.6667	NotMeet	27.1	Meet	0	NotMeet	3.83333	NotMeet	6	Meet	27.1	Meet	40.913	Meet	0	NotMeet
17061415593380792017-09-01	41.7867	-107.993	Rawlins	Wyoming Sage	NonCore	6279.56	0	Meet	14.6667	Meet	65.3333	Meet	37.3333	Meet	26	Meet	20.6667	Meet	25.4667	Meet	24.7647	Meet	3.05556	NotMeet	4.66667	NotMeet	25.4667	Meet	23.08	NotMeet	14.6667	Meet
1706141649289322017-09-01	42.7314	-107.444	Lander	Wyoming Sage	Core	2456.27	0	Meet	11.3333	Meet	70	Meet	54	Meet	21.3333	Meet	21.3333	Meet	32.5667	Meet	18.0833	Meet	4.72222	Meet	6.66667	Meet	32.5667	Meet	18.0833	NotMeet	2	NotMeet
17061508153793042017-09-01	41.7017	-111.01	Kemmerer	Wyoming Big Sagebrush	Core	16025	0	Meet	2	Meet	82.6667	Meet	48.6667	Meet	44.6667	Meet	28.6667	NotMeet	25.7586	Meet	54.1667	Meet	1.83333	NotMeet	22	Meet	27.7826	Meet	52.6667	Meet	1.33333	NotMeet
17061508231561772017-09-01	42.6859	-110.17	Pinedale	Wyoming Sagebrush	Core	4751.46	2.68	Meet	33.3333	Meet	58.6667	Meet	30.6667	Meet	22.6667	Meet	22.6667	Meet	25.5667	Meet	0	NotMeet	5	Meet	7.33333	Meet	26.3103	Meet	24.0952	NotMeet	6.66667	Meet
17061509484464842017-09-01	42.5642	-107.535	Lander	Wyoming Sage	Core	2456.27	0	Meet	6	Meet	68.6667	Meet	41.3333	Meet	17.3333	NotMeet	10	Meet	34.75	Meet	31.25	Meet	3.38889	NotMeet	7.33333	Meet	34.75	Meet	33.1	NotMeet	0	NotMeet
17061510402094022017-09-01	41.3721	-109.98	Kemmerer	Wyoming Big Sagebrush	Core	16025	16.6667	NotMeet	26	Meet	41.3333	Meet	6	NotMeet	38.6667	Meet	11.3333	Meet	21.88	Meet	30.5	Meet	1.72222	NotMeet	0.666667	NotMeet	23.5	Meet	25.9643	NotMeet	3.33333	NotMeet
17061515462733552017-09-01	42.4932	-107.668	Lander	Wyoming Sage	Core	2456.27	0	Meet	22	Meet	67.3333	Meet	24.6667	Meet	14	NotMeet	14	Meet	21.0667	Meet	21.5	Meet	1.55556	NotMeet	0.666667	NotMeet	23.3478	Meet	21.9091	NotMeet	10.6667	Meet
1706171017225072017-09-01	43.9861	-108.257	Worland	Shrubland	Core	11499.8	0	Meet	34	Meet	50.6667	Meet	17.3333	Meet	12	NotMeet	12	Meet	40.1379	Meet	52.8571	Meet	4.77778	Meet	2	NotMeet	49.0769	Meet	48.375	Meet	22.6667	Meet
17061908584358982017-09-01	42.5591	-109.525	Pinedale	Wyoming Sagebrush	Core	4751.46	0	Meet	31.3333	Meet	58	Meet	36	Meet	30.6667	Meet	30.6667	NotMeet	28.9667	Meet	0	NotMeet	3.11111	NotMeet	2.66667	NotMeet	28.9667	Meet	30.1429	NotMeet	0	NotMeet
17061910100826462017-09-01	42.0757	-109.061	RockSprings	Sagebrush	NonCore	38577.5	5.92	Meet	20.6667	Meet	65.3333	Meet	37.3333	Meet	20.6667	Meet	18.6667	Meet	31.7	Meet	51.1053	Meet	5.05556	Meet	1.33333	NotMeet	32.9286	Meet	50.1905	Meet	27.3333	Meet
17061911510676722017-09-01	41.7215	-108.022	Rawlins	Saltbush-Winterfat	NonCore	4148.23	0	Meet	7.33333	Meet	76.6667	Meet	48	Meet	15.3333	NotMeet	11.3333	Meet	32.8	Meet	30	Meet	3.55556	NotMeet	0	NotMeet	21.8889	Meet	33.0714	NotMeet	32.6667	Meet
17061913481288922017-09-01	42.4589	-109.784	Pinedale	Wyoming Sagebrush	NonCore	5865.42	0	Meet	17.3333	Meet	64	Meet	30.6667	Meet	34	Meet	34	NotMeet	30.8	Meet	0	NotMeet	2.57895	NotMeet	8.66667	Meet	30.8621	Meet	26.0435	NotMeet	0	NotMeet
17062009392763342017-09-01	42.4432	-110.21	Pinedale	Wyoming Sagebrush	NonCore	5865.42	0	Meet	10	Meet	70.6667	Meet	66	Meet	4	NotMeet	4	NotMeet	33.1667	Meet	0	NotMeet	2.66667	NotMeet	6.66667	Meet	33.1667	Meet	10.0833	NotMeet	0	NotMeet
17062010165485062017-09-01	41.1427	-109.952	RockSprings	Sagebrush	NonCore	38577.5	0	Meet	17.3333	Meet	62.6667	Meet	37.3333	Meet	12.6667	NotMeet	12.6667	Meet	30.1	Meet	17.1667	Meet	3.16667	NotMeet	21.3333	Meet	30.2759	Meet	17.1667	NotMeet	0.666667	NotMeet
17062011015540992017-09-01	42.513	-108.349	Lander	Wyoming Sage	Core	2456.27	0	Meet	15.3333	Meet	72.6667	Meet	31.3333	Meet	14	NotMeet	6	Meet	30.5714	Meet	13	Meet	4.5	Meet	14	Meet	32.44	Meet	19.8889	NotMeet	5.33333	Meet
17062017581132182017-09-01	42.625	-108.075	Lander	Wyoming Sage	Core	2456.27	0	Meet	6.66667	Meet	88	Meet	68	Meet	31.3333	Meet	29.3333	NotMeet	34.0345	Meet	40.4	Meet	3.05556	NotMeet	3.33333	NotMeet	35.4231	Meet	39.4615	Meet	18.6667	Meet
17062108343729052017-09-01	42.1779	-110.405	Pinedale	Wyoming Sagebrush	Core	4751.46	0	Meet	18.6667	Meet	66	Meet	50	Meet	15.3333	NotMeet	15.3333	Meet	32.2667	Meet	0	NotMeet	4.11111	Meet	8.66667	Meet	32.2667	Meet	17.7	NotMeet	0.666667	NotMeet
17062109220926662017-09-01	42.4861	-108.291	Lander	Wyoming Sage	Core	2456.27	3.12	Meet	8	Meet	65.3333	Meet	42	Meet	11.3333	NotMeet	14	Meet	28.2667	Meet	12	Meet	3.83333	NotMeet	6.66667	Meet	28.2667	Meet	14.75	NotMeet	2	NotMeet
17062109281379212017-09-01	43.358	-107.957	Lander	Wyoming Sage	NonCore	3140.55	27.3467	NotMeet	36.6667	Meet	45.3333	Meet	25.3333	Meet	10.6667	NotMeet	8	Meet	36.4545	Meet	39.5	Meet	3.38889	NotMeet	3.33333	NotMeet	40.7692	Meet	29.75	NotMeet	10.6667	Meet
17062109331432942017-09-01	41.9068	-108.198	Rawlins	Wyoming Sage	NonCore	6279.56	0	Meet	18	Meet	74.6667	Meet	60.6667	Meet	26.6667	Meet	15.3333	Meet	33.8333	Meet	32.25	Meet	4.94444	Meet	0.666667	NotMeet	33.8333	Meet	25.8824	NotMeet	0	NotMeet
17062112502073572017-09-01	42.1129	-108.697	RockSprings	Desert Shrub	NonCore	19077.9	2.73333	Meet	38.6667	Meet	52	Meet	33.3333	Meet	22	Meet	0.666667	NotMeet	30.9286	Meet	8	NotMeet	4.72222	Meet	1.33333	NotMeet	32.9231	Meet	25.7222	NotMeet	0	NotMeet
17062114183340932017-09-01	41.6643	-108.091	Rawlins	Wyoming Sage	NonCore	6279.56	0	Meet	22.6667	Meet	56	Meet	32.6667	Meet	12	NotMeet	0	NotMeet	21.7333	Meet	0	NotMeet	1	NotMeet	5.33333	Meet	18.4286	Meet	16.6471	NotMeet	12.6667	Meet
1706211455117552017-09-01	42.7011	-108.438	Lander	Wyoming Sage	Core	2456.27	2.72	Meet	39.3333	Meet	54	Meet	23.3333	Meet	21.3333	Meet	9.33333	Meet	26.1667	Meet	41	Meet	2.55556	NotMeet	10	Meet	30.2143	Meet	30.4286	NotMeet	0	NotMeet
17062208192152342017-09-01	41.803	-110.664	Kemmerer	Wyoming Big Sagebrush	Core	16025	2.73333	Meet	13.3333	Meet	64.6667	Meet	44.6667	Meet	34.6667	Meet	34.6667	NotMeet	32.1429	Meet	29.7826	Meet	1.88889	NotMeet	0.666667	NotMeet	32.1429	Meet	28.24	NotMeet	0	NotMeet
17062208194333572017-09-01	42.7715	-109.948	Pinedale	Wyoming Sagebrush	Core	4751.46	0	Meet	20.6667	Meet	65.3333	Meet	40.6667	Meet	32.6667	Meet	32.6667	NotMeet	28.4333	Meet	0	NotMeet	4.27778	Meet	0	NotMeet	28.4333	Meet	25.1818	NotMeet	0	NotMeet
17062209010859702017-09-01	41.9085	-109.495	RockSprings	Sagebrush	Core	9857.1	9.36	Meet	42	Meet	48	Meet	26	Meet	26.6667	Meet	24	Meet	36.8667	Meet	34.2174	Meet	1.55556	NotMeet	0	NotMeet	36.8667	Meet	34.2174	NotMeet	0	NotMeet
17062209280468292017-09-01	42.6481	-107.925	Lander	Wyoming Sage	Core	2456.27	0	Meet	8	Meet	79.3333	Meet	66	Meet	21.3333	Meet	21.3333	Meet	32.5	Meet	18	Meet	4.72222	Meet	10.6667	Meet	32.5	Meet	18	NotMeet	0.666667	NotMeet
17062211295044802017-09-01	41.3252	-110.035	Kemmerer	Wyoming Big Sagebrush	Core	16025	0	Meet	15.3333	Meet	68.6667	Meet	54	Meet	26.6667	Meet	24	Meet	26.8667	Meet	28.6875	Meet	2.72222	NotMeet	6.66667	Meet	26.8667	Meet	26.8421	NotMeet	2	NotMeet
17062609240652612017-09-01	41.2276	-109.322	RockSprings	Other	NonCore	5449.5	0	Meet	8	Meet	76.6667	Meet	42	Meet	27.3333	Meet	18.6667	Meet	36.6667	Meet	24.7059	Meet	3.94444	NotMeet	18	Meet	37.4815	Meet	23.92	NotMeet	2.66667	NotMeet
17062610323861152017-09-01	42.6573	-109.412	Pinedale	Mountain Sagebrush	NonCore	5291.56	0	Meet	3.33333	Meet	76	Meet	9.33333	NotMeet	48.6667	Meet	48.6667	NotMeet	24.1	Meet	0	NotMeet	4.44	Meet	4.66667	NotMeet	31.3333	Meet	51.1481	Meet	2	NotMeet
17062610474299552017-09-01	42.9072	-107.792	Lander	Wyoming Sage	Core	2456.27	4.06667	Meet	17.3333	Meet	75.3333	Meet	64	Meet	19.3333	NotMeet	21.3333	Meet	33.6897	Meet	15.1579	Meet	5.44444	Meet	3.33333	NotMeet	33.6897	Meet	19.2143	NotMeet	3.33333	NotMeet
17062617465825032017-09-01	42.8691	-108.266	Lander	Wyoming Sage	NonCore	3140.55	0	Meet	8	Meet	86	Meet	52	Meet	19.3333	NotMeet	19.3333	Meet	37	Meet	20.8889	Meet	5.5	Meet	1.33333	NotMeet	38.1786	Meet	20.8889	NotMeet	53.3333	Meet
17062708223218232017-09-01	41.7281	-110.73	Kemmerer	Wyoming Big Sagebrush	Core	16025	0	Meet	6	Meet	86.6667	Meet	63.3333	Meet	18.6667	NotMeet	12	Meet	27.9	Meet	33.625	Meet	4.66667	Meet	8.66667	Meet	27.1154	Meet	33.625	NotMeet	29.3333	Meet
17062709145060962017-09-01	42.4786	-109.426	RockSprings	Sagebrush	Core	9857.1	2.93333	Meet	20.6667	Meet	61.3333	Meet	38.6667	Meet	18.6667	NotMeet	13.3333	Meet	31.8333	Meet	41.3529	Meet	1.38889	NotMeet	2	NotMeet	31.8333	Meet	39.5263	Meet	11.3333	Meet
1706270919533252017-09-01	42.5377	-109.57	Pinedale	Wyoming Sagebrush	Core	4751.46	0	Meet	31.3333	Meet	50	Meet	26	Meet	22	Meet	22	Meet	25	Meet	0	NotMeet	3.55556	NotMeet	11.3333	Meet	26.0357	Meet	29.7308	NotMeet	0	NotMeet
1706270926044002017-09-01	42.6478	-110.392	Pinedale	Mountain Sagebrush	Core	4209.51	0	Meet	20	Meet	68	Meet	34	Meet	14.6667	NotMeet	14.6667	Meet	22.8	Meet	0	NotMeet	2.66667	NotMeet	14.6667	Meet	22.8	Meet	20.1053	NotMeet	0	NotMeet
17062710352833772017-09-01	42.6992	-108.625	Lander	Wyoming Sage	Core	2456.27	0	Meet	2.66667	Meet	92.6667	Meet	44.6667	Meet	17.3333	NotMeet	15.3333	Meet	28.2333	Meet	29.8889	Meet	5.66667	Meet	0.666667	NotMeet	29.5	Meet	26.0909	NotMeet	66	Meet
17062711523832742017-09-01	41.8964	-106.933	Rawlins	Wyoming Sage	Core	6726.69	3.01333	Meet	12	Meet	56.6667	Meet	26.6667	Meet	8	NotMeet	3.33333	NotMeet	13.3793	NotMeet	11.5	Meet	2.72222	NotMeet	0	NotMeet	14.1818	NotMeet	10.2222	NotMeet	0	NotMeet
17062712435967572017-09-01	42.3081	-109.411	RockSprings	Desert Shrub	Core	7821.19	20.6267	NotMeet	70	NotMeet	24	NotMeet	2	NotMeet	8	NotMeet	4.66667	NotMeet	18.7692	Meet	14.25	Meet	5.38889	Meet	0	NotMeet	19.5833	Meet	22.7778	NotMeet	0	NotMeet
17062714055472642017-09-01	42.6918	-110.27	Pinedale	Mountain Sagebrush	Core	4209.51	0	Meet	8.66667	Meet	75.3333	Meet	43.3333	Meet	38.6667	Meet	38.6667	NotMeet	22.3	Meet	0	NotMeet	2.68421	NotMeet	16	Meet	23.55	Meet	51.9259	Meet	0	NotMeet
17062715004381392017-09-01	42.4602	-106.198	Casper	PHMA	Core	4662.57	0	Meet	19.3333	Meet	67.3333	Meet	36.6667	Meet	18	NotMeet	14.6667	Meet	20.7	Meet	18.4	Meet	5.27778	Meet	20.6667	Meet	21.3704	Meet	17.3478	NotMeet	0	NotMeet
17062717473787522017-09-01	42.7503	-108.766	Lander	Mountain Sage	NonCore	2369.69	0	Meet	1.33333	Meet	97.3333	Meet	43.3333	Meet	64	Meet	36	NotMeet	44.875	Meet	52.95	Meet	1.16667	NotMeet	28	Meet	46.6667	Meet	46.5185	Meet	0.666667	NotMeet
17062808065580162017-09-01	41.9068	-106.879	Rawlins	Wyoming Sage	Core	6726.69	0	Meet	8	Meet	66.6667	Meet	18	Meet	7.33333	NotMeet	9.33333	Meet	19.5667	Meet	18.5556	Meet	2.77778	NotMeet	0	NotMeet	21.8636	Meet	19.1538	NotMeet	1.33333	NotMeet
17062808264126112017-09-01	41.474	-109.816	Kemmerer	Wyoming Big Sagebrush	NonCore	36823.7	0	Meet	4	Meet	91.3333	Meet	59.3333	Meet	37.3333	Meet	30	NotMeet	35.6	Meet	74.3333	Meet	5	Meet	28	Meet	37.6957	Meet	61.3636	Meet	28	Meet
17062809440927722017-09-01	42.7509	-110.252	Pinedale	Mountain Sagebrush	Core	4209.51	0	Meet	6	Meet	85	Meet	30	Meet	56	Meet	56	NotMeet	27.5333	Meet	0	NotMeet	5.52381	Meet	37	Meet	30.4545	Meet	36.4545	Meet	5	Meet
17062810360059362017-09-01	42.662	-106.692	Casper	PHMA	Core	4662.57	0	Meet	24	Meet	62.6667	Meet	52	Meet	15.3333	NotMeet	15.3333	Meet	34.1	Meet	18.1905	Meet	5.61111	Meet	4	NotMeet	34.1	Meet	18.1905	NotMeet	0	NotMeet
17062811272911542017-09-01	41.9791	-110.513	Kemmerer	Mountain Sagebrush	Core	8236.13	0	Meet	9.33333	Meet	82.6667	Meet	38	Meet	55.3333	Meet	52.6667	NotMeet	31.1	Meet	25.0357	Meet	3.38889	NotMeet	21.3333	Meet	31.1	Meet	26.1	NotMeet	6.66667	Meet
17062811442231052017-09-01	42.148	-108.048	Lander	Saltbrush-Winterfat	Core	2558	0	Meet	11.3333	Meet	75.3333	Meet	63.3333	Meet	18.6667	NotMeet	13.3333	Meet	37.8276	Meet	17.4444	Meet	5.27778	Meet	1.33333	NotMeet	37.8276	Meet	17.619	NotMeet	0.666667	NotMeet
1706281419176042017-09-01	42.5387	-106.856	Casper	PHMA	Core	4662.57	0	Meet	14	Meet	74	Meet	23.3333	Meet	18	NotMeet	13.3333	Meet	26.5333	Meet	30.4286	Meet	5.27778	Meet	4	NotMeet	27.6154	Meet	26.2	NotMeet	7.33333	Meet
17062814213220692017-09-01	41.7947	-106.874	Rawlins	Wyoming Sage	Core	6726.69	29.6933	NotMeet	32.6667	Meet	36.6667	NotMeet	6	NotMeet	24	Meet	0.666667	NotMeet	23.72	Meet	0	NotMeet	1	NotMeet	0.666667	NotMeet	23.375	Meet	36.9444	Meet	9.33333	Meet
17062816151877302017-09-01	42.2494	-107.845	Lander	Wyoming Sage	Core	2456.27	0	Meet	21.3333	Meet	66	Meet	38	Meet	28	Meet	26	NotMeet	37.0333	Meet	24.88	Meet	5.94444	Meet	12	Meet	37.0333	Meet	25.1852	NotMeet	2	NotMeet
17062907073685862017-09-01	41.7373	-106.74	Rawlins	Wyoming Sage	NonCore	6279.56	0	Meet	8	Meet	63.3333	Meet	33.3333	Meet	26.6667	Meet	21.3333	Meet	20.5333	Meet	43.0909	Meet	4.55556	Meet	4.66667	NotMeet	20.5714	Meet	35.1176	Meet	10.6667	Meet
1706290756413182017-09-01	42.8899	-110.269	Pinedale	Mountain Sagebrush	Core	4209.51	0	Meet	15.3333	Meet	70	Meet	24.6667	Meet	38	Meet	38	NotMeet	28.5667	Meet	0	NotMeet	3.88889	NotMeet	22	Meet	30.2609	Meet	34.0417	NotMeet	4.66667	NotMeet
17062908371387452017-09-01	41.8893	-109.451	RockSprings	Sagebrush	Core	9857.1	7.81333	Meet	40	Meet	46.6667	Meet	18	Meet	26.6667	Meet	12.6667	Meet	31.8889	Meet	45.5	Meet	1.66667	NotMeet	2	NotMeet	36.381	Meet	31.4286	NotMeet	7.33333	Meet
17062908564670122017-09-01	42.7421	-107.12	Lander	Wyoming Sage	NonCore	3140.55	0	Meet	6	Meet	87.3333	Meet	57.3333	Meet	18.6667	NotMeet	26	NotMeet	41.5714	Meet	28	Meet	4.38889	Meet	12	Meet	38.5833	Meet	37.25	Meet	2.66667	NotMeet
17062910022397442017-09-01	42.6841	-106.865	Casper	PHMA	Core	4662.57	0	Meet	27.3333	Meet	56	Meet	26.6667	Meet	21.3333	Meet	21.3333	Meet	35.1379	Meet	18.1176	Meet	4.94444	Meet	6	Meet	36.6667	Meet	18.1176	NotMeet	0	NotMeet
17062912360570292017-09-01	42.6486	-106.807	Casper	PHMA	Core	4662.57	0	Meet	16.6667	Meet	68.6667	Meet	56.6667	Meet	17.3333	NotMeet	16.6667	Meet	40.2	Meet	16.6316	Meet	5.66667	Meet	2	NotMeet	40.2	Meet	16.6316	NotMeet	0	NotMeet
17070509125281382017-09-01	42.3943	-107.78	Lander	Wyoming Sage	NonCore	3140.55	0	Meet	10	Meet	74.6667	Meet	48	Meet	25.3333	Meet	22	Meet	32.9655	Meet	18.2273	Meet	4.27778	Meet	16.6667	Meet	33.8889	Meet	18	NotMeet	0	NotMeet
17070509424791132017-09-01	41.1284	-110.135	RockSprings	Other	Core	9215.4	0	Meet	12.6667	Meet	66.6667	Meet	20.6667	Meet	34	Meet	9.33333	Meet	28.1786	Meet	49.6667	Meet	2.33333	NotMeet	23.3333	Meet	29.913	Meet	33.5	NotMeet	1.33333	NotMeet
17070511044196532017-09-01	42.8388	-107.069	Casper	PHMA	Core	4662.57	0	Meet	10	Meet	72.6667	Meet	56.6667	Meet	15.3333	NotMeet	16.6667	Meet	27.7	Meet	16.6471	Meet	5.88889	Meet	8.66667	Meet	27.7	Meet	19.3571	NotMeet	10	Meet
17070512083837972017-09-01	41.933	-110.62	Kemmerer	Quaking Aspen	NonCore	2389.89	0	Meet	3.33333	Meet	90	Meet	54	Meet	46.6667	Meet	40.6667	NotMeet	33.7667	Meet	44.4	Meet	2.16667	NotMeet	34.6667	Meet	34.6522	Meet	41.6429	Meet	5.33333	Meet
17070513051322112017-09-01	42.0696	-106.975	Rawlins	Wyoming Sage	Core	6726.69	8.57333	Meet	19.3333	Meet	62	Meet	11.3333	Meet	26	Meet	5.33333	Meet	28.1333	Meet	47.6667	Meet	1.94444	NotMeet	1.33333	NotMeet	39.5	Meet	37.3158	Meet	33.3333	Meet
17070514363230692017-09-01	42.8269	-106.734	Casper	PHMA	Core	4662.57	0	Meet	2	Meet	87.3333	Meet	22.6667	Meet	12.6667	NotMeet	10.6667	Meet	32.5	Meet	39	Meet	5.77778	Meet	0.666667	NotMeet	35.25	Meet	35.25	Meet	65.3333	Meet
17070514573575892017-09-01	42.5952	-109.455	Pinedale	Basin Big Sage-Greasewood	Core	987.833	0	Meet	32	Meet	52	Meet	29.3333	Meet	22.6667	Meet	22.6667	Meet	23.7241	Meet	0	NotMeet	3.11111	NotMeet	7.33333	Meet	23.7241	Meet	19.2222	NotMeet	1.33333	NotMeet
1707060850323312017-09-01	42.8467	-107.333	Casper	GHMA	NonCore	5764.13	0	Meet	5.33333	Meet	90	Meet	64	Meet	44	Meet	37.3333	NotMeet	47.7667	Meet	29.5652	Meet	5.66667	Meet	10.6667	Meet	47.7667	Meet	29.1071	NotMeet	0	NotMeet
17070609074642592017-09-01	42.4313	-109.987	Pinedale	Other	NonCore	344.148	79.04	NotMeet	30	Meet	12.6667	NotMeet	8.66667	NotMeet	2.66667	NotMeet	2.66667	NotMeet	11.3667	NotMeet	0	NotMeet	4.16667	Meet	0.666667	NotMeet	28	Meet	48.5	Meet	0	NotMeet
17070609420624812017-09-01	42.0267	-110.837	Kemmerer	Mountain Sagebrush	Core	8236.13	0	Meet	7.33333	Meet	74.6667	Meet	41.3333	Meet	30	Meet	27.3333	NotMeet	37.4333	Meet	42.5294	Meet	4.38889	Meet	20	Meet	39.4	Meet	41.7	Meet	12.6667	Meet
17070610411720072017-09-01	41.9593	-107.111	Rawlins	Mountain Shrub	NonCore	2141.76	9.66667	Meet	16	Meet	62.6667	Meet	36.6667	Meet	20	Meet	14	Meet	30.2692	Meet	49.1	Meet	2.77778	NotMeet	1.33333	NotMeet	30.6	Meet	40	Meet	14.6667	Meet
17070612174296522017-09-01	42.8528	-107.27	Casper	PHMA	Core	4662.57	0	Meet	15.3333	Meet	74.6667	Meet	49.3333	Meet	12.6667	NotMeet	11.3333	Meet	26.2667	Meet	14.6667	Meet	5.16667	Meet	0.666667	NotMeet	26.7931	Meet	18.25	NotMeet	0	NotMeet
17070708542559192017-09-01	42.9582	-110.231	Pinedale	Mountain Sagebrush	Core	4209.51	0	Meet	0.666667	Meet	85.3333	Meet	32	Meet	31.3333	Meet	31.3333	NotMeet	37	Meet	0	NotMeet	6	Meet	14	Meet	37.5833	Meet	57.4118	Meet	0	NotMeet
17070709142115932017-09-01	42.7729	-108.373	Lander	Wyoming Sage	Core	2456.27	0	Meet	4	Meet	94.6667	Meet	64.6667	Meet	29.3333	Meet	29.3333	NotMeet	50.5333	Meet	22.087	Meet	4.83333	Meet	4	NotMeet	51.4815	Meet	22.087	NotMeet	57.3333	Meet
17070715273435232017-09-01	42.8287	-108.55	Lander	Wyoming Sage	Core	2456.27	0	Meet	10	Meet	82.6667	Meet	68	Meet	19.3333	NotMeet	19.3333	Meet	66.0333	Meet	38.35	Meet	4.94444	Meet	7.33333	Meet	67.3793	Meet	38.35	Meet	10.6667	Meet
17070715414673252017-09-01	41.2086	-109.986	RockSprings	Other	NonCore	5449.5	0	Meet	21.3333	Meet	54	Meet	20.6667	Meet	35.3333	Meet	33.3333	NotMeet	33.8621	Meet	75.6667	Meet	1.22222	NotMeet	2	NotMeet	37.32	Meet	74.04	Meet	4.66667	NotMeet
17071010563691042017-09-01	42.9103	-110.071	Pinedale	Mountain Sagebrush	Core	4209.51	0	Meet	8	Meet	76.6667	Meet	15.3333	Meet	38.6667	Meet	38.6667	NotMeet	25.2	Meet	0	NotMeet	4.72222	Meet	30.6667	Meet	34.7333	Meet	44.8	Meet	1.33333	NotMeet
17071013410278642017-09-01	41.8864	-110.346	Kemmerer	Cottonwood	NonCore	7163.71	0	Meet	23.3333	Meet	64	Meet	31.3333	Meet	46.6667	Meet	42.6667	NotMeet	34.1667	Meet	63.35	Meet	3.16667	NotMeet	1.33333	NotMeet	36.56	Meet	57.2174	Meet	3.33333	NotMeet
17071014001622232017-09-01	42.3957	-108.667	Lander	Greasewood	Core	1772.24	2.72	Meet	40	Meet	48	Meet	26.6667	Meet	22	Meet	22	Meet	29.0667	Meet	15.1364	Meet	2.55556	NotMeet	8	Meet	29.5517	Meet	15.1364	NotMeet	0	NotMeet
17071015455246312017-09-01	41.0218	-108.488	Rawlins	Wyoming Sage	Core	6726.69	18.4267	NotMeet	52	NotMeet	25.3333	NotMeet	18.6667	Meet	7.33333	NotMeet	0	NotMeet	18.4828	Meet	0	NotMeet	2.27778	NotMeet	0	NotMeet	19.2222	Meet	8.22727	NotMeet	3.33333	NotMeet
1707110759093502017-09-01	42.0858	-110.093	RockSprings	Desert Shrub	NonCore	19077.9	15.8	NotMeet	29.3333	Meet	52	Meet	0	NotMeet	46	Meet	0	NotMeet	35.2	Meet	26.5	Meet	5	Meet	0.666667	NotMeet	0	NotMeet	52.3077	Meet	8	Meet
17071109425342942017-09-01	42.9009	-107.02	Casper	PHMA	Core	4662.57	0	Meet	28	Meet	58.6667	Meet	36	Meet	8	NotMeet	15.3333	Meet	27.8276	Meet	16	Meet	5.66667	Meet	2	NotMeet	29.5	Meet	28	NotMeet	16.6667	Meet
17071109435315602017-09-01	42.4939	-109.93	Pinedale	Other	NonCore	344.148	0	Meet	35.3333	Meet	49.3333	Meet	31.3333	Meet	17.3333	NotMeet	17.3333	Meet	29.6	Meet	0	NotMeet	2	NotMeet	3.33333	NotMeet	31.25	Meet	0	NotMeet	0	NotMeet
17071110422222632017-09-01	42.4728	-108.505	Lander	Mountain Sage	Core	1370.12	0	Meet	15.3333	Meet	56	Meet	40	Meet	6.66667	NotMeet	7.33333	Meet	29.3	Meet	8.46667	NotMeet	5.27778	Meet	17.3333	Meet	29.3	Meet	9.25	NotMeet	0	NotMeet
1707111324077122017-09-01	41.1311	-109.28	RockSprings	Aspen	NonCore	264.308	0	Meet	4	Meet	80	Meet	28	Meet	20.6667	Meet	7.33333	Meet	42.6667	Meet	37.5	Meet	5.33333	Meet	13.3333	Meet	47.68	Meet	43.5455	Meet	17.3333	Meet
17071113334627422017-09-01	41.6072	-110.457	Kemmerer	Basin Big Sagebrush	Core	3564.36	5.68	Meet	29.3333	Meet	64.6667	Meet	46	Meet	15.3333	NotMeet	6.66667	Meet	28.4	Meet	25.3333	Meet	4.83333	Meet	1.33333	NotMeet	28.4	Meet	20.56	NotMeet	17.3333	Meet
17071113585251262017-09-01	42.7435	-106.93	Casper	PHMA	Core	4662.57	0	Meet	10	Meet	73.3333	Meet	26	Meet	32	Meet	32	NotMeet	34.0667	Meet	16.6154	Meet	5.88889	Meet	1.33333	NotMeet	34.25	Meet	16.6154	NotMeet	6.66667	Meet
17071114022923642017-09-01	42.5407	-108.333	Lander	Wyoming Sage	Core	2456.27	0	Meet	8	Meet	84	Meet	40	Meet	26.6667	Meet	22.6667	Meet	33.1	Meet	17.2353	Meet	4	Meet	7.33333	Meet	33.4286	Meet	17.0526	NotMeet	0	NotMeet
17071116412663232017-09-01	41.0874	-108.116	Rawlins	Wyoming Sage	NonCore	6279.56	25.4933	NotMeet	34	Meet	29.3333	NotMeet	12	Meet	10.6667	NotMeet	8	Meet	17	NotMeet	31.4286	Meet	2	NotMeet	3.33333	NotMeet	19.4348	Meet	21.5	NotMeet	4.66667	NotMeet
17071118072790422017-09-01	43.1474	-108.1	Lander	Saltbrush-Winterfat	NonCore	2781.81	0	Meet	20	Meet	72	Meet	22.6667	Meet	30	Meet	16.6667	Meet	37.3333	Meet	38.6471	Meet	3.88889	NotMeet	2	NotMeet	44	Meet	46.375	Meet	40.6667	Meet
17071207093682492017-09-01	42.4939	-108.001	Lander	Wyoming Sage	Core	2456.27	0	Meet	16.6667	Meet	70.6667	Meet	40	Meet	12.6667	NotMeet	6.66667	Meet	35.3333	Meet	20	Meet	3.27778	NotMeet	8	Meet	35.3333	Meet	18.5385	NotMeet	0	NotMeet
17071209074588722017-09-01	41.018	-107.962	Rawlins	Wyoming Sage	NonCore	6279.56	10.12	NotMeet	19.3333	Meet	62	Meet	9.33333	NotMeet	18	NotMeet	18	Meet	23.9667	Meet	39.3529	Meet	4.16667	Meet	2.66667	NotMeet	25.8125	Meet	39.3529	Meet	50	Meet
17071210124611752017-09-01	42.442	-108.595	Lander	Greasewood	Core	1772.24	0	Meet	12.6667	Meet	83.3333	Meet	52	Meet	22.6667	Meet	21.3333	Meet	33.9	Meet	12.52	Meet	5.55556	Meet	8.66667	Meet	33.9	Meet	12.4231	NotMeet	2	NotMeet
17071214265947042017-09-01	43.1074	-107.85	Lander	Wyoming Sage	Core	2456.27	0	Meet	5.33333	Meet	90.6667	Meet	27.3333	Meet	20	Meet	15.3333	Meet	38.3	Meet	34.3125	Meet	5.27778	Meet	0	NotMeet	43.3333	Meet	30.7619	NotMeet	46.6667	Meet
17071217400353692017-09-01	41.925	-110.629	Kemmerer	Mountain Sagebrush	Core	8236.13	0	Meet	8	Meet	76.6667	Meet	50	Meet	48	Meet	42	NotMeet	26.1724	Meet	40.8333	Meet	3.83333	NotMeet	10	Meet	26.88	Meet	42.3333	Meet	2.66667	NotMeet
17071308151991342017-09-01	44.4443	-108.315	Cody	Conifer	NonCore	15612.7	61.2133	NotMeet	73.3333	NotMeet	14	NotMeet	0.666667	NotMeet	4.66667	NotMeet	2	NotMeet	18	Meet	36	Meet	2.83333	NotMeet	0	NotMeet	36	Meet	19.25	NotMeet	8.66667	Meet
17071308570183192017-09-01	42.8039	-110.013	Pinedale	Wyoming Sagebrush	Core	4751.46	0	Meet	28	Meet	60.6667	Meet	43.3333	Meet	18	NotMeet	18	Meet	25.9333	Meet	0	NotMeet	3.27778	NotMeet	0.666667	NotMeet	26.8276	Meet	0	NotMeet	0.666667	NotMeet
17071311182567242017-09-01	41.8201	-109.704	RockSprings	Sagebrush	NonCore	38577.5	28.2933	NotMeet	65.3333	NotMeet	22	NotMeet	7.33333	NotMeet	17.3333	NotMeet	12.6667	Meet	28	Meet	25.2667	Meet	4.94444	Meet	0.666667	NotMeet	28	Meet	27	NotMeet	0.666667	NotMeet
17071314582158102017-09-01	44.6111	-107.948	Cody	Barren-Rock/Sand/Clay	NonCore	14329.1	3.25333	Meet	66.6667	NotMeet	28.6667	NotMeet	16	Meet	12	NotMeet	2.66667	NotMeet	30.4483	Meet	27.25	Meet	4.22222	Meet	1.33333	NotMeet	33.2	Meet	13.0769	NotMeet	0	NotMeet
170717094501182017-09-01	41.5948	-110.967	Kemmerer	Mountain Sagebrush	NonCore	26699.4	0	Meet	26.6667	Meet	60.6667	Meet	28	Meet	34	Meet	30	NotMeet	28.9	Meet	21.4583	Meet	2.55556	NotMeet	8.66667	Meet	30.6923	Meet	20.3846	NotMeet	0.666667	NotMeet
17071710384935892017-09-01	41.0056	-109.305	RockSprings	Aspen	NonCore	264.308	0	Meet	10	Meet	77.3333	Meet	28.6667	Meet	45.3333	Meet	22.6667	Meet	43.2069	Meet	48.8571	Meet	4.33333	Meet	15.3333	Meet	44.6154	Meet	45.28	Meet	14.6667	Meet
17071711145833832017-09-01	42.3157	-108.479	Lander	Greasewood	Core	1772.24	0	Meet	13.3333	Meet	68	Meet	50	Meet	20.6667	Meet	16	Meet	32.2	Meet	22.2	Meet	3.05556	NotMeet	6	Meet	32.2	Meet	21.4706	NotMeet	0	NotMeet
17071711522089942017-09-01	42.5811	-108.098	Lander	Wyoming Sage	Core	2456.27	0	Meet	14.6667	Meet	72.6667	Meet	23.3333	Meet	12.6667	NotMeet	12	Meet	29.3448	Meet	20.1818	Meet	2.61111	NotMeet	1.33333	NotMeet	30.5	Meet	20.1818	NotMeet	0	NotMeet
17071712463354932017-09-01	44.6924	-109.058	Cody	Barren-Rock/Sand/Clay	Core	10243	0	Meet	7.33333	Meet	68	Meet	24	Meet	10.6667	NotMeet	9.33333	Meet	48.1	Meet	23.6364	Meet	4.33333	Meet	3.33333	NotMeet	47.8621	Meet	23	NotMeet	1.33333	NotMeet
17071714394361392017-09-01	41.1146	-109.102	RockSprings	Sagebrush	Core	9857.1	2.89333	Meet	16	Meet	58	Meet	36	Meet	12.6667	NotMeet	10	Meet	28.3333	Meet	39.6923	Meet	4.11111	Meet	8.66667	Meet	28.9643	Meet	38.3571	Meet	10	Meet
1707171541553792017-09-01	42.5013	-107.587	Lander	Wyoming Sage	Core	2456.27	0	Meet	19.3333	Meet	71.3333	Meet	32.6667	Meet	18.6667	NotMeet	18.6667	Meet	26.7333	Meet	24.4615	Meet	2.88889	NotMeet	0	NotMeet	27.6296	Meet	25.3636	NotMeet	18.6667	Meet
17071808104044992017-09-01	44.4095	-108.817	Cody	Barren-Rock/Sand/Clay	Core	10243	0	Meet	26.6667	Meet	61.3333	Meet	54.6667	Meet	3.33333	NotMeet	2.66667	NotMeet	35.7	Meet	12	Meet	4.22222	Meet	0	NotMeet	36.1786	Meet	17	NotMeet	2.66667	NotMeet
17071810074638652017-09-01	42.1831	-110.434	Pinedale	Mountain Sagebrush	Core	4209.51	0	Meet	16.6667	Meet	70.6667	Meet	38.6667	Meet	18	NotMeet	10	Meet	41.5333	Meet	0	NotMeet	2.94444	NotMeet	2.66667	NotMeet	42.9655	Meet	32	NotMeet	0	NotMeet
17071810084614202017-09-01	42.2928	-108.468	Lander	Wyoming Sage	Core	2456.27	0	Meet	20.6667	Meet	72	Meet	22.6667	Meet	11.3333	NotMeet	4	NotMeet	20.6	Meet	0	NotMeet	1	NotMeet	5.33333	Meet	24.95	Meet	14.5	NotMeet	0	NotMeet
17071810194766252017-09-01	44.3686	-108.716	Cody	Barren-Rock/Sand/Clay	Core	10243	0	Meet	20	Meet	49.3333	Meet	27.3333	Meet	20.6667	Meet	14.6667	Meet	57.6207	Meet	22.4	Meet	5.38889	Meet	2.66667	NotMeet	57.6207	Meet	21.3333	NotMeet	2	NotMeet
17071812145888372017-09-01	41.4009	-108.015	Rawlins	Wyoming Sage	NonCore	6279.56	43.8133	NotMeet	50.6667	NotMeet	20	NotMeet	8	NotMeet	13.3333	NotMeet	8	Meet	16.75	NotMeet	43.7273	Meet	2.05556	NotMeet	2	NotMeet	21.8182	Meet	37.7143	Meet	0.666667	NotMeet
17071812364820342017-09-01	42.7004	-107.149	Lander	Wyoming Sage	Core	2456.27	0	Meet	8.66667	Meet	80	Meet	50	Meet	29.3333	Meet	24.6667	Meet	37.0357	Meet	33.6	Meet	4.88889	Meet	9.33333	Meet	37.0357	Meet	31.6957	NotMeet	0	NotMeet
17071813313370422017-09-01	42.2935	-108.428	Lander	Wyoming Sage	Core	2456.27	0	Meet	12	Meet	64	Meet	42	Meet	27.3333	Meet	24.6667	Meet	30.8276	Meet	21.25	Meet	2.33333	NotMeet	5.33333	Meet	30.8276	Meet	20.9524	NotMeet	0	NotMeet
17071814512094632017-09-01	42.671	-109.664	Pinedale	Cottonwood-Willow	Core	1553.02	0	Meet	3.33333	Meet	96.6667	Meet	92	Meet	0	NotMeet	0	NotMeet	53.2333	Meet	0	NotMeet	5.08696	Meet	45.3333	Meet	54.1053	Meet	0	NotMeet	2	NotMeet
17071815465785122017-09-01	43.2846	-107.464	Casper	GHMA	NonCore	5764.13	0	Meet	28	Meet	64.6667	Meet	33.3333	Meet	21.3333	Meet	21.3333	Meet	43	Meet	17.8824	Meet	5.38889	Meet	4	NotMeet	45.6786	Meet	17.8824	NotMeet	6	Meet
17071816265375232017-09-01	42.6239	-107.191	Lander	Wyoming Sage	Core	2456.27	0	Meet	8	Meet	71.3333	Meet	32	Meet	6	NotMeet	6.66667	Meet	33.2	Meet	19.1667	Meet	4.22222	Meet	0.666667	NotMeet	35.4074	Meet	19.1667	NotMeet	0.666667	NotMeet
1707181704086262017-09-01	42.2899	-108.226	Lander	Wyoming Sage	Core	2456.27	0	Meet	2	Meet	75.3333	Meet	47.3333	Meet	31.3333	Meet	32	NotMeet	32.3333	Meet	23.1667	Meet	3	NotMeet	9.33333	Meet	33.2308	Meet	24.3043	NotMeet	0	NotMeet
1707181736115902017-09-01	42.3416	-110.861	Kemmerer	Mountain Sagebrush	NonCore	26699.4	0	Meet	8.66667	Meet	76	Meet	36.6667	Meet	41.3333	Meet	28	NotMeet	48.5862	Meet	68.0556	Meet	3.66667	NotMeet	24.6667	Meet	52.8095	Meet	68.7143	Meet	7.33333	Meet
17071907334271952017-09-01	42.5197	-106.125	Casper	PHMA	Core	4662.57	0	Meet	1.33333	Meet	84.6667	Meet	70.6667	Meet	14.6667	NotMeet	14.6667	Meet	37.2	Meet	56.6667	Meet	5.83333	Meet	22	Meet	37.6923	Meet	56.6667	Meet	0	NotMeet
17071908211274392017-09-01	42.3491	-108.246	Lander	Greasewood	Core	1772.24	3.78667	Meet	31.3333	Meet	60	Meet	40	Meet	36	Meet	9.33333	Meet	30.0833	Meet	24.5714	Meet	2.44444	NotMeet	2.66667	NotMeet	31.3043	Meet	21.2917	NotMeet	2	NotMeet
1707190828487462017-09-01	42.6343	-107.055	Lander	Wyoming Sage	NonCore	3140.55	0	Meet	23.3333	Meet	63.3333	Meet	16.6667	Meet	3.33333	NotMeet	0	NotMeet	24.1333	Meet	0	NotMeet	2.05556	NotMeet	4	NotMeet	26.6087	Meet	14.75	NotMeet	0	NotMeet
17071909491566972017-09-01	42.0864	-110.689	Kemmerer	Cottonwood	Core	7596.8	0	Meet	7.33333	Meet	82	Meet	34.6667	Meet	33.3333	Meet	21.3333	Meet	39	Meet	32.0714	Meet	3.94444	NotMeet	45.3333	Meet	39.48	Meet	35.9565	Meet	0	NotMeet
17071910511570532017-09-01	42.6817	-106.641	Casper	PHMA	Core	4662.57	0	Meet	24.6667	Meet	68	Meet	16	Meet	4.66667	NotMeet	4.66667	NotMeet	20.8667	Meet	50	Meet	5.05556	Meet	0	NotMeet	21.8077	Meet	37.3333	Meet	6.66667	Meet
17071910555277582017-09-01	42.3089	-110.351	Pinedale	Mountain Sagebrush	NonCore	5291.56	0	Meet	6.66667	Meet	64.6667	Meet	30.6667	Meet	13.3333	NotMeet	13.3333	Meet	28.6	Meet	0	NotMeet	3.14286	NotMeet	12.6667	Meet	26.3913	Meet	34.3333	NotMeet	0	NotMeet
17071916030949022017-09-01	42.3665	-108.19	Lander	Wyoming Sage	Core	2456.27	0	Meet	3.33333	Meet	88.6667	Meet	64	Meet	34.6667	Meet	32	NotMeet	31.9667	Meet	31.9091	Meet	3.05556	NotMeet	4	NotMeet	32.2759	Meet	30.1667	NotMeet	16	Meet
17071916331970032017-09-01	42.1491	-110.022	RockSprings	Sagebrush	NonCore	38577.5	27.2933	NotMeet	52.6667	NotMeet	29.3333	NotMeet	7.33333	NotMeet	24	Meet	23.3333	Meet	24.52	Meet	33.68	Meet	5.16667	Meet	0.666667	NotMeet	25.4583	Meet	33.1481	NotMeet	0	NotMeet
17072008344179932017-09-01	41.1206	-108.437	Rawlins	Wyoming Sage	Core	6726.69	15.5733	NotMeet	22	Meet	42	Meet	17.3333	Meet	24	Meet	11.3333	Meet	23.8571	Meet	25.25	Meet	1.77778	NotMeet	0.666667	NotMeet	30.2667	Meet	27	NotMeet	12.6667	Meet
17072311050559632017-09-01	44.52	-108.642	Cody	Barren-Rock/Sand/Clay	Core	10243	0	Meet	18	Meet	50.6667	Meet	48	Meet	0.666667	NotMeet	0.666667	NotMeet	71.5667	Meet	27	Meet	4.72222	Meet	0	NotMeet	71.5667	Meet	27	NotMeet	1.33333	NotMeet
17072410040453202017-09-01	42.4214	-109.182	RockSprings	Sagebrush	Core	9857.1	22.72	NotMeet	51.3333	NotMeet	38.6667	NotMeet	10.6667	Meet	23.3333	Meet	20	Meet	19.3448	Meet	21.4737	Meet	2.83333	NotMeet	2.66667	NotMeet	21.9583	Meet	19.3333	NotMeet	6	Meet
1707241230295272017-09-01	42.284	-107.701	Lander	Mountain Sage	NonCore	2369.69	0	Meet	10	Meet	80	Meet	50	Meet	32	Meet	31.3333	NotMeet	36.1	Meet	41.28	Meet	4.33333	Meet	7.33333	Meet	38.8	Meet	41.7778	Meet	20	Meet
17072416410341402017-09-01	42.3743	-107.639	Lander	Wyoming Sage	NonCore	3140.55	0	Meet	2	Meet	97.3333	Meet	24	Meet	51.3333	Meet	38	NotMeet	48.52	Meet	64.1333	Meet	5.16667	Meet	5.33333	Meet	54.7143	Meet	60.5294	Meet	50.6667	Meet
17072506484571462017-09-01	42.957	-107.009	Casper	PHMA	Core	4662.57	0	Meet	7.33333	Meet	78	Meet	51.3333	Meet	6	NotMeet	8	Meet	34.2	Meet	6.66667	NotMeet	5.83333	Meet	0.666667	NotMeet	33.625	Meet	12.25	NotMeet	32	Meet
17072508241393322017-09-01	42.1375	-107.992	Lander	Wyoming Sage	Core	2456.27	0	Meet	20.6667	Meet	64	Meet	50.6667	Meet	18.6667	NotMeet	18.6667	Meet	31.7333	Meet	16.5789	Meet	5.44444	Meet	2	NotMeet	31.7333	Meet	16.3	NotMeet	0	NotMeet
17072510082535282017-09-01	42.882	-107.392	Casper	GHMA	NonCore	5764.13	15.24	NotMeet	44	Meet	44	Meet	30.6667	Meet	12	NotMeet	8	Meet	29.4286	Meet	12.4	Meet	3.94444	NotMeet	2.66667	NotMeet	37.0476	Meet	20	NotMeet	6.66667	Meet
17072510382158332017-09-01	42.1422	-108.58	RockSprings	Sagebrush	NonCore	38577.5	28.2133	NotMeet	43.3333	Meet	46.6667	Meet	0.666667	NotMeet	17.3333	NotMeet	0	NotMeet	16.9667	NotMeet	0	NotMeet	1	NotMeet	2	NotMeet	23	Meet	48.0833	Meet	35.3333	Meet
17072511235436712017-09-01	42.1631	-108.026	Lander	Wyoming Sage	Core	2456.27	0	Meet	15.3333	Meet	71.3333	Meet	61.3333	Meet	18	NotMeet	16.6667	Meet	30.8667	Meet	16.4	Meet	5.77778	Meet	2	NotMeet	30.8667	Meet	16.3636	NotMeet	0.666667	NotMeet
17072610204070552017-09-01	41.4998	-110.288	Kemmerer	Basin Big Sagebrush	Core	3564.36	12.0667	NotMeet	24.6667	Meet	60	Meet	30.6667	Meet	40	Meet	39.3333	NotMeet	29.4286	Meet	38.8889	Meet	3.77778	NotMeet	0.666667	NotMeet	31.96	Meet	38.8889	Meet	13.3333	Meet
17072616131787712017-09-01	42.732	-107.981	Lander	Wyoming Sage	Core	2456.27	0	Meet	2.66667	Meet	88	Meet	63.3333	Meet	23.3333	Meet	22.6667	Meet	36.7	Meet	22.6875	Meet	4.27778	Meet	17.3333	Meet	36.8148	Meet	22.6875	NotMeet	0	NotMeet
17072708505364702017-09-01	42.6684	-110.171	Pinedale	Wyoming Sagebrush	Core	4751.46	9.69333	Meet	32.6667	Meet	54.6667	Meet	28.6667	Meet	28	Meet	28	NotMeet	21.2	Meet	0	NotMeet	3.77778	NotMeet	0	NotMeet	23.5556	Meet	33.3333	NotMeet	2	NotMeet
17072710263517652017-09-01	41.5406	-108.768	RockSprings	Sagebrush	NonCore	38577.5	10.3333	NotMeet	8	Meet	77.3333	Meet	8.66667	NotMeet	25.3333	Meet	25.3333	NotMeet	28.8276	Meet	41.2727	Meet	5.44444	Meet	0	NotMeet	35.75	Meet	41.2727	Meet	42	Meet
17072716281114762017-09-01	44.8581	-109.088	Cody	Barren-Rock/Sand/Clay	NonCore	14329.1	3.01333	Meet	44	Meet	36	NotMeet	20	Meet	8.66667	NotMeet	7.33333	Meet	36.5556	Meet	31.75	Meet	3.94444	NotMeet	4	NotMeet	40.2222	Meet	45.6	Meet	1.33333	NotMeet
17072808385937272017-09-01	44.5107	-109.284	Cody	Conifer	NonCore	15612.7	0	Meet	28.6667	Meet	46	Meet	18	Meet	26.6667	Meet	26.6667	NotMeet	46.5	Meet	25.7895	Meet	4.16667	Meet	0	NotMeet	46.3333	Meet	27.1111	NotMeet	0.666667	NotMeet
17073110363956752017-09-01	41.9959	-108.945	RockSprings	Sagebrush	NonCore	38577.5	11.0267	NotMeet	20.6667	Meet	68.6667	Meet	39.3333	Meet	33.3333	Meet	25.3333	NotMeet	42.7308	Meet	51.4375	Meet	1.83333	NotMeet	8	Meet	42.7308	Meet	47.381	Meet	0.666667	NotMeet
17080108444096962017-09-01	42.3869	-106.602	Rawlins	Mountain Sage	Core	5604.11	0	Meet	5.33333	Meet	78	Meet	64.6667	Meet	21.3333	Meet	20	Meet	35.8	Meet	15.45	Meet	4.77778	Meet	3.33333	NotMeet	35.8	Meet	15.45	NotMeet	3.33333	NotMeet
17080109063543382017-09-01	41.5393	-110.836	Kemmerer	Mountain Sagebrush	Core	8236.13	0	Meet	6	Meet	82	Meet	22	Meet	50	Meet	38.6667	NotMeet	27.6667	Meet	69.8421	Meet	3.88889	NotMeet	18	Meet	32.375	Meet	61.8929	Meet	38	Meet
17080111044839242017-09-01	41.8525	-108.694	RockSprings	Sagebrush	Core	9857.1	17.5867	NotMeet	30.6667	Meet	47.3333	Meet	17.3333	Meet	30.6667	Meet	28.6667	NotMeet	28.8667	Meet	27.3571	Meet	4.27778	Meet	2	NotMeet	28.8667	Meet	27.3889	NotMeet	0	NotMeet
17080113565538112017-09-01	42.284	-106.575	Rawlins	Mountain Sage	Core	5604.11	0	Meet	12.6667	Meet	70	Meet	54	Meet	19.3333	NotMeet	18	Meet	24.3333	Meet	14.5	Meet	4.33333	Meet	6.66667	Meet	24.3333	Meet	14.5652	NotMeet	0	NotMeet
17080211315185282017-09-01	41.1165	-109.345	RockSprings	Aspen	NonCore	264.308	0	Meet	1.33333	Meet	80.6667	Meet	27.3333	Meet	54	Meet	49.3333	NotMeet	25.8966	Meet	76.1304	Meet	4.33333	Meet	20.6667	Meet	25.9583	Meet	72.7692	Meet	10.6667	Meet
17080213524691512017-09-01	41.902	-107.259	Rawlins	Mountain Sage	Core	5604.11	0	Meet	10.6667	Meet	32	NotMeet	19.3333	Meet	5.33333	NotMeet	2.66667	NotMeet	14.1071	NotMeet	11.3333	Meet	4	Meet	6.66667	Meet	15.5	NotMeet	15.6667	NotMeet	0.666667	NotMeet
1708030914277052017-09-01	42.6759	-109.727	Pinedale	Basin Big Sage-Greasewood	Core	987.833	0	Meet	0.666667	Meet	90	Meet	65.3333	Meet	29.3333	Meet	29.3333	NotMeet	36	Meet	0	NotMeet	5.96774	Meet	22.6667	Meet	38.16	Meet	54.3684	Meet	7.33333	Meet
17080312240713702017-09-01	42.781	-108.019	Lander	Wyoming Sage	Core	2456.27	0	Meet	1.33333	Meet	90.6667	Meet	66	Meet	24	Meet	24	Meet	44.8929	Meet	19.8	Meet	2.16667	NotMeet	4.66667	NotMeet	46.0385	Meet	19.8	NotMeet	0	NotMeet
17080312323724372017-09-01	42.2803	-108.962	RockSprings	Sagebrush	Core	9857.1	15.8133	NotMeet	35.3333	Meet	48	Meet	32.6667	Meet	14.6667	NotMeet	14	Meet	30.5	Meet	16.1333	Meet	5	Meet	1.33333	NotMeet	30.5	Meet	15.8125	NotMeet	7.33333	Meet
170807092900862017-09-01	43.5498	-109.54	Lander	Mountain Sage	NonCore	2369.69	0	Meet	2	Meet	82	Meet	70.6667	Meet	3.33333	NotMeet	3.33333	NotMeet	25.1333	Meet	22	Meet	3.33333	NotMeet	16	Meet	25.1333	Meet	16	NotMeet	0	NotMeet
17080710345339332017-09-01	42.6745	-107.496	Lander	Wyoming Sage	Core	2456.27	0	Meet	13.3333	Meet	55.3333	Meet	43.3333	Meet	14	NotMeet	14	Meet	33.3448	Meet	17.7647	Meet	5.11111	Meet	1.33333	NotMeet	33.3448	Meet	17.7647	NotMeet	0	NotMeet
17080712502794602017-09-01	41.4061	-106.888	Rawlins	Mountain Sage	Core	5604.11	31.6933	NotMeet	34	Meet	48	Meet	10	Meet	20.6667	Meet	17.3333	Meet	15.4	NotMeet	19.9375	Meet	3.22222	NotMeet	1.33333	NotMeet	16	NotMeet	16.5769	NotMeet	0	NotMeet
17080715540039722017-09-01	42.6629	-107.6	Lander	Wyoming Sage	Core	2456.27	0	Meet	20	Meet	62	Meet	44.6667	Meet	24.6667	Meet	24.6667	Meet	29.5172	Meet	16.4545	Meet	4.16667	Meet	6	Meet	29.5172	Meet	16.2609	NotMeet	0	NotMeet
17080808074243662017-09-01	42.6189	-107.681	Lander	Wyoming Sage	Core	2456.27	0	Meet	24.6667	Meet	67.3333	Meet	40.6667	Meet	22	Meet	22	Meet	30.1667	Meet	19.3333	Meet	5.83333	Meet	1.33333	NotMeet	30.1667	Meet	19.3333	NotMeet	0.666667	NotMeet
17080809325912212017-09-01	41.0996	-110.225	Kemmerer	Shrubland	Core	1320.22	0	Meet	8	Meet	74	Meet	31.3333	Meet	42.6667	Meet	42.6667	NotMeet	30.0333	Meet	35	Meet	2.38889	NotMeet	20	Meet	30.24	Meet	34.5833	NotMeet	2	NotMeet
17080810434234512017-09-01	41.3817	-106.9	Rawlins	Mountain Sage	Core	5604.11	0	Meet	20.6667	Meet	50.6667	Meet	14	Meet	19.3333	NotMeet	16	Meet	12.2414	NotMeet	19.8	Meet	4	Meet	11.3333	Meet	13.2381	NotMeet	17.4	NotMeet	0	NotMeet
17080810521321522017-09-01	42.4848	-109.655	Pinedale	Wyoming Sagebrush	NonCore	5865.42	0	Meet	24.6667	Meet	48	Meet	18	Meet	18.6667	NotMeet	18.6667	Meet	20.9667	Meet	0	NotMeet	3.83333	NotMeet	15.3333	Meet	23	Meet	29.5238	NotMeet	2	NotMeet
17080814572261332017-09-01	41.4498	-106.673	Rawlins	Mountain Sage	Core	5604.11	0	Meet	12	Meet	60.6667	Meet	27.3333	Meet	41.3333	Meet	33.3333	NotMeet	15.9667	NotMeet	28.8095	Meet	3.44444	NotMeet	4.66667	NotMeet	15.9667	NotMeet	24.6333	NotMeet	0.666667	NotMeet
17080909140140992017-09-01	41.2951	-110.946	Kemmerer	Wyoming Big Sagebrush	NonCore	36823.7	0	Meet	16.6667	Meet	76	Meet	43.3333	Meet	34	Meet	32	NotMeet	28.1667	Meet	35.0476	Meet	2.38889	NotMeet	6.66667	Meet	28.8846	Meet	31.7143	NotMeet	30	Meet
17080911020196772017-09-01	42.5679	-109.19	RockSprings	Trees	NonCore	931.325	28.44	NotMeet	8	Meet	48	Meet	18.6667	Meet	7.33333	NotMeet	2	NotMeet	22.3333	Meet	42	Meet	5.22222	Meet	16.6667	Meet	25.8125	Meet	42	Meet	0	NotMeet
17080911080476492017-09-01	41.3254	-106.787	Rawlins	Mountain Sage	Core	5604.11	0	Meet	26	Meet	48.6667	Meet	11.3333	Meet	38.6667	Meet	36	NotMeet	13.6923	NotMeet	24.4545	Meet	3.72222	NotMeet	2.66667	NotMeet	15.1304	NotMeet	23.1667	NotMeet	0	NotMeet
17081007435358192017-09-01	42.4748	-108.802	Lander	Mountain Sage	Core	1370.12	0	Meet	0.666667	Meet	60.6667	Meet	36	Meet	11.3333	NotMeet	10	Meet	30.3214	Meet	12.1	Meet	1.55556	NotMeet	14.6667	Meet	31.0741	Meet	15.3333	NotMeet	1.33333	NotMeet
17081008252474362017-09-01	42.5116	-108.715	Lander	Mountain Sage	NonCore	2369.69	0	Meet	0.666667	Meet	88	Meet	32.6667	Meet	47.3333	Meet	36.6667	NotMeet	20.4167	Meet	54	Meet	4.44444	Meet	28.6667	Meet	21.3889	Meet	48.1579	Meet	0	NotMeet
17081009544719932017-09-01	42.0479	-111.046	Kemmerer	Mountain Sagebrush	Core	8236.13	0	Meet	6.66667	Meet	72	Meet	30	Meet	50.6667	Meet	26	NotMeet	24.2963	Meet	71.1818	Meet	1.83333	NotMeet	9.33333	Meet	25.3182	Meet	54.5	Meet	10	Meet
170810101241242017-09-01	41.98	-108.941	RockSprings	Trees	NonCore	931.325	0	Meet	0.666667	Meet	94	Meet	16.6667	Meet	45.3333	Meet	8	Meet	55.6538	Meet	69	Meet	5.72222	Meet	4	NotMeet	37.6	Meet	57.5	Meet	42	Meet
17081014244354472017-09-01	42.0467	-110.431	Kemmerer	Mountain Sagebrush	Core	8236.13	0	Meet	12	Meet	74	Meet	27.3333	Meet	52	Meet	30	NotMeet	28.7	Meet	51.5333	Meet	1.44444	NotMeet	24.6667	Meet	31.2	Meet	65.1667	Meet	2	NotMeet
17081108484127392017-09-01	41.0772	-110.361	Kemmerer	Other	Core	152.356	0	Meet	21.3333	Meet	47.3333	Meet	22	Meet	4	NotMeet	4.66667	NotMeet	15.4828	NotMeet	0	NotMeet	2.38889	NotMeet	24	Meet	17.2083	NotMeet	0	NotMeet	1.33333	NotMeet
17081410461533672017-09-01	42.1877	-107.242	Rawlins	Mountain Sage	Core	5604.11	16.1867	NotMeet	38	Meet	44	Meet	25.3333	Meet	15.3333	NotMeet	8.66667	Meet	29.8667	Meet	15.9286	Meet	3.38889	NotMeet	5.33333	Meet	30.4483	Meet	27.9167	NotMeet	2	NotMeet
17081410473014362017-09-01	43.5031	-109.617	Lander	Aspen	NonCore	113.855	0	Meet	14.6667	Meet	72	Meet	38	Meet	11.3333	NotMeet	18.6667	Meet	30.75	Meet	15.3043	Meet	4.72222	Meet	8	Meet	30.4211	Meet	21	NotMeet	0	NotMeet
17081415205215742017-09-01	42.043	-109.546	RockSprings	Sagebrush	Core	9857.1	14.6267	NotMeet	30	Meet	35.3333	NotMeet	10	Meet	24.6667	Meet	21.3333	Meet	23.7857	Meet	40.1429	Meet	1.44444	NotMeet	0	NotMeet	28.2381	Meet	36.76	Meet	1.33333	NotMeet
17081511092799452017-09-01	41.2564	-107.548	Rawlins	Mountain Sage	Core	5604.11	0	Meet	12	Meet	51.3333	Meet	36	Meet	25.3333	Meet	16	Meet	24.1	Meet	40.2667	Meet	5.27778	Meet	0	NotMeet	25.4	Meet	30	NotMeet	7.33333	Meet
17081512173568172017-09-01	42.4148	-107.883	Lander	Wyoming Sage	NonCore	3140.55	0	Meet	20.6667	Meet	66.6667	Meet	31.3333	Meet	16	NotMeet	16.6667	Meet	26.1379	Meet	12.8421	Meet	2.16667	NotMeet	2	NotMeet	26.1379	Meet	14.3125	NotMeet	0.666667	NotMeet
1708151527311152017-09-01	42.4096	-107.925	Lander	Wyoming Sage	NonCore	3140.55	0	Meet	8	Meet	79.3333	Meet	26.6667	Meet	28.6667	Meet	16.6667	Meet	31.8333	Meet	21.2778	Meet	3.33333	NotMeet	5.33333	Meet	38.6364	Meet	36.2727	Meet	4.66667	NotMeet
17081608202182472017-09-01	41.8875	-110.163	Kemmerer	Shrubland	NonCore	1567.33	6.02667	Meet	38.6667	Meet	49.3333	Meet	16	Meet	39.3333	Meet	23.3333	Meet	19.2069	Meet	43.2353	Meet	3.33333	NotMeet	1.33333	NotMeet	22.8182	Meet	32.2963	NotMeet	9.33333	Meet
17081610461942912017-09-01	41.8073	-106.363	Rawlins	Mountain Sage	Core	5604.11	10.2533	NotMeet	20	Meet	51.3333	Meet	28	Meet	24.6667	Meet	27.3333	NotMeet	22.5357	Meet	16.3889	Meet	3.16667	NotMeet	1.33333	NotMeet	22.5357	Meet	17.5294	NotMeet	0	NotMeet
17081612491215972017-09-01	42.3787	-107.5	Lander	Wyoming Sage	Core	2456.27	0	Meet	9.33333	Meet	78	Meet	42	Meet	20.6667	Meet	19.3333	Meet	28.6	Meet	14.6667	Meet	3.5	NotMeet	0.666667	NotMeet	28.6	Meet	15.3889	NotMeet	3.33333	NotMeet
17081708391558652017-09-01	41.1512	-110.236	Kemmerer	Wyoming Big Sagebrush	Core	16025	2.69333	Meet	13.3333	Meet	76.6667	Meet	40	Meet	32.6667	Meet	22.6667	Meet	27.8966	Meet	30.375	Meet	2.33333	NotMeet	22.6667	Meet	29.2273	Meet	33.25	NotMeet	7.33333	Meet
17081710150124802017-09-01	42.6749	-108.515	Lander	Riparian	Core	2191.27	0	Meet	2	Meet	89.3333	Meet	28	Meet	38	Meet	32.6667	NotMeet	54.5	Meet	44.8824	Meet	5.72222	Meet	20.6667	Meet	56.5	Meet	46.5	Meet	25.3333	Meet
17082109430478982017-09-01	42.729	-107.768	Lander	Wyoming Sage	Core	2456.27	0	Meet	16.6667	Meet	61.3333	Meet	48	Meet	18	NotMeet	18	Meet	36.8333	Meet	18.1304	Meet	5.55556	Meet	1.33333	NotMeet	36.8333	Meet	18.1304	NotMeet	0	NotMeet
17082113081052202017-09-01	42.3672	-106.691	Rawlins	Wyoming Sage	Core	6726.69	0	Meet	16.6667	Meet	50	Meet	40	Meet	8.66667	NotMeet	8.66667	Meet	15.8	NotMeet	12	Meet	5.27778	Meet	2.66667	NotMeet	16.2222	NotMeet	11.5833	NotMeet	2.66667	NotMeet
17082209273194802017-09-01	41.3253	-107.464	Rawlins	Mountain Sage	Core	5604.11	0	Meet	4.66667	Meet	84	Meet	50.6667	Meet	50	Meet	28	NotMeet	44.2667	Meet	72.8182	Meet	4.33333	Meet	13.3333	Meet	46.7273	Meet	61.9545	Meet	8.66667	Meet
17082210523080752017-09-01	42.3902	-108.488	Lander	Wyoming Sage	Core	2456.27	0	Meet	21.3333	Meet	68	Meet	44.6667	Meet	22	Meet	20	Meet	31.8667	Meet	14.2222	Meet	3.55556	NotMeet	11.3333	Meet	31.8667	Meet	14.6842	NotMeet	0	NotMeet
17082310042752382017-09-01	42.2486	-105.926	Rawlins	Mountain Sage	Core	5604.11	0	Meet	12	Meet	56.6667	Meet	32	Meet	10.6667	NotMeet	12.6667	Meet	19.5667	Meet	13.25	Meet	5.44444	Meet	16	Meet	20.2857	Meet	15.4	NotMeet	3.33333	NotMeet
17082310065678162017-09-01	42.6781	-107.828	Lander	Wyoming Sage	Core	2456.27	0	Meet	20.6667	Meet	66	Meet	42.6667	Meet	31.3333	Meet	31.3333	NotMeet	31.1333	Meet	19.6364	Meet	4.38889	Meet	2	NotMeet	31.9655	Meet	19.6364	NotMeet	0	NotMeet
17082314040646852017-09-01	42.9856	-107.73	Lander	Wyoming Sage	Core	2456.27	0	Meet	19.3333	Meet	66	Meet	34.6667	Meet	8.66667	NotMeet	8	Meet	28.0333	Meet	22	Meet	5.05556	Meet	0	NotMeet	29.1786	Meet	21.3	NotMeet	23.3333	Meet
17082410190591182017-09-01	42.5887	-108.199	Lander	Wyoming Sage	Core	2456.27	2.69333	Meet	13.3333	Meet	78	Meet	61.3333	Meet	19.3333	NotMeet	19.3333	Meet	34.9	Meet	19.3684	Meet	4	Meet	0	NotMeet	34.9	Meet	19.3684	NotMeet	16.6667	Meet
17082909593862152017-09-01	43.4126	-107.519	Lander	Wyoming Sage	NonCore	3140.55	0	Meet	5.33333	Meet	79.3333	Meet	54.6667	Meet	22.6667	Meet	22.6667	Meet	49.1	Meet	22.9412	Meet	4.94444	Meet	16	Meet	47.6296	Meet	22.9412	NotMeet	10.6667	Meet
1708300827263692017-09-01	43.0895	-108.08	Lander	Wyoming Sage	NonCore	3140.55	2.77333	Meet	26	Meet	67.3333	Meet	32	Meet	28.6667	Meet	28.6667	NotMeet	32.8276	Meet	31.9286	Meet	4.94444	Meet	0.666667	NotMeet	33.963	Meet	31.9286	NotMeet	24	Meet
17083010024265512017-09-01	42.5866	-107.655	Lander	Wyoming Sage	Core	2456.27	0	Meet	23.3333	Meet	57.3333	Meet	41.3333	Meet	14	NotMeet	14	Meet	30.5517	Meet	18.0588	Meet	3.77778	NotMeet	2.66667	NotMeet	30.5517	Meet	18.0588	NotMeet	2.66667	NotMeet
17083010392855492017-09-01	42.9918	-108.012	Lander	Wyoming Sage	Core	2456.27	0	Meet	18.6667	Meet	60	Meet	36.6667	Meet	20.6667	Meet	21.3333	Meet	35.7667	Meet	25.3158	Meet	4.5	Meet	2.66667	NotMeet	35.4643	Meet	27.2941	NotMeet	9.33333	Meet
17083013075138842017-09-01	42.974	-108.104	Lander	Wyoming Sage	Core	2456.27	0	Meet	18.6667	Meet	63.3333	Meet	36	Meet	18.6667	NotMeet	18.6667	Meet	35.0667	Meet	31.8333	Meet	5	Meet	0	NotMeet	38.04	Meet	29.7857	NotMeet	20.6667	Meet
17083014080381072017-09-01	42.3984	-108.276	Lander	Wyoming Sage	Core	2456.27	0	Meet	18	Meet	67.3333	Meet	28	Meet	24	Meet	24	Meet	28.8276	Meet	33.8125	Meet	2.66667	NotMeet	1.33333	NotMeet	30.1667	Meet	32.1176	NotMeet	2.66667	NotMeet
17083110042169282017-09-01	43.1547	-107.907	Lander	Wyoming Sage	NonCore	3140.55	0	Meet	5.33333	Meet	84.6667	Meet	38.6667	Meet	7.33333	NotMeet	7.33333	Meet	38.3667	Meet	34.75	Meet	5.05556	Meet	0	NotMeet	40.2963	Meet	34.75	NotMeet	19.3333	Meet
17083115252652382017-09-01	42.4208	-107.651	Lander	Wyoming Sage	Core	2456.27	0	Meet	13.3333	Meet	77.3333	Meet	36.6667	Meet	25.3333	Meet	24	Meet	27.7931	Meet	16.619	Meet	3.22222	NotMeet	2	NotMeet	29.32	Meet	16.2273	NotMeet	0	NotMeet
17090510513555562017-09-01	42.7154	-108.245	Lander	Wyoming Sage	Core	2456.27	0	Meet	22.6667	Meet	60.6667	Meet	44.6667	Meet	30.6667	Meet	30.6667	NotMeet	37.0345	Meet	33.0417	Meet	2.88889	NotMeet	0.666667	NotMeet	37.0345	Meet	33.0417	NotMeet	0	NotMeet
17090513444498402017-09-01	42.7591	-107.633	Lander	Wyoming Sage	NonCore	3140.55	0	Meet	20	Meet	67.3333	Meet	54.6667	Meet	16.6667	NotMeet	16.6667	Meet	32.6333	Meet	17.2941	Meet	3.94444	NotMeet	1.33333	NotMeet	32.6333	Meet	17.2941	NotMeet	0	NotMeet
17090515591348272017-09-01	42.8889	-108.448	Lander	Wyoming Sage	Core	2456.27	2.74667	Meet	25.3333	Meet	62.6667	Meet	48	Meet	13.3333	NotMeet	13.3333	Meet	31.0667	Meet	21.75	Meet	3.83333	NotMeet	3.33333	NotMeet	33.5	Meet	21.75	NotMeet	14.6667	Meet
17090518360966342017-09-01	42.9105	-107.626	Lander	Wyoming Sage	Core	2456.27	5.72	Meet	20.6667	Meet	52.6667	Meet	44.6667	Meet	6.66667	NotMeet	6	Meet	29.8276	Meet	17.1111	Meet	3.94444	NotMeet	0	NotMeet	29.6296	Meet	17.2222	NotMeet	4.66667	NotMeet
17090608461781152017-09-01	42.8212	-107.77	Lander	Wyoming Sage	Core	2456.27	3.22667	Meet	18.6667	Meet	56	Meet	47.3333	Meet	4.66667	NotMeet	8.66667	Meet	23.1667	Meet	7.9	NotMeet	4	Meet	0.666667	NotMeet	22.8276	Meet	10.6667	NotMeet	2.66667	NotMeet
17090610462573912017-09-01	42.6606	-107.203	Lander	Wyoming Sage	Core	2456.27	0	Meet	14.6667	Meet	64	Meet	26.6667	Meet	8	NotMeet	8	Meet	25.9	Meet	23.7778	Meet	4.22222	Meet	2	NotMeet	28.36	Meet	23.7778	NotMeet	0	NotMeet
17090612133535202017-09-01	42.9767	-107.763	Lander	Wyoming Sage	Core	2456.27	0	Meet	6.66667	Meet	83.3333	Meet	38.6667	Meet	16	NotMeet	16	Meet	32.8333	Meet	22.3077	Meet	4.27778	Meet	2	NotMeet	33.1538	Meet	22.3077	NotMeet	39.3333	Meet
17090615404286692017-09-01	42.9462	-107.884	Lander	Wyoming Sage	Core	2456.27	0	Meet	21.3333	Meet	69.3333	Meet	41.3333	Meet	6	NotMeet	4.66667	NotMeet	23.2	Meet	18.4	Meet	2.16667	NotMeet	4	NotMeet	25.7778	Meet	18.4	NotMeet	9.33333	Meet
17090710292078092017-09-01	42.2616	-108.295	Lander	Wyoming Sage	Core	2456.27	0	Meet	8.66667	Meet	78.6667	Meet	68.6667	Meet	17.3333	NotMeet	12.6667	Meet	34.9333	Meet	14.9	Meet	4.44444	Meet	5.33333	Meet	34.9333	Meet	17.7778	NotMeet	0	NotMeet
17091113111199422017-09-01	42.746	-107.6	Lander	Wyoming Sage	Core	2456.27	0	Meet	7.33333	Meet	72.6667	Meet	29.3333	Meet	22	Meet	22.6667	Meet	32.0625	Meet	16.6316	Meet	3.33333	NotMeet	20.6667	Meet	32.0625	Meet	16.3	NotMeet	0.666667	NotMeet
17091212441453132017-09-01	42.6513	-107.989	Lander	Wyoming Sage	Core	2456.27	0	Meet	22	Meet	51.3333	Meet	22.6667	Meet	15.3333	NotMeet	15.3333	Meet	27.1	Meet	25.2857	Meet	4.38889	Meet	2	NotMeet	29.44	Meet	24.8667	NotMeet	2.66667	NotMeet
17091213000244842017-09-01	42.6951	-108.138	Lander	Wyoming Sage	Core	2456.27	0	Meet	6.66667	Meet	82.6667	Meet	58.6667	Meet	20.6667	Meet	20	Meet	36.4	Meet	25.6111	Meet	3.44444	NotMeet	8.66667	Meet	36.4	Meet	25.5263	NotMeet	27.3333	Meet
17091308595369402017-09-01	42.6053	-108.401	Lander	Wyoming Sage	Core	2456.27	0	Meet	7.33333	Meet	70.6667	Meet	32.6667	Meet	30.6667	Meet	29.3333	NotMeet	33.6071	Meet	38.6522	Meet	4.55556	Meet	12	Meet	35.5455	Meet	38.6522	Meet	11.3333	Meet
17091316045315442017-09-01	42.4934	-108.773	Lander	Mountain Sage	NonCore	2369.69	0	Meet	5.33333	Meet	52.6667	Meet	26	Meet	13.3333	NotMeet	12.6667	Meet	23.1667	Meet	20.9375	Meet	3.27778	NotMeet	14	Meet	26.2917	Meet	23.2353	NotMeet	0	NotMeet
17091316413915042017-09-01	42.5067	-108.644	Lander	Mountain Sage	NonCore	2369.69	0	Meet	0.666667	Meet	91.3333	Meet	48.6667	Meet	30	Meet	30	NotMeet	31.3667	Meet	21.7917	Meet	2.72222	NotMeet	13.3333	Meet	32	Meet	21.7917	NotMeet	22.6667	Meet
17091410453885642017-09-01	42.5936	-107.908	Lander	Wyoming Sage	Core	2456.27	3.78667	Meet	8.66667	Meet	58.6667	Meet	14	Meet	22.6667	Meet	20.6667	Meet	28.0345	Meet	23.3333	Meet	2.16667	NotMeet	0.666667	NotMeet	35	Meet	23.9474	NotMeet	30	Meet
17091413033769352017-09-01	42.1956	-107.917	Lander	Wyoming Sage	Core	2456.27	0	Meet	34	Meet	50	Meet	41.3333	Meet	15.3333	NotMeet	16	Meet	34.1333	Meet	23.6471	Meet	5.27778	Meet	1.33333	NotMeet	34.1333	Meet	24.5625	NotMeet	0	NotMeet
1709181059328532017-09-01	42.6517	-108.699	Lander	Mountain Sage	Core	1370.12	0	Meet	0.666667	Meet	92.6667	Meet	78.6667	Meet	20.6667	Meet	12.6667	Meet	37.9	Meet	15.6	Meet	3.27778	NotMeet	32	Meet	37.6786	Meet	18.9444	NotMeet	0	NotMeet
17091811065971382017-09-01	43.1888	-107.589	Lander	Wyoming Sage	NonCore	3140.55	0	Meet	16	Meet	73.3333	Meet	46	Meet	8.66667	NotMeet	8.66667	Meet	46.8667	Meet	17.75	Meet	5.38889	Meet	4	NotMeet	46.8667	Meet	19.7	NotMeet	10	Meet
1709201433598712017-09-01	42.6893	-109.646	Pinedale	Wyoming Sagebrush	Core	4751.46	0	Meet	23.3333	Meet	50.6667	Meet	20	Meet	24.6667	Meet	24.6667	Meet	20.5667	Meet	0	NotMeet	1.83333	NotMeet	8	Meet	20.1071	Meet	18	NotMeet	0.666667	NotMeet
17092209483025712017-09-01	42.641	-109.583	Pinedale	Cottonwood-Willow	Core	1553.02	0	Meet	26	Meet	58.6667	Meet	31.3333	Meet	25.3333	Meet	25.3333	NotMeet	21.0333	Meet	0	NotMeet	3.55556	NotMeet	6	Meet	22.4074	Meet	0	NotMeet	2.66667	NotMeet
17101010250020562017-09-01	42.6014	-109.528	Pinedale	Wyoming Sagebrush	Core	4751.46	0	Meet	38	Meet	48	Meet	24	Meet	20	Meet	20	Meet	22.2333	Meet	0	NotMeet	3.58824	NotMeet	2.66667	NotMeet	22.8966	Meet	19.3333	NotMeet	0	NotMeet
17101614003356152017-09-01	41.4253	-107.766	Rawlins	Greasewood	NonCore	2312.22	17.6667	NotMeet	11.3333	Meet	68.6667	Meet	3.33333	NotMeet	32.6667	Meet	0	NotMeet	11.1	NotMeet	0	NotMeet	4.88889	Meet	0	NotMeet	17	NotMeet	23.9231	NotMeet	40	Meet
17101714095050602017-09-01	42.6722	-109.877	Pinedale	Wyoming Sagebrush	Core	4751.46	26.2667	NotMeet	54	NotMeet	32.6667	NotMeet	18	Meet	14	NotMeet	0	NotMeet	14.4138	NotMeet	0	NotMeet	2.64706	NotMeet	2	NotMeet	24.4286	Meet	24.2857	NotMeet	2	NotMeet
17101714502622852017-09-01	42.5469	-109.902	Pinedale	Wyoming Sagebrush	NonCore	5865.42	0	Meet	30	Meet	52.6667	Meet	31.3333	Meet	20	Meet	20	Meet	21.5667	Meet	0	NotMeet	5	Meet	0.666667	NotMeet	21.5667	Meet	20.6296	NotMeet	1.33333	NotMeet
17101714533695782017-09-01	42.6759	-109.745	Pinedale	Wyoming Sagebrush	NonCore	5865.42	0	Meet	34.6667	Meet	48	Meet	24.6667	Meet	26	Meet	26	NotMeet	25.6333	Meet	0	NotMeet	2.06667	NotMeet	2	NotMeet	27.4643	Meet	31.55	NotMeet	0	NotMeet
17101714573193332017-09-01	42.5819	-109.591	Pinedale	Wyoming Sagebrush	Core	4751.46	0	Meet	18.6667	Meet	68	Meet	51.3333	Meet	25.3333	Meet	25.3333	NotMeet	23.9333	Meet	0	NotMeet	2.72222	NotMeet	4	NotMeet	24.7586	Meet	23.5789	NotMeet	0.666667	NotMeet
17101715473129042017-09-01	41.0367	-107.348	Rawlins	Mountain Shrub	Core	801.381	0	Meet	8.66667	Meet	88	Meet	44.6667	Meet	38	Meet	7.33333	Meet	34.1923	Meet	60	Meet	5.27778	Meet	3.33333	NotMeet	37.4444	Meet	44.8571	Meet	28.6667	Meet
17101912130623802017-09-01	41.213	-107.712	Rawlins	Wyoming Sage	NonCore	6279.56	20.72	NotMeet	25.3333	Meet	56	Meet	26	Meet	26	Meet	24.6667	Meet	17.8667	NotMeet	37.6667	Meet	5.88889	Meet	0	NotMeet	20.619	Meet	40.55	Meet	19.3333	Meet
17101913465738782017-09-01	42.2495	-107.74	Rawlins	Mountain Sage	Core	5604.11	0	Meet	16	Meet	73.3333	Meet	49.3333	Meet	25.3333	Meet	18	Meet	30.7667	Meet	21.7059	Meet	5.38889	Meet	8.66667	Meet	30.7667	Meet	20	NotMeet	12	Meet
17102014474520942017-09-01	42.4196	-107.207	Rawlins	Wyoming Sage	Core	6726.69	0	Meet	6	Meet	87.3333	Meet	17.3333	Meet	37.3333	Meet	29.3333	NotMeet	32.4074	Meet	38.625	Meet	1	NotMeet	2.66667	NotMeet	38.8462	Meet	35.5714	Meet	54	Meet
1710230836107902017-09-01	41.2061	-107.578	Rawlins	Wyoming Sage	Core	6726.69	0	Meet	13.3333	Meet	67.3333	Meet	42.6667	Meet	28.6667	Meet	28	NotMeet	25.1333	Meet	23	Meet	3.61111	NotMeet	3.33333	NotMeet	25.3571	Meet	23	NotMeet	4	NotMeet
17102312420348882017-09-01	42.327	-110.196	Pinedale	Basin Big Sage-Greasewood	NonCore	926.531	0	Meet	33.3333	Meet	58	Meet	42	Meet	9.33333	NotMeet	8	Meet	23.0667	Meet	0	NotMeet	5.33333	Meet	2.66667	NotMeet	23.8621	Meet	34.3889	NotMeet	3.33333	NotMeet
17102414533415872017-09-01	42.2624	-107.749	Rawlins	Mountain Sage	Core	5604.11	0	Meet	12	Meet	83.3333	Meet	50.6667	Meet	37.3333	Meet	26	NotMeet	32.6	Meet	32	Meet	4.44444	Meet	16	Meet	33.2069	Meet	32.85	NotMeet	2	NotMeet
17102513155835882017-09-01	42.4503	-110.315	Pinedale	Wyoming Sagebrush	NonCore	5865.42	0	Meet	24.6667	Meet	64.6667	Meet	51.3333	Meet	17.3333	NotMeet	17.3333	Meet	30.6333	Meet	0	NotMeet	4.58824	Meet	6	Meet	31.6897	Meet	21.75	NotMeet	0.666667	NotMeet
17102515433987762017-09-01	41.834	-107.71	Rawlins	Wyoming Sage	Core	6726.69	5.88	Meet	26	Meet	68.6667	Meet	39.3333	Meet	29.3333	Meet	25.3333	NotMeet	21.069	Meet	20	Meet	5.33333	Meet	2	NotMeet	22.5	Meet	19.3684	NotMeet	10.6667	Meet
17102614011089132017-09-01	42.3346	-107.375	Rawlins	Wyoming Sage	NonCore	6279.56	0	Meet	6	Meet	83.3333	Meet	70.6667	Meet	12.6667	NotMeet	14	Meet	32.2069	Meet	12.75	Meet	2.88889	NotMeet	7.33333	Meet	32.2069	Meet	14.8125	NotMeet	0	NotMeet
17102710291334482017-09-01	41.3305	-107.712	Rawlins	Wyoming Sage	NonCore	6279.56	2.82667	Meet	16	Meet	68.6667	Meet	35.3333	Meet	26.6667	Meet	23.3333	Meet	22.1786	Meet	32.3889	Meet	3.44444	NotMeet	1.33333	NotMeet	23.5	Meet	32.3889	NotMeet	20	Meet
17102713454147152017-09-01	41.748	-107.597	Rawlins	Wyoming Sage	Core	6726.69	0	Meet	35.3333	Meet	56	Meet	14.6667	Meet	16.6667	NotMeet	31.3333	NotMeet	15.3929	NotMeet	16.6364	Meet	4	Meet	2.66667	NotMeet	16.72	NotMeet	18.1333	NotMeet	2.66667	NotMeet
17102715345659102017-09-01	42.0607	-107.584	Rawlins	Wyoming Sage	Core	6726.69	0	Meet	14.6667	Meet	74	Meet	60.6667	Meet	24.6667	Meet	22	Meet	32.3333	Meet	21.5909	Meet	4.33333	Meet	4	NotMeet	32.4138	Meet	21.5833	NotMeet	0.666667	NotMeet
17103014152871862017-09-01	41.8028	-107.798	Rawlins	Mountain Sage	Core	5604.11	0	Meet	13.3333	Meet	70.6667	Meet	47.3333	Meet	14	NotMeet	13.3333	Meet	24.2	Meet	14.4286	Meet	5.33333	Meet	3.33333	NotMeet	24.5517	Meet	15.8333	NotMeet	14.6667	Meet
17103014372552552017-09-01	42.3746	-107.287	Rawlins	Wyoming Sage	Core	6726.69	0	Meet	9.33333	Meet	85.3333	Meet	44.6667	Meet	26.6667	Meet	25.3333	NotMeet	24.2857	Meet	19.2353	Meet	2.66667	NotMeet	8	Meet	25.64	Meet	19.3529	NotMeet	7.33333	Meet
17103114212082312017-09-01	41.7319	-107.849	Rawlins	Wyoming Sage	NonCore	6279.56	13.1467	NotMeet	35.3333	Meet	56.6667	Meet	16.6667	Meet	39.3333	Meet	36.6667	NotMeet	16.6071	NotMeet	44.5263	Meet	4.72222	Meet	2	NotMeet	15.1364	NotMeet	41.0476	Meet	7.33333	Meet
17110108292143112017-09-01	42.1108	-107.333	Rawlins	Wyoming Sage	Core	6726.69	0	Meet	30	Meet	58.6667	Meet	42	Meet	21.3333	Meet	18	Meet	30.4074	Meet	19.75	Meet	3.11111	NotMeet	3.33333	NotMeet	30.8462	Meet	22.6364	NotMeet	0	NotMeet
17110609273620812017-09-01	41.6827	-107.814	Rawlins	Mountain Sage	NonCore	6623.8	0	Meet	14.6667	Meet	77.3333	Meet	40	Meet	57.3333	Meet	56	NotMeet	18.25	Meet	49.32	Meet	4.16667	Meet	2	NotMeet	18.9615	Meet	46.2593	Meet	2	NotMeet
17110611045616592017-09-01	41.442	-107.456	Rawlins	Mountain Sage	Core	5604.11	0	Meet	16.6667	Meet	74	Meet	31.3333	Meet	35.3333	Meet	27.3333	NotMeet	16.1667	NotMeet	47.3182	Meet	3.72222	NotMeet	22	Meet	16.1667	NotMeet	44.84	Meet	6	Meet
1711061536165152017-09-01	42.2603	-107.424	Rawlins	Wyoming Sage	Core	6726.69	0	Meet	16.6667	Meet	71.3333	Meet	33.3333	Meet	28.6667	Meet	30	NotMeet	24.5172	Meet	27.9545	Meet	4.05556	Meet	0.666667	NotMeet	25.0357	Meet	27.8636	NotMeet	15.3333	Meet
17110814151325602017-09-01	41.6637	-107.528	Rawlins	Mountain Sage	NonCore	6623.8	0	Meet	22.6667	Meet	66	Meet	32	Meet	14.6667	NotMeet	12	Meet	17.8	NotMeet	15.7143	Meet	3.66667	NotMeet	2.66667	NotMeet	19.6087	Meet	17	NotMeet	0	NotMeet
17110907112650092017-09-01	42.0866	-105.58	Rawlins	Mountain Sage	NonCore	6623.8	3.38667	Meet	6	Meet	69.3333	Meet	30.6667	Meet	34	Meet	28.6667	NotMeet	23.6923	Meet	42.0714	Meet	3.11111	NotMeet	14.6667	Meet	23.4091	Meet	39.875	Meet	2	NotMeet
17111017524818042017-09-01	41.4358	-107.977	Rawlins	Greasewood	NonCore	2312.22	0	Meet	25.3333	Meet	65.3333	Meet	43.3333	Meet	36.6667	Meet	24	Meet	32.8667	Meet	26.8571	Meet	5.33333	Meet	0	NotMeet	35.7778	Meet	39.6087	Meet	3.33333	NotMeet
17111020384993942017-09-01	41.2068	-107.905	Rawlins	Wyoming Sage	NonCore	6279.56	15.9333	NotMeet	19.3333	Meet	73.3333	Meet	34	Meet	37.3333	Meet	35.3333	NotMeet	21.6333	Meet	65.5185	Meet	1	NotMeet	4.66667	NotMeet	22.9091	Meet	64.2857	Meet	19.3333	Meet
17111107212046882017-09-01	41.7311	-107.658	Rawlins	Mountain Sage	Core	5604.11	0	Meet	28	Meet	40	Meet	16.6667	Meet	14	NotMeet	18	Meet	18.7931	Meet	14.4118	Meet	3.11111	NotMeet	6	Meet	18.7931	Meet	14.2	NotMeet	0.666667	NotMeet
17111114325438182017-09-01	41.6528	-107.117	Rawlins	Mountain Sage	NonCore	6623.8	0	Meet	18	Meet	61.3333	Meet	28	Meet	30.6667	Meet	24	Meet	19.9643	Meet	31.2857	Meet	4	Meet	6.66667	Meet	20.4	Meet	31.25	NotMeet	1.33333	NotMeet
17111115421598172017-09-01	41.5844	-107.716	Rawlins	Mountain Sage	Core	5604.11	0	Meet	18.6667	Meet	52	Meet	34	Meet	6.66667	NotMeet	15.3333	Meet	18.7667	Meet	9.05263	NotMeet	4.05556	Meet	8.66667	Meet	18.7667	Meet	24.6	NotMeet	0	NotMeet
17111116540333482017-09-01	41.6273	-106.017	Rawlins	Mountain Sage	NonCore	6623.8	0	Meet	18	Meet	78.6667	Meet	48.6667	Meet	3.33333	NotMeet	4	NotMeet	23.6667	Meet	7.78571	NotMeet	5.11111	Meet	34.6667	Meet	19.8571	Meet	9.66667	NotMeet	1.33333	NotMeet
17111118090985942017-09-01	42.2343	-107.359	Rawlins	Mountain Sage	Core	5604.11	0	Meet	17.3333	Meet	66.6667	Meet	37.3333	Meet	33.3333	Meet	23.3333	Meet	30.9655	Meet	42	Meet	4.11111	Meet	1.33333	NotMeet	31.6429	Meet	45.9545	Meet	7.33333	Meet
17111319054740152017-09-01	42.0444	-107.438	Rawlins	Wyoming Sage	NonCore	6279.56	7.54667	Meet	16	Meet	56	Meet	12	Meet	34.6667	Meet	28.6667	NotMeet	27.5862	Meet	29.3333	Meet	3.38889	NotMeet	0.666667	NotMeet	33.2308	Meet	29.36	NotMeet	26.6667	Meet
18053009232425882018-09-01	41.4599	-110.679	Kemmerer	Other	Core	152.356	2.70667	Meet	21.3333	Meet	46	Meet	36.6667	Meet	6.66667	NotMeet	13.3333	Meet	18.7931	Meet	3.7	NotMeet	2	NotMeet	1.33333	NotMeet	18.7931	Meet	16.5	NotMeet	0	NotMeet
18053010484376192018-09-01	42.0527	-107.827	Rawlins	Saltbush-Winterfat	Core	2800.48	0	Meet	34.6667	Meet	52.6667	Meet	38	Meet	25.3333	Meet	22.6667	Meet	26.3103	Meet	22.0526	Meet	4.61111	Meet	1.33333	NotMeet	27.1429	Meet	20.2727	NotMeet	0	NotMeet
18053010494290272018-09-01	42.0453	-107.94	Rawlins	Saltbush-Winterfat	NonCore	4148.23	0	Meet	40.6667	Meet	50	Meet	34	Meet	11.3333	NotMeet	10.6667	Meet	17.7	NotMeet	10.6667	Meet	4.77778	Meet	8.66667	Meet	17.7	NotMeet	10.5625	NotMeet	0	NotMeet
18053010494556162018-09-01	42.5342	-108.073	Lander	Wyoming Sage	Core	2456.27	0	Meet	20	Meet	58	Meet	19.3333	Meet	14	NotMeet	12	Meet	20.6667	Meet	25.6	Meet	1.94444	NotMeet	2	NotMeet	22.4545	Meet	23	NotMeet	7.33333	Meet
18053010500769242018-09-01	42.0976	-107.839	Rawlins	Wyoming Sage	Core	6726.69	0	Meet	30.6667	Meet	50	Meet	33.3333	Meet	25.3333	Meet	25.3333	NotMeet	23.8333	Meet	17.92	Meet	4.88889	Meet	1.33333	NotMeet	23.8333	Meet	17.4444	NotMeet	0	NotMeet
18053107165434602018-09-01	42.8606	-107.817	Lander	Wyoming Sage	Core	2456.27	0	Meet	16.6667	Meet	69.3333	Meet	48	Meet	20	Meet	20.6667	Meet	30.4333	Meet	21.4583	Meet	4.88889	Meet	5.33333	Meet	30.2414	Meet	21.7826	NotMeet	18	Meet
18060409445567542018-09-01	42.5548	-109.669	Pinedale	Wyoming Sagebrush	NonCore	5865.42	0	Meet	34.6667	Meet	48.6667	Meet	19.3333	Meet	27.3333	Meet	6	Meet	23.6667	Meet	38.375	Meet	5.05556	Meet	5.33333	Meet	23.6552	Meet	18.8966	NotMeet	1.33333	NotMeet
18060514052948552018-09-01	42.251	-110.394	Pinedale	Wyoming Sagebrush	Core	4751.46	2.82667	Meet	22.6667	Meet	58.6667	Meet	35.3333	Meet	22.6667	Meet	19.3333	Meet	21.0345	Meet	22.5	Meet	4.38889	Meet	14	Meet	21.4286	Meet	22.8421	NotMeet	0	NotMeet
18060523240546522018-09-01	41.9675	-108.281	Rawlins	Wyoming Sage	NonCore	6279.56	0	Meet	32.6667	Meet	56	Meet	44.6667	Meet	16	NotMeet	16	Meet	23.1111	Meet	17.7857	Meet	4.38889	Meet	1.33333	NotMeet	23.0769	Meet	20.4167	NotMeet	0.666667	NotMeet
18060613233812612018-09-01	42.3991	-109.832	Pinedale	Wyoming Sagebrush	NonCore	5865.42	0	Meet	28	Meet	52.6667	Meet	32.6667	Meet	24.6667	Meet	20.6667	Meet	23.7407	Meet	30.6111	Meet	3.61111	NotMeet	2	NotMeet	23.7407	Meet	27.9048	NotMeet	0	NotMeet
18060618283937172018-09-01	42.5806	-107.768	Lander	Wyoming Sage	Core	2456.27	0	Meet	8	Meet	81.3333	Meet	41.3333	Meet	16	NotMeet	12.6667	Meet	30.5	Meet	31.8333	Meet	2.66667	NotMeet	0	NotMeet	29.1613	Meet	30.5294	NotMeet	4.66667	NotMeet
18060621434029262018-09-01	42.0189	-108.211	Rawlins	Saltbush-Winterfat	NonCore	4148.23	0	Meet	35.3333	Meet	54	Meet	38.6667	Meet	14.6667	NotMeet	8.66667	Meet	27.2308	Meet	24	Meet	2.77778	NotMeet	2.66667	NotMeet	27.2083	Meet	22.5	NotMeet	0	NotMeet
18060622124426362018-09-01	42.0951	-108.191	Rawlins	Saltbush-Winterfat	Core	2800.48	0	Meet	19.3333	Meet	70.6667	Meet	61.3333	Meet	19.3333	NotMeet	19.3333	Meet	24.9333	Meet	17.4167	Meet	1.77778	NotMeet	1.33333	NotMeet	24.9333	Meet	16.0714	NotMeet	0	NotMeet
18060623092697092018-09-01	42.0988	-108.075	Rawlins	Saltbush-Winterfat	Core	2800.48	0	Meet	27.3333	Meet	59.3333	Meet	35.3333	Meet	36	Meet	36	NotMeet	20.2593	Meet	11.6154	Meet	4.72222	Meet	0	NotMeet	20.2593	Meet	11.6154	NotMeet	0	NotMeet
18061115202014462018-09-01	42.741	-110.268	Pinedale	Cottonwood-Willow	Core	1553.02	0	Meet	8.66667	Meet	82	Meet	37.3333	Meet	50	Meet	48	NotMeet	28.8667	Meet	50.5926	Meet	2.77778	NotMeet	26.6667	Meet	29.5	Meet	50.5926	Meet	0	NotMeet
18061115223056342018-09-01	42.7641	-110.229	Pinedale	Mountain Sagebrush	Core	4209.51	0	Meet	13.3333	Meet	57.3333	Meet	38	Meet	28	Meet	20.6667	Meet	31.2414	Meet	30.7391	Meet	4.44444	Meet	11.3333	Meet	31.2857	Meet	29.24	NotMeet	0	NotMeet
18061215572026872018-09-01	42.4517	-109.593	RockSprings	Sagebrush	NonCore	38577.5	0	Meet	24.6667	Meet	59.3333	Meet	36	Meet	26.6667	Meet	24.6667	Meet	21.1	Meet	26.1905	Meet	2.38889	NotMeet	5.33333	Meet	21.1	Meet	25.4091	NotMeet	0	NotMeet
18061409023732942018-09-01	41.485	-107.879	Rawlins	Greasewood	NonCore	2312.22	0	Meet	42	Meet	38.6667	NotMeet	12	Meet	16.6667	NotMeet	8	Meet	11.9286	NotMeet	14.7778	Meet	4.83333	Meet	0.666667	NotMeet	14.7222	NotMeet	14.5625	NotMeet	16.6667	Meet
18061409591345962018-09-01	42.5135	-110.028	Pinedale	Basin Big Sage-Greasewood	NonCore	926.531	0	Meet	30.6667	Meet	64.6667	Meet	52	Meet	29.3333	Meet	12.6667	Meet	26.5517	Meet	25.9091	Meet	3.44444	NotMeet	0	NotMeet	26.5517	Meet	30.8	NotMeet	0	NotMeet
18061412451975492018-09-01	41.3628	-108.048	Rawlins	Wyoming Sage	NonCore	6279.56	0	Meet	31.3333	Meet	53.3333	Meet	44.6667	Meet	10.6667	NotMeet	8	Meet	19.7	Meet	29.6667	Meet	4.22222	Meet	3.33333	NotMeet	19.7	Meet	18.875	NotMeet	0.666667	NotMeet
18061414061577912018-09-01	41.866	-108.02	Rawlins	Wyoming Sage	NonCore	6279.56	0	Meet	27.3333	Meet	52.6667	Meet	39.3333	Meet	26	Meet	24.6667	Meet	18.3448	Meet	40.7222	Meet	4.66667	Meet	0	NotMeet	18.3448	Meet	36.0952	Meet	0	NotMeet
18061414362742522018-09-01	42.6203	-109.909	Pinedale	Wyoming Sagebrush	Core	4751.46	3.13333	Meet	14.6667	Meet	48	Meet	36.6667	Meet	12.6667	NotMeet	5.33333	Meet	27.1724	Meet	15.4	Meet	2.5	NotMeet	5.33333	Meet	26.8571	Meet	17.4444	NotMeet	0	NotMeet
18061812334823312018-09-01	42.5937	-106.476	Casper	PHMA	Core	4662.57	0	Meet	45.3333	Meet	52	Meet	27.3333	Meet	10	NotMeet	13.3333	Meet	26.2333	Meet	17.8125	Meet	4.61111	Meet	5.33333	Meet	26.2333	Meet	23.5455	NotMeet	0	NotMeet
1806181234066532018-09-01	42.5097	-109.469	RockSprings	Sagebrush	Core	9857.1	0	Meet	40	Meet	42.6667	Meet	22	Meet	12	NotMeet	0.666667	NotMeet	19.5667	Meet	16	Meet	5.27778	Meet	12.6667	Meet	20.8846	Meet	11.7222	NotMeet	4.66667	NotMeet
18061812351799322018-09-01	42.4847	-109.465	RockSprings	Sagebrush	Core	9857.1	3.17333	Meet	44	Meet	39.3333	NotMeet	16.6667	Meet	20.6667	Meet	20	Meet	18.6	Meet	22.4667	Meet	3.66667	NotMeet	8	Meet	20.3333	Meet	18.1429	NotMeet	0	NotMeet
18061812355060512018-09-01	42.4658	-109.502	RockSprings	Sagebrush	Core	9857.1	0	Meet	47.3333	Meet	43.3333	Meet	2	NotMeet	42	Meet	32	NotMeet	13.3125	NotMeet	27.6111	Meet	1.72222	NotMeet	1.33333	NotMeet	13.3125	NotMeet	22.3333	NotMeet	0	NotMeet
18061812360075312018-09-01	42.4046	-109.503	RockSprings	Sagebrush	Core	9857.1	0	Meet	28	Meet	50	Meet	32	Meet	15.3333	NotMeet	12.6667	Meet	16.8966	NotMeet	18.1111	Meet	2.83333	NotMeet	17.3333	Meet	18.037	Meet	15.3889	NotMeet	0	NotMeet
18061812361624042018-09-01	42.5064	-109.522	RockSprings	Sagebrush	Core	9857.1	0	Meet	22.6667	Meet	59.3333	Meet	36.6667	Meet	27.3333	Meet	26	NotMeet	23.4	Meet	24.2632	Meet	3.88889	NotMeet	4	NotMeet	23.4	Meet	23.1905	NotMeet	1.33333	NotMeet
18061812363998642018-09-01	42.4145	-109.643	RockSprings	Sagebrush	Core	9857.1	0	Meet	32.6667	Meet	52	Meet	22.6667	Meet	38.6667	Meet	37.3333	NotMeet	17.1875	NotMeet	30.8667	Meet	2.94444	NotMeet	0	NotMeet	17.1875	NotMeet	28.5882	NotMeet	0	NotMeet
18061812370061262018-09-01	42.3986	-109.561	RockSprings	Sagebrush	Core	9857.1	0	Meet	28	Meet	54	Meet	31.3333	Meet	26.6667	Meet	20.6667	Meet	26.9667	Meet	33.5294	Meet	3.55556	NotMeet	2.66667	NotMeet	26.9667	Meet	29.7143	NotMeet	1.33333	NotMeet
18061812372254462018-09-01	42.4428	-109.585	RockSprings	Sagebrush	NonCore	38577.5	0	Meet	34.6667	Meet	60	Meet	44	Meet	25.3333	Meet	24.6667	Meet	20	Meet	36.375	Meet	3.77778	NotMeet	2	NotMeet	20	Meet	33.1667	NotMeet	0	NotMeet
1806181237398522018-09-01	42.2901	-109.412	RockSprings	Sagebrush	Core	9857.1	2.88	Meet	33.3333	Meet	46.6667	Meet	25.3333	Meet	28.6667	Meet	26	NotMeet	20.8333	Meet	20.3684	Meet	2.94444	NotMeet	2	NotMeet	21.1724	Meet	19	NotMeet	0	NotMeet
18061812374953562018-09-01	42.2111	-109.471	RockSprings	Sagebrush	Core	9857.1	2.84	Meet	32	Meet	56	Meet	37.3333	Meet	28.6667	Meet	22	Meet	23.3077	Meet	21.1111	Meet	1.66667	NotMeet	2	NotMeet	23.6957	Meet	19.5652	NotMeet	0	NotMeet
18061812383178142018-09-01	42.2922	-109.369	RockSprings	Sagebrush	Core	9857.1	0	Meet	27.3333	Meet	61.3333	Meet	34	Meet	34.6667	Meet	30.6667	NotMeet	23.4333	Meet	38.1176	Meet	2.77778	NotMeet	0.666667	NotMeet	24	Meet	35.3158	Meet	3.33333	NotMeet
1806181238405302018-09-01	42.3734	-109.644	RockSprings	Desert Shrub	Core	7821.19	0	Meet	27.3333	Meet	50.6667	Meet	28	Meet	20.6667	Meet	18.6667	Meet	16.9655	NotMeet	23.2	Meet	2.72222	NotMeet	6	Meet	16.9655	NotMeet	23.2	NotMeet	0.666667	NotMeet
18061812385967822018-09-01	42.2633	-109.339	RockSprings	Sagebrush	Core	9857.1	3.29333	Meet	20	Meet	73.3333	Meet	49.3333	Meet	20.6667	Meet	18.6667	Meet	20.4	Meet	19.4167	Meet	1.83333	NotMeet	9.33333	Meet	21.7308	Meet	17.7368	NotMeet	1.33333	NotMeet
18061812391217102018-09-01	42.3087	-109.293	RockSprings	Sagebrush	Core	9857.1	5.08	Meet	36	Meet	47.3333	Meet	22.6667	Meet	30.6667	Meet	24.6667	Meet	18.1667	Meet	29.8	Meet	4.05556	Meet	3.33333	NotMeet	18.6207	Meet	26.08	NotMeet	2.66667	NotMeet
18061812395075402018-09-01	42.2484	-109.281	RockSprings	Sagebrush	Core	9857.1	0	Meet	52	NotMeet	46	Meet	22	Meet	18.6667	NotMeet	24.6667	Meet	11.1481	NotMeet	8.92857	NotMeet	3.11111	NotMeet	4.66667	NotMeet	12.5217	NotMeet	9.78947	NotMeet	0	NotMeet
18061812400761682018-09-01	42.189	-109.331	RockSprings	Sagebrush	Core	9857.1	0	Meet	25.3333	Meet	49.3333	Meet	29.3333	Meet	25.3333	Meet	20	Meet	17.5667	NotMeet	21.8125	Meet	2.55556	NotMeet	0.666667	NotMeet	19.5	Meet	20.65	NotMeet	2.66667	NotMeet
18061812405849672018-09-01	42.2946	-109.193	RockSprings	Sagebrush	Core	9857.1	0	Meet	23.3333	Meet	62	Meet	33.3333	Meet	35.3333	Meet	35.3333	NotMeet	22.5667	Meet	29.68	Meet	3.94444	NotMeet	4	NotMeet	22.5517	Meet	29.68	NotMeet	5.33333	Meet
18061812411476682018-09-01	42.5272	-109.35	RockSprings	Sagebrush	Core	9857.1	0	Meet	26.6667	Meet	66	Meet	47.3333	Meet	22.6667	Meet	21.3333	Meet	29.4	Meet	36.9444	Meet	3.94444	NotMeet	19.3333	Meet	29.4	Meet	33	NotMeet	0.666667	NotMeet
18061812413218542018-09-01	42.5087	-109.327	RockSprings	Sagebrush	Core	9857.1	0	Meet	22	Meet	64	Meet	50	Meet	27.3333	Meet	26	NotMeet	31.9667	Meet	29.8696	Meet	3.5	NotMeet	16.6667	Meet	31.9667	Meet	29.8696	NotMeet	1.33333	NotMeet
18061817024468812018-09-01	42.0744	-110.361	Kemmerer	Wyoming Big Sagebrush	Core	16025	4.29333	Meet	25.3333	Meet	56	Meet	22.6667	Meet	38	Meet	34	NotMeet	25.5	Meet	40.1818	Meet	4.83333	Meet	4	NotMeet	27.1154	Meet	38.9167	Meet	0.666667	NotMeet
18061907542553542018-09-01	42.6948	-106.624	Casper	GHMA	NonCore	5764.13	0	Meet	37.3333	Meet	59.3333	Meet	38.6667	Meet	17.3333	NotMeet	17.3333	Meet	29.1333	Meet	28.3889	Meet	4.66667	Meet	0.666667	NotMeet	29.5517	Meet	28.3889	NotMeet	4.66667	NotMeet
18061911383931082018-09-01	41.1461	-107.732	Rawlins	Greasewood	NonCore	2312.22	0	Meet	34	Meet	48	Meet	38.6667	Meet	4.66667	NotMeet	3.33333	NotMeet	14.7667	NotMeet	11.2	Meet	3.38889	NotMeet	6.66667	Meet	14.7667	NotMeet	9.22222	NotMeet	0.666667	NotMeet
18061916021330082018-09-01	41.1752	-107.567	Rawlins	Wyoming Sage	Core	6726.69	0	Meet	36.6667	Meet	38.6667	NotMeet	16.6667	Meet	18.6667	NotMeet	15.3333	Meet	21.7586	Meet	31.2143	Meet	2.66667	NotMeet	3.33333	NotMeet	21.7586	Meet	24.0417	NotMeet	4.66667	NotMeet
18062009211860482018-09-01	42.6344	-106.915	Casper	PHMA	Core	4662.57	0	Meet	23.3333	Meet	70.6667	Meet	48.6667	Meet	24.6667	Meet	24.6667	Meet	32.6333	Meet	22.9583	Meet	5	Meet	2	NotMeet	32.6333	Meet	22.9583	NotMeet	0	NotMeet
18062009362036572018-09-01	42.4636	-110.449	Pinedale	Mountain Sagebrush	NonCore	5291.56	0	Meet	9.33333	Meet	86	Meet	30.6667	Meet	28.6667	Meet	26.6667	NotMeet	40.2067	Meet	48.2	Meet	2.5	NotMeet	58	Meet	43.7049	Meet	48.2584	Meet	0	NotMeet
1806201220457182018-09-01	41.2285	-107.352	Rawlins	Mountain Sage	Core	5604.11	0	Meet	4.66667	Meet	72	Meet	29.3333	Meet	47.3333	Meet	27.3333	NotMeet	31.5333	Meet	41.125	Meet	3.77778	NotMeet	9.33333	Meet	32.2609	Meet	42.2963	Meet	1.33333	NotMeet
18062014583067582018-09-01	42.4663	-106.202	Casper	PHMA	Core	4662.57	0	Meet	15.3333	Meet	77.3333	Meet	60.6667	Meet	30.6667	Meet	27.3333	NotMeet	32.6	Meet	30	Meet	5.33333	Meet	2.66667	NotMeet	32.6	Meet	28.4828	NotMeet	3.33333	NotMeet
18062108490414272018-09-01	42.4626	-110.284	Pinedale	Cottonwood-Willow	NonCore	3180.32	0	Meet	22	Meet	65.3333	Meet	49.3333	Meet	30	Meet	30	NotMeet	19.9863	Meet	42.5888	Meet	3.77778	NotMeet	0	NotMeet	19.9863	Meet	41.2072	Meet	0.666667	NotMeet
18062109562339342018-09-01	41.145	-107.638	Rawlins	Wyoming Sage	NonCore	6279.56	0	Meet	6.66667	Meet	70	Meet	17.3333	Meet	10	NotMeet	10	Meet	25.0345	Meet	42.4	Meet	5.22222	Meet	0	NotMeet	29.6	Meet	42.4	Meet	49.3333	Meet
18062110403533422018-09-01	41.2413	-107.693	Rawlins	Wyoming Sage	NonCore	6279.56	0	Meet	18.6667	Meet	58.6667	Meet	32.6667	Meet	24	Meet	24	Meet	18.5	Meet	17.1786	Meet	4.88889	Meet	1.33333	NotMeet	18.5	Meet	17.2069	NotMeet	6	Meet
18062112180210572018-09-01	42.492	-110.208	Pinedale	Wyoming Sagebrush	NonCore	5865.42	6.45333	Meet	34.6667	Meet	53.3333	Meet	30	Meet	28.6667	Meet	27.3333	NotMeet	26.0274	Meet	24.5043	Meet	3.72222	NotMeet	2.66667	NotMeet	26.0274	Meet	24.0738	NotMeet	0	NotMeet
18062507560889782018-09-01	42.7068	-106.93	Casper	PHMA	Core	4662.57	0	Meet	13.3333	Meet	81.3333	Meet	66.6667	Meet	12.6667	NotMeet	18	Meet	32.3	Meet	18.2609	Meet	4.44444	Meet	5.33333	Meet	32.3	Meet	18.7647	NotMeet	0	NotMeet
18062509055369542018-09-01	42.4714	-109.584	Pinedale	Wyoming Sagebrush	NonCore	5865.42	0	Meet	36	Meet	51.3333	Meet	30.6667	Meet	19.3333	NotMeet	9.33333	Meet	21.68	Meet	22.2424	Meet	5	Meet	6.66667	Meet	22.0272	Meet	13.6421	NotMeet	1.33333	NotMeet
1806251228456032018-09-01	42.555	-109.598	Pinedale	Wyoming Sagebrush	Core	4751.46	0	Meet	28.6667	Meet	57.3333	Meet	22	Meet	30.6667	Meet	17.3333	Meet	22.9133	Meet	38.5902	Meet	4.33333	Meet	5.33333	Meet	24.0365	Meet	23.8189	NotMeet	8.66667	Meet
18062608171145162018-09-01	42.6907	-110.114	Pinedale	Wyoming Sagebrush	Core	4751.46	0	Meet	15.3333	Meet	54.6667	Meet	36.6667	Meet	22	Meet	20.6667	Meet	21.3514	Meet	18.7547	Meet	3.11111	NotMeet	4	NotMeet	21.3514	Meet	18.4312	NotMeet	0	NotMeet
18062609062355272018-09-01	42.9156	-107.483	Casper	GHMA	NonCore	5764.13	0	Meet	8.66667	Meet	88	Meet	76	Meet	42	Meet	41.3333	NotMeet	35	Meet	40.2692	Meet	4.72222	Meet	0	NotMeet	35.6207	Meet	39.3704	Meet	2	NotMeet
18062609160284652018-09-01	42.9195	-107.498	Casper	PHMA	Core	4662.57	0	Meet	3.33333	Meet	96	Meet	82	Meet	48	Meet	30	NotMeet	45.2667	Meet	52.95	Meet	5.72222	Meet	12.6667	Meet	45.2667	Meet	45.3214	Meet	0	NotMeet
18062611262432952018-09-01	42.7114	-110.328	Pinedale	Mountain Sagebrush	Core	4209.51	0	Meet	4	Meet	86.6667	Meet	39.3333	Meet	62.6667	Meet	56	NotMeet	28.2297	Meet	40.8682	Meet	3.83333	NotMeet	18.6667	Meet	28.7286	Meet	38	Meet	0	NotMeet
18062709125162572018-09-01	42.8092	-107.409	Casper	GHMA	NonCore	5764.13	0	Meet	1.33333	Meet	96.6667	Meet	79.3333	Meet	41.3333	Meet	38	NotMeet	43.3667	Meet	46.2105	Meet	5.77778	Meet	29.3333	Meet	43.3667	Meet	43.5238	Meet	0	NotMeet
18062709405930442018-09-01	42.4877	-109.862	Pinedale	Wyoming Sagebrush	NonCore	5865.42	0	Meet	38	Meet	49.3333	Meet	32	Meet	28	Meet	24	Meet	17.9015	NotMeet	29.1954	Meet	4.11111	Meet	0	NotMeet	18.0923	Meet	24.0268	NotMeet	0	NotMeet
18062807485579982018-09-01	41.7642	-106.829	Rawlins	Greasewood	NonCore	2312.22	0	Meet	23.3333	Meet	56	Meet	24	Meet	22.6667	Meet	4	NotMeet	15.9286	NotMeet	42.6667	Meet	2.94444	NotMeet	0	NotMeet	17.5882	NotMeet	23.8421	NotMeet	22.6667	Meet
1806280819077282018-09-01	42.6142	-109.833	Pinedale	Wyoming Sagebrush	NonCore	5865.42	0	Meet	22	Meet	68.6667	Meet	46.6667	Meet	23.3333	Meet	10.6667	Meet	23.6867	Meet	21.8182	Meet	4.72222	Meet	2.66667	NotMeet	24.1781	Meet	22.25	NotMeet	16	Meet
18062809191759882018-09-01	41.7019	-106.67	Rawlins	Mountain Sage	NonCore	6623.8	0	Meet	15.3333	Meet	58.6667	Meet	51.3333	Meet	8.66667	NotMeet	8.66667	Meet	19.6667	Meet	15.6667	Meet	3.5	NotMeet	6.66667	Meet	19.6667	Meet	15.6667	NotMeet	0	NotMeet
18062810333134212018-09-01	41.8267	-106.548	Rawlins	Mountain Sage	Core	5604.11	0	Meet	20	Meet	70.6667	Meet	43.3333	Meet	28.6667	Meet	30	NotMeet	23.4483	Meet	23	Meet	4.05556	Meet	8	Meet	23.4483	Meet	28.4286	NotMeet	0.666667	NotMeet
18062811134363532018-09-01	42.5968	-109.79	Pinedale	Basin Big Sage-Greasewood	NonCore	926.531	0	Meet	36.6667	Meet	52	Meet	40.6667	Meet	9.33333	NotMeet	5.33333	Meet	20.5733	Meet	19.1489	Meet	4.88889	Meet	0.666667	NotMeet	21.1479	Meet	13.31	NotMeet	5.33333	Meet
18062811572877012018-09-01	41.8464	-106.146	Rawlins	Wyoming Sage	NonCore	6279.56	3.98667	Meet	29.3333	Meet	56.6667	Meet	36	Meet	18.6667	NotMeet	3.33333	NotMeet	26.2857	Meet	6.18182	NotMeet	3.38889	NotMeet	1.33333	NotMeet	26.2857	Meet	22.125	NotMeet	0	NotMeet
18062814104432172018-09-01	41.6777	-107.535	Rawlins	Wyoming Sage	NonCore	6279.56	0	Meet	29.3333	Meet	55.3333	Meet	30	Meet	28	Meet	10	Meet	14.44	NotMeet	28.7143	Meet	3.22222	NotMeet	0	NotMeet	15.6	NotMeet	15.625	NotMeet	2	NotMeet
18070310064987812018-09-01	42.6262	-107.935	Lander	Wyoming Sage	Core	2456.27	0	Meet	16.6667	Meet	58	Meet	40.6667	Meet	24	Meet	24	Meet	26.4333	Meet	15.25	Meet	4.55556	Meet	8	Meet	23.4324	Meet	15.25	NotMeet	0	NotMeet
1807060954041742018-09-01	42.6053	-106.813	Casper	PHMA	Core	4662.57	0	Meet	16.6667	Meet	74	Meet	56	Meet	34.6667	Meet	34.6667	NotMeet	29.8333	Meet	25.4348	Meet	5.44444	Meet	3.33333	NotMeet	29.8333	Meet	25.4348	NotMeet	0.666667	NotMeet
18070612580641512018-09-01	42.4663	-106.202	Casper	PHMA	Core	4662.57	0	Meet	12	Meet	84.6667	Meet	77.3333	Meet	18	NotMeet	18	Meet	33.3667	Meet	31.3846	Meet	5.83333	Meet	4.66667	NotMeet	33.3667	Meet	31.3846	NotMeet	0	NotMeet
18070908591256482018-09-01	42.8399	-110.16	Pinedale	Wyoming Sagebrush	Core	4751.46	0	Meet	23.3333	Meet	52	Meet	20.6667	Meet	35.3333	Meet	10.6667	Meet	13.1418	NotMeet	34.25	Meet	3.22222	NotMeet	3.33333	NotMeet	13.4365	NotMeet	16.3676	NotMeet	0	NotMeet
18070910190547272018-09-01	42.7154	-106.675	Casper	PHMA	Core	4662.57	2.98667	Meet	43.3333	Meet	48.6667	Meet	24	Meet	4.66667	NotMeet	6	Meet	29.7667	Meet	22.8571	Meet	3.88889	NotMeet	0	NotMeet	29.7667	Meet	24.1	NotMeet	0	NotMeet
18070913080484042018-09-01	42.7278	-107.924	Lander	Wyoming Sage	Core	2456.27	0	Meet	6.66667	Meet	79.3333	Meet	29.3333	Meet	22	Meet	21.3333	Meet	35.8333	Meet	32.6471	Meet	3.83333	NotMeet	30.6667	Meet	36.3448	Meet	32.6471	NotMeet	0.666667	NotMeet
18071005552095842018-09-01	42.8502	-106.857	Casper	PHMA	Core	4662.57	0	Meet	24	Meet	69.3333	Meet	54.6667	Meet	18.6667	NotMeet	18	Meet	41.3333	Meet	28.9231	Meet	4.05556	Meet	1.33333	NotMeet	41.3333	Meet	28.9286	NotMeet	1.33333	NotMeet
1807100600542592018-09-01	42.7586	-106.828	Casper	PHMA	Core	4662.57	0	Meet	12	Meet	84.6667	Meet	60.6667	Meet	28.6667	Meet	28.6667	NotMeet	45.8	Meet	23.8846	Meet	4.38889	Meet	0	NotMeet	45.8	Meet	23.8846	NotMeet	7.33333	Meet
18071007114467642018-09-01	42.6869	-107.84	Lander	Wyoming Sage	Core	2456.27	0	Meet	12.6667	Meet	72	Meet	51.3333	Meet	15.3333	NotMeet	15.3333	Meet	27.9667	Meet	16.6522	Meet	4.88889	Meet	10	Meet	26.4872	Meet	16.6522	NotMeet	0	NotMeet
18071012473869832018-09-01	42.1828	-110.492	Pinedale	Mountain Sagebrush	Core	4209.51	0	Meet	4.66667	Meet	82	Meet	53.3333	Meet	44.6667	Meet	37.3333	NotMeet	33.8188	Meet	57.4808	Meet	3.88889	NotMeet	14	Meet	34.1793	Meet	55.6198	Meet	0	NotMeet
18071013195887662018-09-01	42.6457	-107.695	Lander	Wyoming Sage	Core	2456.27	0	Meet	11.3333	Meet	62.6667	Meet	45.3333	Meet	26	Meet	26	NotMeet	23.0333	Meet	15.2917	Meet	4.88889	Meet	4	NotMeet	21.6341	Meet	15.2917	NotMeet	0	NotMeet
18071021080569832018-09-01	42.7577	-106.935	Casper	PHMA	Core	4662.57	0	Meet	9.33333	Meet	88	Meet	46.6667	Meet	44.6667	Meet	44.6667	NotMeet	50.4333	Meet	36.3333	Meet	5.93333	Meet	0	NotMeet	51	Meet	36.3333	Meet	42	Meet
18071107091686342018-09-01	42.5982	-107.687	Lander	Wyoming Sage	Core	2456.27	0	Meet	14.6667	Meet	62.6667	Meet	26	Meet	12	NotMeet	12	Meet	22.7931	Meet	18.4545	Meet	4.5	Meet	2	NotMeet	23.8	Meet	18.4545	NotMeet	2.66667	NotMeet
18071108452472732018-09-01	42.2225	-106.247	Rawlins	Wyoming Sage	NonCore	6279.56	0	Meet	42	Meet	43.3333	Meet	28.6667	Meet	12	NotMeet	16.6667	Meet	22.7857	Meet	14	Meet	2.05556	NotMeet	1.33333	NotMeet	22.7857	Meet	19.1667	NotMeet	0	NotMeet
18071109001762692018-09-01	42.6341	-107.624	Lander	Wyoming Sage	Core	2456.27	0	Meet	12	Meet	66.6667	Meet	30	Meet	13.3333	NotMeet	13.3333	Meet	20.9	Meet	14.5263	Meet	4.55556	Meet	4	NotMeet	20.7059	Meet	14.5263	NotMeet	0	NotMeet
1807110906376712018-09-01	42.5513	-109.749	Pinedale	Wyoming Sagebrush	NonCore	5865.42	0	Meet	32.6667	Meet	48	Meet	35.3333	Meet	18	NotMeet	14.6667	Meet	25.6081	Meet	23.7294	Meet	5.05556	Meet	3.33333	NotMeet	25.5694	Meet	22.8	NotMeet	0	NotMeet
18071109565632162018-09-01	42.008	-106.667	Rawlins	Wyoming Sage	Core	6726.69	6.01333	Meet	31.3333	Meet	50	Meet	22	Meet	22	Meet	12	Meet	27.4583	Meet	37	Meet	4.11111	Meet	3.33333	NotMeet	31.1579	Meet	41.5	Meet	4.66667	NotMeet
18071109572825242018-09-01	42.1182	-106.289	Rawlins	Mountain Sage	NonCore	6623.8	0	Meet	6	Meet	84.6667	Meet	71.3333	Meet	17.3333	NotMeet	8	Meet	36.1	Meet	26.375	Meet	4.38889	Meet	6.66667	Meet	36.2414	Meet	22.4	NotMeet	0.666667	NotMeet
18071111342717722018-09-01	42.0849	-107.019	Rawlins	Mountain Sage	Core	5604.11	3.41333	Meet	21.3333	Meet	68	Meet	36	Meet	23.3333	Meet	16.6667	Meet	34.3103	Meet	28.5	Meet	3.27778	NotMeet	5.33333	Meet	37.6316	Meet	29.625	NotMeet	11.3333	Meet
1807111146021702018-09-01	42.057	-106.617	Rawlins	Wyoming Sage	Core	6726.69	0	Meet	14.6667	Meet	66.6667	Meet	40	Meet	33.3333	Meet	30.6667	NotMeet	30.9286	Meet	42.75	Meet	3.11111	NotMeet	6	Meet	31.9259	Meet	39.7368	Meet	0	NotMeet
18071113022241352018-09-01	42.3883	-109.775	Pinedale	Wyoming Sagebrush	NonCore	5865.42	2.68	Meet	30	Meet	52.6667	Meet	36	Meet	16	NotMeet	10.6667	Meet	19.2416	Meet	21.0385	Meet	2.72222	NotMeet	4	NotMeet	19.2416	Meet	17.7857	NotMeet	0	NotMeet
18071114004467652018-09-01	42.0459	-107.04	Rawlins	Wyoming Sage	Core	6726.69	11.5333	NotMeet	35.3333	Meet	60	Meet	17.3333	Meet	45.3333	Meet	8.66667	Meet	25.0588	Meet	44	Meet	4.5	Meet	0	NotMeet	25.8571	Meet	43.4737	Meet	0.666667	NotMeet
18071114040923212018-09-01	42.0916	-106.984	Rawlins	Wyoming Sage	Core	6726.69	0	Meet	21.3333	Meet	62	Meet	21.3333	Meet	16	NotMeet	6.66667	Meet	26.0667	Meet	23.4286	Meet	1.66667	NotMeet	2.66667	NotMeet	28.7647	Meet	34.6364	NotMeet	32	Meet
18071114181513282018-09-01	42.0122	-107.059	Rawlins	Wyoming Sage	Core	6726.69	0	Meet	20	Meet	74	Meet	54	Meet	12.6667	NotMeet	12	Meet	30.6333	Meet	17.1429	Meet	3.33333	NotMeet	2	NotMeet	30.6333	Meet	16.5333	NotMeet	7.33333	Meet
18071208435029032018-09-01	42.465	-110.185	Pinedale	Wyoming Sagebrush	NonCore	5865.42	2.8	Meet	46.6667	Meet	41.3333	Meet	32.6667	Meet	10.6667	NotMeet	4	NotMeet	17.1361	NotMeet	19.45	Meet	3.94444	NotMeet	1.33333	NotMeet	17.1361	NotMeet	11.6495	NotMeet	0	NotMeet
18071212160514652018-09-01	42.4171	-110.335	Pinedale	Mountain Sagebrush	NonCore	5291.56	0	Meet	16	Meet	44.6667	Meet	20.6667	Meet	10	NotMeet	5.33333	Meet	17.6333	NotMeet	12.3333	Meet	2.77778	NotMeet	18.6667	Meet	17.6333	NotMeet	29.1	NotMeet	0	NotMeet
18071410102649662018-09-01	42.2556	-109.153	RockSprings	Sagebrush	Core	9857.1	9.09333	Meet	36	Meet	57.3333	Meet	34	Meet	32.6667	Meet	32.6667	NotMeet	22.7667	Meet	22.875	Meet	2.66667	NotMeet	7.33333	Meet	23.8571	Meet	22.36	NotMeet	2.66667	NotMeet
1807141031172742018-09-01	42.3188	-109.162	RockSprings	Sagebrush	Core	9857.1	0	Meet	34.6667	Meet	57.3333	Meet	36.6667	Meet	40	Meet	39.3333	NotMeet	23.5	Meet	32.3846	Meet	3.55556	NotMeet	4.66667	NotMeet	23.5	Meet	30.4643	NotMeet	0	NotMeet
18071411271677732018-09-01	42.5091	-109.099	RockSprings	Sagebrush	Core	9857.1	0	Meet	13.3333	Meet	78	Meet	48	Meet	37.3333	Meet	37.3333	NotMeet	30.5667	Meet	33.1111	Meet	4.22222	Meet	23.3333	Meet	30.5667	Meet	33.1111	NotMeet	0	NotMeet
18071411353962222018-09-01	42.4432	-109.1	RockSprings	Sagebrush	Core	9857.1	0	Meet	20	Meet	75.3333	Meet	44	Meet	44.6667	Meet	41.3333	NotMeet	28.8333	Meet	26.1379	Meet	3.33333	NotMeet	18	Meet	28.8333	Meet	25.9	NotMeet	2.66667	NotMeet
18071411453697032018-09-01	42.4612	-109.116	RockSprings	Sagebrush	Core	9857.1	0	Meet	11.3333	Meet	67.3333	Meet	43.3333	Meet	30	Meet	20.6667	Meet	28.6667	Meet	21.5385	Meet	4.91667	Meet	15.3333	Meet	28.0769	Meet	21.9474	NotMeet	0	NotMeet
18071413362379462018-09-01	42.522	-109.222	RockSprings	Sagebrush	Core	9857.1	0	Meet	12.6667	Meet	80.6667	Meet	60.6667	Meet	18.6667	NotMeet	18.6667	Meet	35.6	Meet	27.7222	Meet	4.22222	Meet	30.6667	Meet	35.5714	Meet	27.7222	NotMeet	0	NotMeet
18071608373722152018-09-01	42.7235	-109.541	Pinedale	Wyoming Sagebrush	Core	4751.46	0	Meet	5.33333	Meet	82.6667	Meet	64	Meet	29.3333	Meet	21.3333	Meet	57.1449	Meet	50.0484	Meet	5.11111	Meet	4.66667	NotMeet	57.292	Meet	44	Meet	1.33333	NotMeet
18071608555815602018-09-01	43.498	-107.188	Casper	GHMA	NonCore	5764.13	0	Meet	8.66667	Meet	76.6667	Meet	55.3333	Meet	19.3333	NotMeet	19.3333	Meet	35.2667	Meet	21.1053	Meet	5.61111	Meet	23.3333	Meet	37.3846	Meet	21.1053	NotMeet	0	NotMeet
18071609075635832018-09-01	42.6309	-107.362	Lander	Wyoming Sage	Core	2456.27	0	Meet	8	Meet	69.3333	Meet	26.6667	Meet	19.3333	NotMeet	19.3333	Meet	31.3704	Meet	29.8571	Meet	4.66667	Meet	3.33333	NotMeet	30.0968	Meet	33.0417	NotMeet	20	Meet
18071609083256092018-09-01	42.67	-107.441	Lander	Wyoming Sage	Core	2456.27	0	Meet	12.6667	Meet	63.3333	Meet	40.6667	Meet	24.6667	Meet	26	NotMeet	23.7667	Meet	11.12	Meet	5.44444	Meet	4.66667	NotMeet	22.3158	Meet	11.12	NotMeet	0	NotMeet
18071609091073022018-09-01	42.3284	-107.869	Lander	Wyoming Sage	Core	2456.27	0	Meet	17.3333	Meet	53.3333	Meet	22	Meet	28.6667	Meet	28.6667	NotMeet	20.8966	Meet	22.2	Meet	4	Meet	6.66667	Meet	18.0732	Meet	22.4444	NotMeet	0	NotMeet
18071609094128972018-09-01	42.3422	-107.954	Lander	Wyoming Sage	Core	2456.27	9.81333	Meet	18.6667	Meet	59.3333	Meet	34.6667	Meet	28.6667	Meet	16.6667	Meet	23.6429	Meet	25.2222	Meet	3.5	NotMeet	2	NotMeet	21.6	Meet	28.1481	NotMeet	3.33333	NotMeet
18071614012929812018-09-01	42.9408	-109.878	Pinedale	Mountain Sagebrush	Core	4209.51	0	Meet	8	Meet	82	Meet	58.6667	Meet	40	Meet	40	NotMeet	34.9667	Meet	48.3664	Meet	3.55556	NotMeet	14.6667	Meet	35.5411	Meet	48.3664	Meet	0	NotMeet
18071707105779072018-09-01	43.2393	-107.267	Casper	GHMA	NonCore	5764.13	0	Meet	22.6667	Meet	55.3333	Meet	34	Meet	5.33333	NotMeet	5.33333	Meet	35.1	Meet	26.5556	Meet	4.5	Meet	6.66667	Meet	36.1034	Meet	32.5714	NotMeet	0	NotMeet
18071707134675982018-09-01	43.2448	-107.43	Casper	GHMA	NonCore	5764.13	0	Meet	21.3333	Meet	72	Meet	38	Meet	15.3333	NotMeet	15.3333	Meet	31.1667	Meet	18.4	Meet	5.83333	Meet	0.666667	NotMeet	32.25	Meet	18.4	NotMeet	7.33333	Meet
18071711450143402018-09-01	42.7235	-109.976	Pinedale	Basin Big Sage-Greasewood	Core	987.833	0	Meet	25.3333	Meet	61.3333	Meet	40.6667	Meet	22	Meet	22	Meet	22.32	Meet	21.4	Meet	4.66667	Meet	3.33333	NotMeet	22.32	Meet	21.3438	NotMeet	0	NotMeet
18071812250213522018-09-01	42.3009	-110.198	Pinedale	Basin Big Sage-Greasewood	NonCore	926.531	8.68	Meet	18	Meet	61.3333	Meet	42.6667	Meet	30.6667	Meet	28.6667	NotMeet	19.9467	Meet	23.4845	Meet	2.61111	NotMeet	0	NotMeet	19.9467	Meet	21.5982	NotMeet	0	NotMeet
18071907571464632018-09-01	41.5812	-108.09	Rawlins	Wyoming Sage	NonCore	6279.56	0	Meet	36.6667	Meet	54.6667	Meet	45.3333	Meet	16.6667	NotMeet	12.6667	Meet	22	Meet	20.8	Meet	2.94444	NotMeet	2.66667	NotMeet	22.1154	Meet	14	NotMeet	0	NotMeet
18071909191432952018-09-01	42.1249	-107.38	Rawlins	Wyoming Sage	Core	6726.69	0	Meet	36.6667	Meet	48.6667	Meet	26	Meet	21.3333	Meet	12	Meet	20.8571	Meet	20.8462	Meet	5.05556	Meet	0.666667	NotMeet	22.375	Meet	24.2105	NotMeet	0.666667	NotMeet
18071909431595822018-09-01	42.343	-106.855	Rawlins	Mountain Shrub	NonCore	2141.76	0	Meet	7.33333	Meet	78	Meet	41.3333	Meet	25.3333	Meet	21.3333	Meet	39.0333	Meet	30.6875	Meet	4.33333	Meet	14	Meet	41	Meet	30.8889	NotMeet	18.6667	Meet
18071910231221062018-09-01	41.1855	-107.882	Rawlins	Greasewood	NonCore	2312.22	0	Meet	29.3333	Meet	46.6667	Meet	30.6667	Meet	30	Meet	26	NotMeet	16.9286	NotMeet	42.2222	Meet	3.72222	NotMeet	0.666667	NotMeet	17.1852	NotMeet	42.5789	Meet	0	NotMeet
18071910551164062018-09-01	42.2588	-106.995	Rawlins	Wyoming Sage	NonCore	6279.56	0	Meet	20	Meet	50.6667	Meet	32.6667	Meet	7.33333	NotMeet	3.33333	NotMeet	29.2414	Meet	13.5714	Meet	2.22222	NotMeet	8	Meet	29.2414	Meet	14.25	NotMeet	2	NotMeet
18072409182137942018-09-01	42.8454	-110.443	Pinedale	Conifer	NonCore	1293.97	0	Meet	0	Meet	97.3333	Meet	52	Meet	25.3333	Meet	1.33333	NotMeet	47.0333	Meet	27	Meet	5.88889	Meet	46.6667	Meet	58.625	Meet	51	Meet	0	NotMeet
18072507024511332018-09-01	44.2459	-109.27	Cody	Grassland	NonCore	742.292	3.74667	Meet	28.6667	Meet	55.3333	Meet	19.3333	Meet	0	NotMeet	0	NotMeet	18.6333	Meet	0	NotMeet	4.94444	Meet	32	Meet	24.5	Meet	0	NotMeet	0	NotMeet
18072507370579502018-09-01	43.1786	-107.897	Lander	Saltbrush-Winterfat	NonCore	2781.81	0	Meet	10	Meet	69.3333	Meet	17.3333	Meet	7.33333	NotMeet	2.66667	NotMeet	30.5	Meet	31.5	Meet	3.11111	NotMeet	1.33333	NotMeet	26.0526	Meet	42.4286	Meet	31.3333	Meet
18072509213231652018-09-01	42.7106	-109.868	Pinedale	Wyoming Sagebrush	NonCore	5865.42	0	Meet	21.3333	Meet	56.6667	Meet	37.3333	Meet	26	Meet	22	Meet	26.0537	Meet	31.1875	Meet	4.61111	Meet	6.66667	Meet	26.1351	Meet	28.968	NotMeet	0	NotMeet
18072511395613452018-09-01	42.7848	-109.92	Pinedale	Mountain Sagebrush	Core	4209.51	0	Meet	14.6667	Meet	62.6667	Meet	43.3333	Meet	26	Meet	16.6667	Meet	21.9467	Meet	22.6637	Meet	3.33333	NotMeet	4.66667	NotMeet	21.9467	Meet	20.8116	NotMeet	0	NotMeet
18072607220795752018-09-01	44.5211	-109.17	Cody	Conifer	NonCore	15612.7	0	Meet	1.33333	Meet	96	Meet	80	Meet	35.3333	Meet	36	NotMeet	55.1333	Meet	38.3158	Meet	5.88889	Meet	22	Meet	56.1071	Meet	39.8889	Meet	7.33333	Meet
1807261038252202018-09-01	42.6282	-109.734	Pinedale	Basin Big Sage-Greasewood	NonCore	926.531	9.69333	Meet	30.6667	Meet	63.3333	Meet	53.3333	Meet	18.6667	NotMeet	16.6667	Meet	23.36	Meet	22.0405	Meet	4.22222	Meet	2.66667	NotMeet	23.36	Meet	18.3191	NotMeet	0	NotMeet
18073009012048912018-09-01	42.4201	-108.532	Lander	Wyoming Sage	Core	2456.27	0	Meet	6.66667	Meet	52.6667	Meet	30	Meet	24	Meet	20	Meet	23.5333	Meet	15.9375	Meet	3.61111	NotMeet	10	Meet	22.1282	Meet	18.05	NotMeet	0	NotMeet
18073115123449262018-09-01	42.6366	-108.284	Lander	Wyoming Sage	Core	2456.27	0	Meet	3.33333	Meet	83.3333	Meet	52	Meet	25.3333	Meet	25.3333	NotMeet	34.6333	Meet	22.28	Meet	5.33333	Meet	0.666667	NotMeet	34.65	Meet	21.4231	NotMeet	33.3333	Meet
18080106201828492018-09-01	43.2306	-107.15	Casper	PHMA	Core	4662.57	0	Meet	8.66667	Meet	86	Meet	58.6667	Meet	25.3333	Meet	25.3333	NotMeet	44.7241	Meet	43.8571	Meet	4.83333	Meet	0	NotMeet	44.7241	Meet	43.8571	Meet	26.6667	Meet
18080106494972122018-09-01	42.4736	-106.941	Casper	GHMA	NonCore	5764.13	49.8533	NotMeet	14	Meet	28	NotMeet	10	Meet	11.3333	NotMeet	10	Meet	31.3125	Meet	25.3571	Meet	4.77778	Meet	3.33333	NotMeet	34.2857	Meet	25.3571	NotMeet	4.66667	NotMeet
18080109412853942018-09-01	42.3406	-110.461	Pinedale	Conifer	NonCore	1293.97	16.9067	NotMeet	6.66667	Meet	46	Meet	23.3333	Meet	4	NotMeet	0.666667	NotMeet	36.28	Meet	0	NotMeet	4.61111	Meet	8	Meet	37.25	Meet	27	NotMeet	0	NotMeet
18080114253964812018-09-01	42.9059	-107.078	Casper	PHMA	Core	4662.57	0	Meet	5.33333	Meet	88	Meet	64	Meet	14	NotMeet	14.6667	Meet	37.4333	Meet	19	Meet	5.83333	Meet	5.33333	Meet	37.4333	Meet	19	NotMeet	26.6667	Meet
18080115005985022018-09-01	43.0317	-107.955	Lander	Saltbrush-Winterfat	Core	2558	0	Meet	11.3333	Meet	78.6667	Meet	62.6667	Meet	23.3333	Meet	23.3333	Meet	38.9333	Meet	25.1852	Meet	5.44444	Meet	5.33333	Meet	35	Meet	25.1852	NotMeet	3.33333	NotMeet
18080207511094772018-09-01	41.888	-107.4	Rawlins	Mountain Sage	Core	5604.11	0	Meet	37.3333	Meet	42	Meet	18	Meet	28	Meet	26.6667	NotMeet	22.7826	Meet	33.7059	Meet	3.33333	NotMeet	0.666667	NotMeet	22.7826	Meet	33.7222	NotMeet	0	NotMeet
1808020829451882018-09-01	42.2349	-107.677	Rawlins	Mountain Sage	Core	5604.11	0	Meet	17.3333	Meet	64.6667	Meet	33.3333	Meet	31.3333	Meet	20.6667	Meet	22.9655	Meet	24.8667	Meet	3.88889	NotMeet	12.6667	Meet	22.9655	Meet	23.16	NotMeet	6	Meet
1808020844485322018-09-01	41.4635	-106.962	Rawlins	Mountain Sage	Core	5604.11	0	Meet	22	Meet	48	Meet	22	Meet	7.33333	NotMeet	16.6667	Meet	12.6897	NotMeet	6.61905	NotMeet	2.27778	NotMeet	6.66667	Meet	13.6	NotMeet	8.81818	NotMeet	0	NotMeet
1808020938485022018-09-01	41.6747	-107.699	Rawlins	Mountain Sage	Core	5604.11	7.73333	Meet	20	Meet	26	NotMeet	9.33333	NotMeet	14.6667	NotMeet	14	Meet	12.7083	NotMeet	22.0909	Meet	1.83333	NotMeet	1.33333	NotMeet	13.1905	NotMeet	24.8	NotMeet	1.33333	NotMeet
18080212243938662018-09-01	42.2042	-110.422	Pinedale	Mountain Sagebrush	Core	4209.51	0	Meet	4.66667	Meet	88.6667	Meet	27.3333	Meet	42.6667	Meet	13.3333	Meet	29.7931	Meet	44.8333	Meet	4.33333	Meet	18.6667	Meet	30.7273	Meet	61.9167	Meet	0	NotMeet
18080607270490072018-09-01	43.3912	-107.422	Casper	GHMA	NonCore	5764.13	0	Meet	0	Meet	100	Meet	95.3333	Meet	40	Meet	40	NotMeet	83.0333	Meet	77.2	Meet	6	Meet	30	Meet	83.0333	Meet	77.2	Meet	8.66667	Meet
18080613320794172018-09-01	42.5764	-110.365	Pinedale	Mountain Sagebrush	NonCore	5291.56	0	Meet	26	Meet	53.3333	Meet	20.6667	Meet	42.6667	Meet	42.6667	NotMeet	22.837	Meet	35.8806	Meet	1.55556	NotMeet	1.33333	NotMeet	23.0076	Meet	35.6889	Meet	0	NotMeet
1808061523376022018-09-01	42.2925	-108.398	Lander	Greasewood	Core	1772.24	0	Meet	14.6667	Meet	71.3333	Meet	53.3333	Meet	22.6667	Meet	22.6667	Meet	30.0333	Meet	19.7368	Meet	4	Meet	8	Meet	25.44	Meet	18.5217	NotMeet	0	NotMeet
18080707553489652018-09-01	42.4005	-108.31	Lander	Wyoming Sage	Core	2456.27	0	Meet	6.66667	Meet	71.3333	Meet	42	Meet	14	NotMeet	14	Meet	26.7333	Meet	15.1818	Meet	4	Meet	6.66667	Meet	24.9	Meet	15.1818	NotMeet	0	NotMeet
1808071225181162018-09-01	42.381	-108.038	Lander	Wyoming Sage	Core	2456.27	0	Meet	6.66667	Meet	79.3333	Meet	45.3333	Meet	30.6667	Meet	20	Meet	29.6552	Meet	25.75	Meet	2.44444	NotMeet	15.3333	Meet	29.5484	Meet	21.4348	NotMeet	2.66667	NotMeet
18080808212956772018-09-01	42.4695	-107.889	Lander	Wyoming Sage	Core	2456.27	0	Meet	12	Meet	66.6667	Meet	18	Meet	25.3333	Meet	13.3333	Meet	20.8333	Meet	30.8571	Meet	2.88889	NotMeet	6	Meet	20.8065	Meet	27.125	NotMeet	11.3333	Meet
1808081146253092018-09-01	42.4664	-108.059	Lander	Wyoming Sage	Core	2456.27	0	Meet	17.3333	Meet	67.3333	Meet	28	Meet	26	Meet	24	Meet	29.7	Meet	18.95	Meet	2.72222	NotMeet	1.33333	NotMeet	29.7632	Meet	19.1364	NotMeet	0.666667	NotMeet
18080811590869722018-09-01	42.352	-108.785	RockSprings	Sagebrush	Core	9857.1	0	Meet	8.66667	Meet	83.3333	Meet	62	Meet	32.6667	Meet	29.3333	NotMeet	24.1667	Meet	23.3182	Meet	2.88889	NotMeet	14	Meet	24.1667	Meet	23.0385	NotMeet	0	NotMeet
18080907231328882018-09-01	41.3041	-106.98	Rawlins	Mountain Shrub	Core	801.381	0	Meet	10	Meet	62	Meet	23.3333	Meet	32.6667	Meet	32.6667	NotMeet	19.2414	Meet	16.8966	Meet	2.11111	NotMeet	20	Meet	21.12	Meet	16.6	NotMeet	0	NotMeet
18080907324273852018-09-01	41.1393	-108.372	Rawlins	Wyoming Sage	NonCore	6279.56	8.89333	Meet	40.6667	Meet	47.3333	Meet	6.66667	NotMeet	39.3333	Meet	16	Meet	17.2273	NotMeet	49.7273	Meet	1.22222	NotMeet	0.666667	NotMeet	21.5	Meet	48.35	Meet	7.33333	Meet
18080908571739952018-09-01	41.1088	-108.529	Rawlins	Mountain Sage	NonCore	6623.8	0	Meet	18	Meet	66	Meet	38	Meet	32	Meet	27.3333	NotMeet	25.5862	Meet	37.1579	Meet	2.11111	NotMeet	9.33333	Meet	25.5862	Meet	35.3636	Meet	0	NotMeet
1808091019062902018-09-01	41.0746	-108.095	Rawlins	Mountain Sage	NonCore	6623.8	6.24	Meet	26.6667	Meet	37.3333	NotMeet	11.3333	Meet	16.6667	NotMeet	15.3333	Meet	16.44	NotMeet	17	Meet	1.94444	NotMeet	3.33333	NotMeet	15.6	NotMeet	18.1	NotMeet	10.6667	Meet
18080915262328242018-09-01	42.3962	-108.982	RockSprings	Sagebrush	Core	9857.1	0	Meet	12	Meet	64	Meet	30.6667	Meet	39.3333	Meet	12.6667	Meet	16.1333	NotMeet	23	Meet	4.22222	Meet	7.33333	Meet	16.75	NotMeet	12.4815	NotMeet	0	NotMeet
18080916541941412018-09-01	42.4082	-108.926	RockSprings	Sagebrush	Core	9857.1	4.96	Meet	12	Meet	58.6667	Meet	23.3333	Meet	29.3333	Meet	26	NotMeet	22.2	Meet	22.2353	Meet	2.72222	NotMeet	12	Meet	25.8696	Meet	20.6364	NotMeet	0	NotMeet
18081015372166802018-09-01	42.3402	-108.973	RockSprings	Sagebrush	Core	9857.1	0	Meet	21.3333	Meet	70.6667	Meet	42	Meet	34	Meet	30.6667	NotMeet	23.2	Meet	33	Meet	5.27778	Meet	10	Meet	23.2	Meet	30.24	NotMeet	5.33333	Meet
18081316515351232018-09-01	42.8675	-108.044	Lander	Wyoming Sage	Core	2456.27	0	Meet	22	Meet	65.3333	Meet	52	Meet	16.6667	NotMeet	16.6667	Meet	30.4667	Meet	23.9444	Meet	5.5	Meet	5.33333	Meet	26.8776	Meet	23.9444	NotMeet	1.33333	NotMeet
18081317013994962018-09-01	42.3832	-108.823	RockSprings	Other	Core	9215.4	0	Meet	22.6667	Meet	56.6667	Meet	24	Meet	31.3333	Meet	31.3333	NotMeet	17.3448	NotMeet	18.6842	Meet	3.83333	NotMeet	11.3333	Meet	17.3448	NotMeet	18.6842	NotMeet	0	NotMeet
18081410084476852018-09-01	42.2435	-108.046	Lander	Wyoming Sage	Core	2456.27	0	Meet	20.6667	Meet	52	Meet	37.3333	Meet	21.3333	Meet	21.3333	Meet	22.9333	Meet	17.1852	Meet	4.33333	Meet	6.66667	Meet	19.9762	Meet	17.1852	NotMeet	0	NotMeet
18081411022477762018-09-01	42.3755	-109.05	RockSprings	Sagebrush	Core	9857.1	38.3467	NotMeet	74.6667	NotMeet	20	NotMeet	5.33333	NotMeet	2.66667	NotMeet	0	NotMeet	5.31579	NotMeet	3	NotMeet	5.44444	Meet	13.3333	Meet	7.25	NotMeet	2.5	NotMeet	0	NotMeet
18081510130492602018-09-01	42.4707	-107.498	Lander	Wyoming Sage	Core	2456.27	11.0133	NotMeet	25.3333	Meet	60	Meet	11.3333	Meet	14.6667	NotMeet	14.6667	Meet	15.5	NotMeet	23.6875	Meet	2.88889	NotMeet	0.666667	NotMeet	16.8182	NotMeet	24.25	NotMeet	5.33333	Meet
18081607140518572018-09-01	42.3752	-106.33	Rawlins	Mountain Sage	Core	5604.11	0	Meet	17.3333	Meet	59.3333	Meet	42	Meet	1.33333	NotMeet	17.3333	Meet	15.6667	NotMeet	5.73333	NotMeet	2.61111	NotMeet	6	Meet	15.6667	NotMeet	11	NotMeet	0.666667	NotMeet
1808160715202952018-09-01	41.896	-105.78	Rawlins	Wyoming Sage	NonCore	6279.56	0	Meet	20	Meet	63.3333	Meet	46	Meet	17.3333	NotMeet	19.3333	Meet	20.3103	Meet	11.7368	Meet	2.61111	NotMeet	6	Meet	20.3103	Meet	13.5714	NotMeet	0	NotMeet
18081608555392482018-09-01	42.4295	-106.571	Rawlins	Mountain Sage	Core	5604.11	0	Meet	18.6667	Meet	68.6667	Meet	56.6667	Meet	15.3333	NotMeet	14.6667	Meet	29.8276	Meet	13.9048	Meet	4.66667	Meet	10.6667	Meet	29.8276	Meet	13.5	NotMeet	0.666667	NotMeet
18081609443727332018-09-01	41.9706	-105.984	Rawlins	Greasewood	NonCore	2312.22	0	Meet	54.6667	NotMeet	36.6667	NotMeet	9.33333	NotMeet	23.3333	Meet	0	NotMeet	13.5294	NotMeet	0	NotMeet	3.5	NotMeet	6.66667	Meet	14.125	NotMeet	12.8571	NotMeet	0	NotMeet
18082016173451012018-09-01	42.4408	-108.991	RockSprings	Sagebrush	Core	9857.1	3.24	Meet	6	Meet	64.6667	Meet	28.6667	Meet	24.6667	Meet	12.6667	Meet	26.92	Meet	43.5556	Meet	4.5	Meet	18.6667	Meet	27.9565	Meet	41.8125	Meet	0	NotMeet
18082116044411772018-09-01	42.6262	-107.762	Lander	Greasewood	Core	1772.24	0	Meet	13.3333	Meet	65.3333	Meet	25.3333	Meet	28.6667	Meet	28.6667	NotMeet	24.2333	Meet	23.7222	Meet	5.22222	Meet	1.33333	NotMeet	23.9231	Meet	23.7222	NotMeet	0.666667	NotMeet
18082210053649532018-09-01	42.3553	-108.482	Lander	Riparian	Core	2191.27	0	Meet	1.33333	Meet	93.3333	Meet	33.3333	Meet	38	Meet	34	NotMeet	26.9	Meet	48.5789	Meet	5.44444	Meet	21.3333	Meet	25.4375	Meet	47.2857	Meet	0.666667	NotMeet
1808221421042612018-09-01	42.3358	-109.42	RockSprings	Sagebrush	Core	9857.1	6.30667	Meet	25.3333	Meet	60.6667	Meet	43.3333	Meet	28.6667	Meet	26.6667	NotMeet	21.3214	Meet	23.2273	Meet	2.88889	NotMeet	1.33333	NotMeet	21.3214	Meet	23.2174	NotMeet	1.33333	NotMeet
18082216195168612018-09-01	42.3454	-109.355	RockSprings	Sagebrush	Core	9857.1	2.78667	Meet	27.3333	Meet	68	Meet	42.6667	Meet	38.6667	Meet	33.3333	NotMeet	22.6667	Meet	24.8462	Meet	4.55556	Meet	0	NotMeet	22.6667	Meet	24.1111	NotMeet	0.666667	NotMeet
18082217035835312018-09-01	42.3528	-109.125	RockSprings	Sagebrush	Core	9857.1	3.33333	Meet	11.3333	Meet	78.6667	Meet	53.3333	Meet	46.6667	Meet	40.6667	NotMeet	23.3333	Meet	32.6	Meet	2.5	NotMeet	4.66667	NotMeet	24.0345	Meet	30.8966	NotMeet	6.66667	Meet
18082308224996122018-09-01	41.1483	-106.808	Rawlins	Mountain Sage	NonCore	6623.8	0	Meet	16	Meet	58.6667	Meet	29.3333	Meet	24.6667	Meet	22.6667	Meet	21.3571	Meet	16.625	Meet	2.27778	NotMeet	21.3333	Meet	21.5385	Meet	14.9048	NotMeet	0	NotMeet
18082309304091092018-09-01	41.5402	-107.002	Rawlins	Wyoming Sage	NonCore	6279.56	14.36	NotMeet	60.6667	NotMeet	30	NotMeet	10	Meet	11.3333	NotMeet	2	NotMeet	23.5455	Meet	15.3333	Meet	1.83333	NotMeet	8	Meet	25.5	Meet	16.625	NotMeet	0	NotMeet
18082312565955312018-09-01	42.38	-109.262	RockSprings	Sagebrush	Core	9857.1	18.1867	NotMeet	54	NotMeet	36	NotMeet	20	Meet	0.666667	NotMeet	0	NotMeet	16.1053	NotMeet	0	NotMeet	3.11111	NotMeet	18	Meet	18.25	Meet	0	NotMeet	1.33333	NotMeet
18082316211230132018-09-01	42.336	-109.313	RockSprings	Sagebrush	Core	9857.1	0	Meet	32.6667	Meet	62.6667	Meet	29.3333	Meet	44	Meet	42.6667	NotMeet	17.36	NotMeet	29.6087	Meet	3.94444	NotMeet	2	NotMeet	17.36	NotMeet	27.76	NotMeet	0	NotMeet
18082410153364282018-09-01	42.4226	-108.837	RockSprings	Sagebrush	Core	9857.1	0	Meet	17.3333	Meet	77.3333	Meet	48.6667	Meet	40.6667	Meet	16	Meet	26.5	Meet	21.2	Meet	3.27778	NotMeet	20	Meet	27.1379	Meet	13.9667	NotMeet	0	NotMeet
18082411380746312018-09-01	42.4234	-108.821	RockSprings	Sagebrush	Core	9857.1	0	Meet	12.6667	Meet	81.3333	Meet	53.3333	Meet	34.6667	Meet	17.3333	Meet	27.4	Meet	28.8125	Meet	3.77778	NotMeet	18	Meet	27.4	Meet	20.1379	NotMeet	0.666667	NotMeet
18082713281561742018-09-01	42.3394	-108.545	Lander	Mountain Sage	Core	1370.12	0	Meet	10	Meet	74.6667	Meet	23.3333	Meet	23.3333	Meet	16.6667	Meet	23.5862	Meet	24.3636	Meet	1.94444	NotMeet	14.6667	Meet	24.1333	Meet	24.4	NotMeet	0	NotMeet
18082806485969652018-09-01	42.544	-108.371	Lander	Wyoming Sage	Core	2456.27	0	Meet	6	Meet	81.3333	Meet	47.3333	Meet	38.6667	Meet	29.3333	NotMeet	33.8571	Meet	22.2632	Meet	4.44444	Meet	14	Meet	31.2059	Meet	27.68	NotMeet	4	NotMeet
18082913330439892018-09-01	43.0801	-107.776	Lander	Wyoming Sage	Core	2456.27	0	Meet	9.33333	Meet	77.3333	Meet	20.6667	Meet	18.6667	NotMeet	14.6667	Meet	26.9667	Meet	32	Meet	4.77778	Meet	0	NotMeet	30.1739	Meet	28.1111	NotMeet	29.3333	Meet
18091520221956882018-09-01	42.4327	-109.416	RockSprings	Sagebrush	Core	9857.1	0	Meet	31.3333	Meet	64.6667	Meet	48	Meet	29.3333	Meet	20.6667	Meet	18	Meet	28.125	Meet	5.27778	Meet	4	NotMeet	18	Meet	20.6923	NotMeet	0	NotMeet
18091520520359482018-09-01	42.3806	-109.445	RockSprings	Sagebrush	Core	9857.1	0	Meet	36.6667	Meet	58.6667	Meet	37.3333	Meet	22.6667	Meet	14	Meet	22.069	Meet	22.9167	Meet	5	Meet	10	Meet	22.069	Meet	17.4783	NotMeet	0	NotMeet
18091521240048592018-09-01	42.3314	-109.049	RockSprings	Sagebrush	Core	9857.1	2.93333	Meet	23.3333	Meet	63.3333	Meet	32.6667	Meet	33.3333	Meet	28.6667	NotMeet	21.0667	Meet	41.2727	Meet	2.38889	NotMeet	9.33333	Meet	22.3571	Meet	32.3889	NotMeet	4	NotMeet
18101813190212052018-09-01	41.3	-108.084	Rawlins	Wyoming Sage	NonCore	6279.56	47.36	NotMeet	62.6667	NotMeet	17.3333	NotMeet	7.33333	NotMeet	8.66667	NotMeet	0	NotMeet	16.2308	NotMeet	0	NotMeet	2.72222	NotMeet	0.666667	NotMeet	16.2308	NotMeet	19.8182	NotMeet	0	NotMeet
18103014133433902018-09-01	41.6522	-108.234	Rawlins	Wyoming Sage	NonCore	6279.56	5.72	Meet	39.3333	Meet	44.6667	Meet	32.6667	Meet	15.3333	NotMeet	10	Meet	22.4667	Meet	21.0833	Meet	3.11111	NotMeet	0.666667	NotMeet	23.2069	Meet	15.7727	NotMeet	0	NotMeet
18103015112763202018-09-01	41.9957	-107.306	Rawlins	Wyoming Sage	NonCore	6279.56	0	Meet	7.33333	Meet	46	Meet	17.3333	Meet	12.6667	NotMeet	12.6667	Meet	24.0667	Meet	16.2308	Meet	2.5	NotMeet	2.66667	NotMeet	24.3103	Meet	16.2308	NotMeet	3.33333	NotMeet
18103111015897822018-09-01	42.1721	-105.732	Rawlins	Mountain Sage	Core	5604.11	0	Meet	35.3333	Meet	45.3333	Meet	30.6667	Meet	14	NotMeet	14	Meet	15.7931	NotMeet	12.1667	Meet	4	Meet	2	NotMeet	15.7931	NotMeet	12.9375	NotMeet	0	NotMeet
18103111403258872018-09-01	41.8641	-107.903	Rawlins	Wyoming Sage	NonCore	6279.56	3.42667	Meet	38	Meet	38	NotMeet	25.3333	Meet	14.6667	NotMeet	14.6667	Meet	20.1071	Meet	29.3077	Meet	3.22222	NotMeet	1.33333	NotMeet	20.2593	Meet	25.25	NotMeet	0.666667	NotMeet
18103112045532062018-09-01	41.4722	-107.109	Rawlins	Mountain Sage	NonCore	6623.8	9.04	Meet	31.3333	Meet	56.6667	Meet	16.6667	Meet	32.6667	Meet	21.3333	Meet	23.2	Meet	34.1	Meet	3.55556	NotMeet	16	Meet	26.875	Meet	26	NotMeet	0.666667	NotMeet
18103113443157982018-09-01	42.237	-105.739	Rawlins	Mountain Sage	NonCore	6623.8	7.50667	Meet	9.33333	Meet	48.6667	Meet	39.3333	Meet	1.33333	NotMeet	0.666667	NotMeet	33.92	Meet	16.75	Meet	2.66667	NotMeet	17.3333	Meet	36.7273	Meet	14.6	NotMeet	0	NotMeet
18110113204127792018-09-01	41.5397	-107.538	Rawlins	Other	NonCore	6582.25	0	Meet	7.33333	Meet	73.3333	Meet	40.6667	Meet	42	Meet	35.3333	NotMeet	23.5	Meet	57.8947	Meet	1.72222	NotMeet	12.6667	Meet	21.5417	Meet	51.9565	Meet	0	NotMeet
18110713044670502018-09-01	41.4351	-107.354	Rawlins	Mountain Sage	Core	5604.11	0	Meet	6.66667	Meet	68	Meet	38.6667	Meet	26	Meet	25.3333	NotMeet	36	Meet	27.4545	Meet	2.05556	NotMeet	12	Meet	37.16	Meet	26.5833	NotMeet	0	NotMeet
18110814145923602018-09-01	41.3671	-107.727	Rawlins	Wyoming Sage	NonCore	6279.56	2.73333	Meet	25.3333	Meet	53.3333	Meet	9.33333	NotMeet	37.3333	Meet	34.6667	NotMeet	16.3667	NotMeet	35.4286	Meet	4	Meet	0	NotMeet	17.381	NotMeet	35.4286	Meet	17.3333	Meet
1811081419043582018-09-01	42.4475	-107.504	Lander	Wyoming Sage	Core	2456.27	0	Meet	14.6667	Meet	70	Meet	36	Meet	33.3333	Meet	5.33333	Meet	35.3793	Meet	41	Meet	5.11111	Meet	7.33333	Meet	36.2692	Meet	43.0476	Meet	11.3333	Meet
18110913255910272018-09-01	41.2957	-107.71	Rawlins	Greasewood	NonCore	2312.22	6.56	Meet	35.3333	Meet	46.6667	Meet	18.6667	Meet	35.3333	Meet	32.6667	NotMeet	17.6897	NotMeet	27.5217	Meet	4.05556	Meet	2	NotMeet	18.7037	Meet	27.5217	NotMeet	0.666667	NotMeet
18110914345446942018-09-01	42.2836	-107.401	Rawlins	Mountain Sage	NonCore	6623.8	6.2	Meet	16	Meet	52.6667	Meet	22.6667	Meet	28	Meet	26	NotMeet	21	Meet	15.1333	Meet	4	Meet	5.33333	Meet	21.3182	Meet	15.2143	NotMeet	0	NotMeet
18111313045359082018-09-01	42.1227	-107.646	Rawlins	Mountain Sage	Core	5604.11	0	Meet	33.3333	Meet	42.6667	Meet	27.3333	Meet	14.6667	NotMeet	14	Meet	23.3667	Meet	19.4706	Meet	5.11111	Meet	1.33333	NotMeet	23.9655	Meet	19.2222	NotMeet	0	NotMeet
18111410015196522018-09-01	42.0741	-107.664	Rawlins	Wyoming Sage	Core	6726.69	0	Meet	41.3333	Meet	42.6667	Meet	22.6667	Meet	23.3333	Meet	22.6667	Meet	20.1	Meet	16.5	Meet	3.61111	NotMeet	2	NotMeet	20.1724	Meet	16.4483	NotMeet	0	NotMeet
18111411260729712018-09-01	41.74	-105.435	Rawlins	Wyoming Sage	NonCore	6279.56	0	Meet	8	Meet	71.3333	Meet	28	Meet	29.3333	Meet	18.6667	Meet	28.25	Meet	23	Meet	3.94444	NotMeet	12	Meet	29.7391	Meet	24.0769	NotMeet	15.3333	Meet
18111509360072882018-09-01	41.222	-108.065	Rawlins	Greasewood	NonCore	2312.22	89.48	NotMeet	0	Meet	2	NotMeet	0	NotMeet	1.33333	NotMeet	0	NotMeet	2	NotMeet	0	NotMeet	3.9	NotMeet	0	NotMeet	0	NotMeet	13	NotMeet	0	NotMeet
1811151024142322018-09-01	42.151	-107.474	Rawlins	Wyoming Sage	NonCore	6279.56	0	Meet	23.3333	Meet	62	Meet	42	Meet	18	NotMeet	16	Meet	22.9	Meet	14.8235	Meet	2.55556	NotMeet	3.33333	NotMeet	23.3448	Meet	14.8235	NotMeet	0	NotMeet

## Sheet: MetaData
Attribute	Definition	List of codes
PRIMARYKEY	Unique site code	na
LAT	Latitude of site	na
LONG	Longitude of site	na
FO	Wyoming BLM field office in MZ II	Casper, Cody, Kemmerer, Lander, Pinedale, Rawlins, RockSprings, Worland
STRATA	Strata (vegetation community or other designation)	27 strata names
CORESTAT	Analysis domain	Core, NonCore
ADJRWGT	Adjusted rangeland sample weight (ha)- adjusted for under coverage	na
LGaps	Large foliar gaps cover (%)	na
LGapsS	Benchmark scoring of LGaps (<=10%)	Meet, NotMeet
Bare	Bare ground cover (%)	na
BareS	Benchmark scoring of Bare (<=50%)	Meet, NotMeet
TFoliar	Total foliar cover (%)	na
TFoliarS	Benchmark scoring of TFoliar (>=40%)	Meet, NotMeet
PGrass	Perennial grass cover (%)	na
PGrassS	Benchmark scoring of PGrass (>=10%)	Meet, NotMeet
Shrub	Shub cover (%)	na
ShrubS	Benchmark scoring of Shrub (>=20%)	Meet, NotMeet
Sage	Sagebrush cover (%)	na
SageS	Benchmark scoring of Sage (5-25%, incl)	Meet, NotMeet
Herb_H	Herbaceous height (cm)	na
Herb_HS	Benchmark scoring of Herb_H (>=18 cm)	Meet, NotMeet
Sage_H	Sagebrush shrub height (cm)	na
Sage_HS	Benchmark scoring of Sage_H (10-80 cm, incl.)	Meet, NotMeet
SoilAg	Soil aggregate stability (index)	na
SoilAgS	Benchmark scoring of SoilAg (>=4)	Meet, NotMeet
PForb	Perennial forb cover (%)	na
PForbS	Benchmark scoring of PForb (>=5%)	Meet, NotMeet
PGrass_H	Perennial grass height (cm)	na
PGrass_HS	Benchmark scoring of PGrass_H (>=18 cm)	Meet, NotMeet
Shrub_H	Shrub height (cm)	na
Shrub_HS	Benchmark scoring of Shrub_H (>=35 cm)	Meet, NotMeet
AnFG	Annual forb-grass cover (%)	na
AnFGS	Benchmark scoring of AnFG (>= 5%)	Meet, NotMeet
