# Supplementary material for: Composite estimation to combine spatially overlapping environmental monitoring surveys
Source: PLoS One. 2024 Mar 22;19(3):e0299306. doi: 10.1371/journal.pone.0299306 (PMC10959383; doi:10.1371/journal.pone.0299306)
Supplement: S2 Table — The LMF analysis data set for Core and NonCore sagebrush on BLM-managed lands in WAFWA MZ II (2015–18) [sheet name—LMF_WY_MZII]. (XLSX) [file pone.0299306.s006.xlsx]

## Sheet: LMF_WY_MZII
PRIMARYKEY	LAT	LONG	STRATA	CORESTAT	RWGT	LGaps	LGapsS	Bare	BareS	TFoliar	TFoliarS	PGrass	PGrassS	Shrub	ShrubS	Sage	SageS	Herb_H	Herb_HS	Sage_H	Sage_HS	SoilAg	SoilAgS	PForb	PForbS	PGrass_H	PGrass_HS	Shrub_H	Shrub_HS	AnFG	AnFGS	CREP1	CREP2	CREP3	CREP4	CREP5	CREP6	CREP7	CREP8	CREP9	CREP10	CREP11	CREP12	CREP13	CREP14	CREP15	CREP16	CREP17	CREP18
20175613190601B1	42.5102	-107.976	1	Core	4700.49	0	Meet	16.8317	Meet	69.3069	Meet	44.5545	Meet	5.94059	NotMeet	2.9703	NotMeet	34.0548	Meet	20.32	Meet	2.77778	NotMeet	2.9703	NotMeet	35.2552	Meet	17.78	NotMeet	0	NotMeet	5811.97	5847.39	5793.38	5835.24	6980.04	5864.23	5766.48	5833.73	5816.81	5791.09	5830.82	5835.91	5812.92	5864.69	0	6919.91	6947.11	5774.69
20175613190601B2	42.5119	-107.981	1	Core	4700.49	2.6	Meet	20.7921	Meet	64.3564	Meet	40.5941	Meet	8.91089	NotMeet	5.94059	Meet	32.1408	Meet	21.844	Meet	1.88889	NotMeet	2.9703	NotMeet	32.3088	Meet	19.3964	NotMeet	0	NotMeet	5811.97	5847.39	5793.38	5835.24	6980.04	5864.23	5766.48	5833.73	5816.81	5791.09	5830.82	5835.91	5812.92	5864.69	0	6919.91	6947.11	5774.69
20185643100102B1	44.0024	-107.583	1	Core	5464.91	0	Meet	18.2796	Meet	81.7204	Meet	12.9032	Meet	19.3548	NotMeet	17.2043	Meet	30.9033	Meet	106.094	NotMeet	5.875	Meet	13.9785	Meet	36.9277	Meet	106.68	Meet	75.4839	Meet	5067.86	5098.74	5051.64	5088.15	5071.98	5113.43	5028.2	5086.83	5072.08	5049.65	5084.29	5088.73	5068.69	5113.83	5065.56	5028.29	5048.05	5035.35
20185643100102B2	44.0064	-107.582	1	Core	5464.91	0	Meet	14.8515	Meet	78.2178	Meet	32.6733	Meet	22.7723	Meet	22.7723	Meet	39.417	Meet	53.1586	Meet	5.55556	Meet	2.9703	NotMeet	40.4283	Meet	53.1586	Meet	51.3267	Meet	5067.86	5098.74	5051.64	5088.15	5071.98	5113.43	5028.2	5086.83	5072.08	5049.65	5084.29	5088.73	5068.69	5113.83	5065.56	5028.29	5048.05	5035.35
2015563100114B1	44.2778	-107.621	1	Core	4725.29	5.36667	Meet	27.7228	Meet	57.4257	Meet	3.9604	NotMeet	11.8812	NotMeet	8.91089	Meet	19.003	Meet	32.4757	Meet	4.77778	Meet	0	NotMeet	30.48	Meet	27.3756	NotMeet	51.3267	Meet	4381.98	4408.68	4367.96	4399.53	4385.54	4421.38	4347.68	4398.38	4385.63	4366.24	4396.19	4400.03	4382.69	4421.73	4379.99	4347.76	4364.85	4353.87
20175613100209B2	42.5346	-108.096	1	Core	5333.32	0	Meet	19.802	Meet	71.2871	Meet	25.7426	Meet	11.8812	NotMeet	6.93069	Meet	30.7622	Meet	19.4733	Meet	2.55556	NotMeet	3.9604	NotMeet	34.9552	Meet	16.51	NotMeet	6.41584	Meet	5652.38	4975.97	0	4965.64	4949.85	4990.3	4907.12	4964.35	4949.95	4928.06	4961.87	4966.2	4946.64	4990.7	4943.58	4907.21	4926.5	4914.1
20175613100217B2	42.5867	-108.275	1	Core	5298.59	0	Meet	11.2245	Meet	72.449	Meet	63.2653	Meet	9.18367	NotMeet	5.10204	Meet	31.4325	Meet	33.02	Meet	3.55556	NotMeet	10.2041	Meet	31.253	Meet	37.084	Meet	7.71429	Meet	5615.57	4943.57	5597.61	4933.3	4917.62	4957.81	4875.17	4932.02	4917.72	4895.97	4929.56	4933.87	4914.43	4958.2	4911.39	4875.26	4894.42	4882.11
2016567100413B1	42.2408	-107.446	1	Core	5579.4	0	Meet	10.8911	Meet	73.2673	Meet	50.495	Meet	15.8416	NotMeet	12.8713	Meet	35.7909	Meet	33.02	Meet	5	Meet	6.93069	Meet	35.7909	Meet	33.02	NotMeet	9.62376	Meet	5174.03	5205.56	5157.48	5194.75	5178.24	5220.56	5133.54	5193.4	5178.34	0	5932.35	5195.35	5174.88	5220.97	5171.68	5133.63	5890.07	5140.84
20155637100419B1	42.1097	-107.682	1	Core	5426.24	0	Meet	13.8614	Meet	79.2079	Meet	41.5842	Meet	44.5545	Meet	43.5644	NotMeet	42.3008	Meet	39.3192	Meet	4.44444	Meet	8.91089	Meet	42.5704	Meet	39.5654	Meet	5.34653	Meet	5032	5062.67	5015.91	5052.16	5036.1	5077.25	4992.62	5050.84	5036.2	5730.2	5769.51	5052.73	5032.83	5077.65	5029.72	4992.71	0	4999.73
20155637100419B2	42.1135	-107.682	1	Core	5426.24	0	Meet	20.7921	Meet	68.3168	Meet	45.5446	Meet	34.6535	Meet	34.6535	NotMeet	29.7274	Meet	32.7378	Meet	3.55556	NotMeet	3.9604	NotMeet	30.48	Meet	32.7378	NotMeet	12.8317	Meet	5032	5062.67	5015.91	5052.16	5036.1	5077.25	4992.62	5050.84	5036.2	5730.2	5769.51	5052.73	5032.83	5077.65	5029.72	4992.71	0	4999.73
20165613100802B1	43.0224	-107.856	1	Core	5334	0	Meet	16.8317	Meet	63.3663	Meet	40.5941	Meet	27.7228	Meet	27.7228	NotMeet	32.3615	Meet	29.3077	Meet	5.77778	Meet	0	NotMeet	30.5904	Meet	29.3077	NotMeet	10.6931	Meet	4946.46	4976.61	4930.64	4966.27	4950.49	4990.94	4907.75	4964.98	5657.81	4928.69	4962.5	4966.84	4947.27	4991.33	5650.53	4907.84	4927.13	4914.73
20155613100805B1	43.0795	-107.796	1	Core	5016.25	0	Meet	24.7525	Meet	70.297	Meet	17.8218	Meet	16.8317	NotMeet	16.8317	Meet	30.8864	Meet	30.6917	Meet	5.66667	Meet	1.9802	NotMeet	37.0305	Meet	30.6917	NotMeet	17.1089	Meet	4651.8	4680.15	4636.92	4670.43	4655.58	4693.63	4615.39	4669.21	0	4635.09	4666.88	4670.96	4652.56	4694	5313.93	4615.48	4633.62	4621.96
20155613100805B2	43.0824	-107.788	1	Core	5016.25	0	Meet	24.7525	Meet	69.3069	Meet	10.8911	Meet	12.8713	NotMeet	12.8713	Meet	34.9956	Meet	27.94	Meet	5.88889	Meet	0.990099	NotMeet	42.672	Meet	26.416	NotMeet	7.48515	Meet	4651.8	4680.15	4636.92	4670.43	4655.58	4693.63	4615.39	4669.21	0	4635.09	4666.88	4670.96	4652.56	4694	5313.93	4615.48	4633.62	4621.96
20185613100812B1	43.0664	-107.887	1	Core	5335.6	0	Meet	8.91089	Meet	77.2277	Meet	10.8911	Meet	18.8119	NotMeet	18.8119	Meet	30.7622	Meet	38.2814	Meet	1.55556	NotMeet	0	NotMeet	39.6631	Meet	38.2814	Meet	52.396	Meet	4947.95	4978.1	4932.12	4967.76	4951.98	4992.44	4909.23	4966.47	5659.51	4930.17	4963.99	4968.33	4948.76	4992.83	5652.23	4909.31	4928.61	4916.21
20185613100812B2	43.0693	-107.894	1	Core	5335.6	0	Meet	28.7129	Meet	57.4257	Meet	22.7723	Meet	27.7228	Meet	27.7228	NotMeet	28.7867	Meet	20.2045	Meet	2.22222	NotMeet	0	NotMeet	29.972	Meet	20.2045	NotMeet	6.41584	Meet	4947.95	4978.1	4932.12	4967.76	4951.98	4992.44	4909.23	4966.47	5659.51	4930.17	4963.99	4968.33	4948.76	4992.83	5652.23	4909.31	4928.61	4916.21
20155613100818B1	42.9281	-107.701	1	Core	5295.06	0	Meet	12.766	Meet	67.0213	Meet	50	Meet	18.0851	NotMeet	18.0851	Meet	40.0538	Meet	28.5262	Meet	5.125	Meet	0	NotMeet	42.9591	Meet	27.0329	NotMeet	5.74468	Meet	4910.35	4940.27	4894.64	4930.01	4914.35	4954.5	4871.92	4928.73	5616.5	4892.71	4926.27	4930.58	4911.15	4954.89	0	4872.01	4891.16	4878.85
20155613100818B2	42.9309	-107.707	1	Core	5295.06	0	Meet	10.8911	Meet	84.1584	Meet	75.2475	Meet	15.8416	NotMeet	12.8713	Meet	56.8207	Meet	26.035	Meet	6	Meet	0	NotMeet	56.8207	Meet	24.765	NotMeet	12.8317	Meet	4910.35	4940.27	4894.64	4930.01	4914.35	4954.5	4871.92	4928.73	5616.5	4892.71	4926.27	4930.58	4911.15	4954.89	0	4872.01	4891.16	4878.85
20155637101004B1	42.0742	-109.583	1	Core	5346.74	0	Meet	23.7624	Meet	54.4554	Meet	24.7525	Meet	24.7525	Meet	22.7723	Meet	27.7446	Meet	27.5167	Meet	3.55556	NotMeet	1.9802	NotMeet	28.4238	Meet	27.6726	NotMeet	6.41584	Meet	4958.28	4988.49	4942.41	4978.13	4962.31	5002.86	4919.47	4976.84	4962.41	5646.24	4974.35	4978.7	5667.53	5003.25	4956.02	5622.35	4938.9	5630.25
20175623101412B1	42.1691	-110.38	1	Core	4530.72	0	Meet	8.91089	Meet	84.1584	Meet	44.5545	Meet	42.5743	Meet	28.7129	NotMeet	21.4376	Meet	79.4456	Meet	2.88889	NotMeet	7.92079	Meet	21.59	Meet	65.024	Meet	14.9703	Meet	4201.55	4227.15	4188.11	4218.37	4204.97	4239.33	4168.67	4217.28	4205.05	4186.45	4215.17	4218.86	4202.23	0	4199.64	4764.28	4185.13	4174.6
20175623101412B2	42.1705	-110.384	1	Core	4530.72	0	Meet	21.7822	Meet	67.3267	Meet	31.6832	Meet	37.6238	Meet	35.6436	NotMeet	23.4462	Meet	46.2492	Meet	1.55556	NotMeet	4.9505	NotMeet	23.0554	Meet	46.2492	Meet	19.2475	Meet	4201.55	4227.15	4188.11	4218.37	4204.97	4239.33	4168.67	4217.28	4205.05	4186.45	4215.17	4218.86	4202.23	0	4199.64	4764.28	4185.13	4174.6
20155613101512B2	42.5947	-108.319	1	Core	5246.71	0	Meet	6.93069	Meet	84.1584	Meet	66.3366	Meet	40.5941	Meet	38.6139	NotMeet	36.3126	Meet	24.3305	Meet	3.66667	NotMeet	0.990099	NotMeet	36.3126	Meet	23.7435	NotMeet	5.34653	Meet	6487.35	6526.89	7759.92	7816	6492.63	6545.69	6436.58	6511.64	6492.76	6464.05	7810.06	6514.08	6488.41	6546.2	6484.4	7724.04	6462	0
20185617102015B1	43.8398	-108.322	1	Core	4541.78	2.2	Meet	29.703	Meet	51.4851	Meet	34.6535	Meet	0	NotMeet	0	NotMeet	21.7854	Meet	0	NotMeet	4.77778	Meet	1.9802	NotMeet	19.05	Meet	0	NotMeet	20.3168	Meet	4813.49	4842.82	4798.09	4832.76	4817.4	4856.77	4775.81	4831.51	4817.5	4796.19	4829.09	4833.32	4814.27	4857.15	4811.3	4775.9	0	4782.61
20185617102015B2	43.8423	-108.329	1	Core	4541.78	0	Meet	29.703	Meet	50.495	Meet	17.8218	Meet	0.990099	NotMeet	0.990099	NotMeet	18.2033	Meet	62.23	Meet	3.88889	NotMeet	2.9703	NotMeet	23.1775	Meet	45.212	Meet	19.2475	Meet	4813.49	4842.82	4798.09	4832.76	4817.4	4856.77	4775.81	4831.51	4817.5	4796.19	4829.09	4833.32	4814.27	4857.15	4811.3	4775.9	0	4782.61
20175617102017B2	43.8426	-108.687	1	Core	4780.02	2.33333	Meet	18.8119	Meet	58.4158	Meet	27.7228	Meet	6.93069	NotMeet	3.9604	NotMeet	39.8585	Meet	23.495	Meet	3.44444	NotMeet	15.8416	Meet	46.355	Meet	43.18	Meet	19.2475	Meet	5065.98	5096.85	5049.77	5086.27	5070.1	5111.53	5026.33	5084.94	5070.2	5047.78	5082.41	5086.85	5066.81	5111.93	5063.68	5026.42	5887.21	5033.48
20165637102415B2	42.2248	-108.378	1	Core	5357.43	2.3	Meet	20.7921	Meet	58.4158	Meet	18.8119	Meet	2.9703	NotMeet	14.8515	Meet	14.7515	NotMeet	22.2956	Meet	4.66667	Meet	2.9703	NotMeet	17.145	NotMeet	23.495	NotMeet	26.7327	Meet	5677.93	5712.53	5659.76	5700.66	6629.64	5728.98	5633.49	5699.18	5682.66	5657.53	5696.34	6651.54	5678.85	5729.43	0	5633.59	5655.74	5641.51
20175637102515B1	41.1954	-108.858	1	Core	5265.35	6.76667	Meet	21.7822	Meet	66.3366	Meet	6.93069	NotMeet	34.6535	Meet	21.7822	Meet	18.7739	Meet	40.64	Meet	4.55556	Meet	0	NotMeet	22.86	Meet	35.0838	Meet	31.0099	Meet	5580.34	5614.35	5562.49	5602.69	5584.88	5630.52	6459.44	0	5584.99	5560.29	6531.5	5603.33	6511.46	5630.96	5577.8	5536.77	5558.53	5544.54
20175643102611B1	43.6269	-107.574	1	Core	5001.46	0	Meet	32.6733	Meet	64.3564	Meet	30.6931	Meet	2.9703	NotMeet	1.9802	NotMeet	31.3267	Meet	0	NotMeet	1.44444	NotMeet	8.91089	Meet	34.8673	Meet	6.985	NotMeet	35.2871	Meet	0	6221.8	6164.33	6208.88	6189.15	6239.72	6135.72	6207.27	6189.27	7394.28	6204.17	6209.59	6185.13	7488.26	6181.31	6135.83	6159.95	6144.45
20175643102611B2	43.6285	-107.569	1	Core	5001.46	0	Meet	15.8416	Meet	78.2178	Meet	61.3861	Meet	15.8416	NotMeet	0	NotMeet	71.3081	Meet	0	NotMeet	2.33333	NotMeet	7.92079	Meet	72.0725	Meet	56.1109	Meet	14.9703	Meet	0	6221.8	6164.33	6208.88	6189.15	6239.72	6135.72	6207.27	6189.27	7394.28	6204.17	6209.59	6185.13	7488.26	6181.31	6135.83	6159.95	6144.45
20165643102615B1	43.7119	-107.713	1	Core	5192.2	0	Meet	9.90099	Meet	55.4455	Meet	23.7624	Meet	10.8911	NotMeet	10.8911	Meet	32.4556	Meet	40.64	Meet	1.66667	NotMeet	0	NotMeet	34.29	Meet	40.64	Meet	26.7327	Meet	7703.94	6459.07	6399.41	6445.66	6425.17	6477.68	6369.7	6443.98	6425.3	7676.26	6440.76	6446.4	6421	0	6417.03	6369.82	6394.86	6378.77
20165643102615B2	43.7155	-107.711	1	Core	5192.2	0	Meet	4.9505	Meet	65.3465	Meet	47.5248	Meet	0	NotMeet	0	NotMeet	30.8563	Meet	0	NotMeet	5.55556	Meet	0.990099	NotMeet	30.7848	Meet	0	NotMeet	19.2475	Meet	7703.94	6459.07	6399.41	6445.66	6425.17	6477.68	6369.7	6443.98	6425.3	7676.26	6440.76	6446.4	6421	0	6417.03	6369.82	6394.86	6378.77
20175643102620B1	43.7782	-107.763	1	Core	4921.84	0	Meet	12.8713	Meet	82.1782	Meet	31.6832	Meet	13.8614	NotMeet	13.8614	Meet	41.1104	Meet	31.2737	Meet	4.44444	Meet	3.9604	NotMeet	45.2967	Meet	31.2271	NotMeet	67.3663	Meet	7302.79	6122.75	6066.19	6110.03	6090.61	6140.38	6038.03	6108.44	6090.73	0	6105.39	6110.73	6086.65	7369.04	6082.89	6038.14	6061.88	6046.62
20155637102802B1	41.5051	-109.954	1	Core	4716.78	4.43333	Meet	34.3434	Meet	40.404	Meet	10.101	Meet	24.2424	Meet	14.1414	Meet	27.2815	Meet	37.4073	Meet	4.88889	Meet	0	NotMeet	28.3308	Meet	34.8343	NotMeet	16.3636	Meet	4998.96	5029.42	4982.96	5018.98	5003.03	5043.91	4959.83	5017.67	5003.12	4981	5015.17	5019.55	4999.77	5044.31	4996.69	4959.92	4979.42	4966.89
20155637102807B1	41.4843	-109.949	1	Core	4806.76	3.16667	Meet	44.5545	Meet	50.495	Meet	20.7921	Meet	17.8218	NotMeet	5.94059	Meet	35.9508	Meet	21.844	Meet	2.88889	NotMeet	0.990099	NotMeet	22.0133	Meet	33.7457	NotMeet	14.9703	Meet	5094.31	5125.36	5078.02	5114.71	5098.46	5140.12	5054.44	5113.39	5098.56	5076.01	5110.83	5115.3	5095.15	5140.53	5092	5054.54	5074.41	5061.64
20165637102901B1	41.2886	-109.144	1	Core	5364.34	0	Meet	4.9505	Meet	85.1485	Meet	45.5446	Meet	39.604	Meet	31.6832	NotMeet	34.4311	Meet	60.96	Meet	5.44444	Meet	17.8218	Meet	34.0783	Meet	42.5752	Meet	8.55446	Meet	4974.6	5004.91	5667.07	4994.52	4978.65	5019.33	4935.67	4993.22	4978.74	4956.73	4990.73	4995.09	4975.41	5019.72	5682.67	4935.75	4955.16	4942.69
20165637102901B2	41.2906	-109.149	1	Core	5364.34	0	Meet	8.91089	Meet	81.1881	Meet	45.5446	Meet	34.6535	Meet	29.703	NotMeet	26.67	Meet	50.6663	Meet	5.72222	Meet	12.8713	Meet	27.2143	Meet	46.0375	Meet	8.55446	Meet	4974.6	5004.91	5667.07	4994.52	4978.65	5019.33	4935.67	4993.22	4978.74	4956.73	4990.73	4995.09	4975.41	5019.72	5682.67	4935.75	4955.16	4942.69
20165637102908B1	41.2457	-109.056	1	Core	5268.46	5.43333	Meet	27.7228	Meet	44.5545	Meet	12.8713	Meet	20.7921	Meet	10.8911	Meet	18.553	Meet	20.32	Meet	3.66667	NotMeet	1.9802	NotMeet	21.5053	Meet	23.4043	NotMeet	16.0396	Meet	4885.68	4915.46	5565.78	4905.25	4889.66	4929.62	4847.45	4903.97	4889.75	4868.13	4901.53	4905.81	4886.48	4930	5581.1	4847.54	4866.59	4854.35
20185637102920B1	41.1373	-109.075	1	Core	5353.2	8.36667	Meet	21.7822	Meet	59.4059	Meet	10.8911	Meet	44.5545	Meet	14.8515	Meet	22.3078	Meet	59.055	Meet	4.55556	Meet	3.9604	NotMeet	24.6185	Meet	47.7253	Meet	17.1089	Meet	4964.27	4994.52	5655.3	4984.15	4968.31	5008.9	4925.41	4982.85	4968.4	4946.43	4980.36	4984.72	4965.08	5009.3	5670.87	4925.5	4944.87	4932.42
20175637103414B1	42.1864	-109.263	1	Core	5489.47	0	Meet	33.6634	Meet	59.4059	Meet	29.703	Meet	26.7327	Meet	22.7723	Meet	24.3652	Meet	31.3267	Meet	2.55556	NotMeet	0.990099	NotMeet	24.3652	Meet	31.2821	NotMeet	12.8317	Meet	5817.87	5853.32	5799.25	5841.17	5822.6	5870.18	5772.34	6812.92	5822.71	5796.97	5836.73	0	5818.82	6849.08	5815.22	5772.44	5795.13	5780.55
20175637103414B2	42.1878	-109.26	1	Core	5489.47	0	Meet	27.7228	Meet	65.3465	Meet	35.6436	Meet	15.8416	NotMeet	10.8911	Meet	20.5081	Meet	22.0785	Meet	4.22222	Meet	7.92079	Meet	21.7424	Meet	21.1221	NotMeet	13.901	Meet	5817.87	5853.32	5799.25	5841.17	5822.6	5870.18	5772.34	6812.92	5822.71	5796.97	5836.73	0	5818.82	6849.08	5815.22	5772.44	5795.13	5780.55
20175623103808B2	41.7404	-110.713	1	Core	3891.8	0	Meet	23.7624	Meet	75.2475	Meet	35.6436	Meet	23.7624	Meet	4.9505	NotMeet	32.4556	Meet	53.34	Meet	3.66667	NotMeet	15.8416	Meet	32.8789	Meet	28.1214	NotMeet	10.6931	Meet	4124.62	4149.75	4111.42	3623.49	4127.97	3641.49	0	3622.55	3612.05	3596.07	3620.74	3623.91	3609.63	3641.78	3607.4	3580.86	3594.94	3585.89
20155623103810B1	42.0025	-110.927	1	Core	5352.41	0	Meet	5.94059	Meet	82.1782	Meet	69.3069	Meet	33.6634	Meet	31.6832	NotMeet	47.2252	Meet	54.2758	Meet	5.66667	Meet	8.91089	Meet	47.2252	Meet	52.4565	Meet	7.48515	Meet	5672.61	5707.18	5654.46	4983.41	0	5008.16	5628.21	4982.11	4967.67	4945.7	4979.63	4983.98	4964.34	5008.56	4961.28	4924.77	4944.13	4931.69
20165613104101B1	43.0378	-107.96	1	Core	5150.6	0	Meet	7.92079	Meet	78.2178	Meet	47.5248	Meet	12.8713	NotMeet	12.8713	Meet	42.0511	Meet	34.1745	Meet	5.66667	Meet	0.990099	NotMeet	44.7842	Meet	34.1745	NotMeet	42.7723	Meet	5458.73	5491.99	5441.26	5480.59	6373.7	5507.81	5416.01	6392.36	5463.28	5439.12	5476.43	6394.75	5459.62	6426.29	5456.25	5416.11	5437.4	0
20165613104101B2	43.0411	-107.955	1	Core	5150.6	0	Meet	13.8614	Meet	73.2673	Meet	38.6139	Meet	22.7723	Meet	22.7723	Meet	24.6474	Meet	24.13	Meet	4.55556	Meet	0.990099	NotMeet	24.1852	Meet	24.13	NotMeet	11.7624	Meet	5458.73	5491.99	5441.26	5480.59	6373.7	5507.81	5416.01	6392.36	5463.28	5439.12	5476.43	6394.75	5459.62	6426.29	5456.25	5416.11	5437.4	0
20185613104103B1	42.8698	-107.984	1	Core	5131.2	0	Meet	19.802	Meet	53.4653	Meet	32.6733	Meet	10.8911	NotMeet	10.8911	Meet	20.1319	Meet	21.7311	Meet	2.11111	NotMeet	0	NotMeet	20.7108	Meet	21.7311	NotMeet	19.2475	Meet	5438.17	5471.31	5420.77	5459.94	6349.69	5487.07	5395.61	6368.28	5442.7	5418.63	5455.8	6370.66	5439.05	0	5435.7	5395.7	5416.91	6303.83
20155613104106B1	42.9938	-107.994	1	Core	5159.85	2.33333	Meet	30.6931	Meet	52.4752	Meet	22.7723	Meet	19.802	NotMeet	19.802	Meet	57.6385	Meet	28.2074	Meet	5	Meet	1.9802	NotMeet	59.3344	Meet	28.067	NotMeet	9.62376	Meet	5468.54	5501.86	5451.04	5490.43	6385.15	5517.71	5425.74	6403.84	5473.09	5448.89	5486.27	0	5469.43	6437.83	5466.05	5425.84	5447.17	6339.03
20185629104608B1	44.9891	-108.768	1	Core	4843.17	0	Meet	19.802	Meet	68.3168	Meet	30.6931	Meet	27.7228	Meet	29.703	NotMeet	35.2778	Meet	33.4617	Meet	3.33333	NotMeet	4.9505	NotMeet	35.2778	Meet	36.0218	Meet	10.6931	Meet	4491.29	4518.66	4476.92	4509.28	4494.95	4531.68	4456.14	4508.11	4495.03	4475.16	4505.85	4509.79	4492.03	0	4489.25	4456.22	4473.74	4462.48
20185629104608B2	44.9912	-108.771	1	Core	4843.17	0	Meet	11.8812	Meet	80.198	Meet	18.8119	Meet	28.7129	Meet	31.6832	NotMeet	36.3126	Meet	32.1235	Meet	3.22222	NotMeet	0	NotMeet	36.8808	Meet	32.1235	NotMeet	55.604	Meet	4491.29	4518.66	4476.92	4509.28	4494.95	4531.68	4456.14	4508.11	4495.03	4475.16	4505.85	4509.79	4492.03	0	4489.25	4456.22	4473.74	4462.48
2016567104920B1	41.4902	-106.957	1	Core	5283.59	2.43333	Meet	13.8614	Meet	54.4554	Meet	26.7327	Meet	28.7129	Meet	28.7129	NotMeet	23.495	Meet	35.2425	Meet	3.55556	NotMeet	2.9703	NotMeet	23.4122	Meet	34.3568	NotMeet	9.62376	Meet	4899.71	4929.57	4884.03	4919.33	4903.7	4943.77	4861.36	4918.05	4903.79	4882.11	4915.6	4919.89	4900.51	4944.16	4897.48	4861.45	4880.56	4868.28
20165613105015B1	42.8507	-108.442	1	Core	5257.9	0	Meet	18.8119	Meet	45.5446	Meet	25.7426	Meet	16.8317	NotMeet	16.8317	Meet	26.5723	Meet	32.8612	Meet	4.44444	Meet	4.9505	NotMeet	29.464	Meet	32.8612	NotMeet	6.41584	Meet	6501.19	6540.81	5554.62	5594.77	5576.99	5622.56	5528.84	5593.31	0	5552.43	5590.52	5595.41	5573.36	5623	5569.92	5528.94	5550.67	5536.71
20175629105503B1	44.4243	-108.937	1	Core	4783.11	0	Meet	0	Meet	96.0396	Meet	67.3267	Meet	14.8515	NotMeet	0	NotMeet	42.8752	Meet	0	NotMeet	4.88889	Meet	0.990099	NotMeet	44.5168	Meet	62.23	Meet	49.1881	Meet	4435.6	0	4421.41	4453.36	5073.38	4475.48	4400.88	4452.2	4439.29	5051.04	4449.98	4453.87	4436.32	4475.83	4433.58	4400.96	5049.44	4407.15
20185629105508B3	44.3704	-108.597	1	Core	4863.1	0	Meet	7.92079	Meet	80.198	Meet	36.6337	Meet	7.92079	NotMeet	6.93069	Meet	35.0896	Meet	42.672	Meet	3.88889	NotMeet	1.9802	NotMeet	36.3682	Meet	43.18	Meet	43.8416	Meet	4509.78	5185.44	4495.35	4527.84	5158.23	4550.33	4474.48	4526.66	4513.53	5135.51	4524.4	4528.36	4510.51	4550.69	4507.73	4474.56	5133.89	4480.85
20155629105509B2	44.4265	-108.897	1	Core	4875.65	6.93333	Meet	17.8947	Meet	69.4737	Meet	42.1053	Meet	17.8947	NotMeet	6.31579	Meet	33.4818	Meet	20.32	Meet	5.375	Meet	0	NotMeet	33.9725	Meet	14.4462	NotMeet	29.5579	Meet	4521.41	5198.82	4506.95	4539.52	0	4562.07	4486.03	4538.34	4525.18	5148.76	4536.07	4540.04	4522.15	4562.43	4519.36	4486.11	5147.14	4492.41
20165629105512B1	44.4664	-108.651	1	Core	4745.32	0	Meet	20	Meet	46.6667	Meet	40	Meet	3.33333	NotMeet	0	NotMeet	25.5693	Meet	5.08	NotMeet	5.8	Meet	0	NotMeet	28.3308	Meet	14.3933	NotMeet	5.4	Meet	4400.55	5059.85	4386.47	4418.17	5033.3	4440.12	4366.11	4417.03	4404.22	5011.13	4414.82	4418.68	4401.27	4440.47	4398.55	4366.19	5009.55	4372.33
20165629105512B2	44.4697	-108.648	1	Core	4745.32	0	Meet	29.703	Meet	41.5842	Meet	12.8713	Meet	16.8317	NotMeet	8.91089	Meet	17.8777	NotMeet	11.9743	Meet	4.55556	Meet	0.990099	NotMeet	23.3362	Meet	8.97467	NotMeet	18.1782	Meet	4400.55	5059.85	4386.47	4418.17	5033.3	4440.12	4366.11	4417.03	4404.22	5011.13	4414.82	4418.68	4401.27	4440.47	4398.55	4366.19	5009.55	4372.33
20165617105703B1	44.0517	-108.544	1	Core	4799.75	0	Meet	18.8119	Meet	61.3861	Meet	34.6535	Meet	14.8515	NotMeet	10.8911	Meet	26.0838	Meet	10.7462	Meet	5.44444	Meet	0.990099	NotMeet	26.0927	Meet	11.5711	NotMeet	18.1782	Meet	5086.89	5117.88	5070.61	5107.26	5091.02	5132.63	5047.07	5956.92	5091.12	5068.61	5103.38	5107.84	5935.67	5133.03	5084.57	5047.16	5067.01	5054.25
20165617105703B2	44.0544	-108.549	1	Core	4799.75	0	Meet	3.9604	Meet	84.1584	Meet	38.6139	Meet	24.7525	Meet	16.8317	Meet	31.8911	Meet	53.34	Meet	5.22222	Meet	0	NotMeet	34.1745	Meet	38.7927	Meet	57.7426	Meet	5086.89	5117.88	5070.61	5107.26	5091.02	5132.63	5047.07	5956.92	5091.12	5068.61	5103.38	5107.84	5935.67	5133.03	5084.57	5047.16	5067.01	5054.25
20165617105713B1	43.9844	-108.454	1	Core	4836.22	0	Meet	5.94059	Meet	76.2376	Meet	49.505	Meet	17.8218	NotMeet	17.8218	Meet	28.7867	Meet	33.9725	Meet	4.88889	Meet	0	NotMeet	28.4747	Meet	33.9725	NotMeet	35.2871	Meet	5125.54	5156.77	5109.14	5146.06	5129.71	5171.63	5085.42	0	5129.81	5107.12	5142.16	5146.65	5980.77	5172.03	5123.21	5085.52	5105.51	5092.66
20165617105713B2	43.9874	-108.459	1	Core	4836.22	2.36667	Meet	12.8713	Meet	64.3564	Meet	30.6931	Meet	14.8515	NotMeet	13.8614	Meet	27.3756	Meet	41.656	Meet	5.55556	Meet	0	NotMeet	32.5967	Meet	42.3333	Meet	38.495	Meet	5125.54	5156.77	5109.14	5146.06	5129.71	5171.63	5085.42	0	5129.81	5107.12	5142.16	5146.65	5980.77	5172.03	5123.21	5085.52	5105.51	5092.66
20185617105804B1	43.9781	-108.567	1	Core	4807.74	0	Meet	8.91089	Meet	71.2871	Meet	19.802	Meet	15.8416	NotMeet	15.8416	Meet	26.9052	Meet	43.18	Meet	4.55556	Meet	0	NotMeet	25.2413	Meet	43.3917	Meet	53.4653	Meet	5944.59	5980.81	5925.57	5968.39	5949.43	5998.04	5898.06	5966.84	5949.54	5923.23	5963.86	5969.08	5945.56	5998.51	5941.89	5898.17	5921.36	7087.75
20185617105804B2	43.981	-108.563	1	Core	4807.74	0	Meet	0.990099	Meet	95.0495	Meet	29.703	Meet	17.8218	NotMeet	17.8218	Meet	25.1178	Meet	69.85	Meet	2.88889	NotMeet	0	NotMeet	25.4	Meet	69.85	Meet	84.4752	Meet	5944.59	5980.81	5925.57	5968.39	5949.43	5998.04	5898.06	5966.84	5949.54	5923.23	5963.86	5969.08	5945.56	5998.51	5941.89	5898.17	5921.36	7087.75
20175629105817B1	44.2865	-108.731	1	Core	4745.67	0	Meet	8.91089	Meet	87.1287	Meet	51.4851	Meet	28.7129	Meet	26.7327	NotMeet	57.3852	Meet	54.1421	Meet	3.66667	NotMeet	9.90099	Meet	57.3852	Meet	51.9545	Meet	24.5941	Meet	5867.84	5903.59	5849.06	5891.33	5872.61	5920.6	5821.91	5889.8	5872.72	5846.75	5886.86	5892.01	5868.79	5921.06	5865.17	5822.02	5844.9	0
20165629105819B1	44.2202	-108.72	1	Core	4737.36	0	Meet	5.94059	Meet	63.3663	Meet	53.4653	Meet	4.9505	NotMeet	4.9505	NotMeet	33.1141	Meet	22.225	Meet	5.66667	Meet	0.990099	NotMeet	33.1141	Meet	22.225	NotMeet	9.62376	Meet	5857.56	5893.26	5838.82	5881.02	5862.33	5910.23	5811.72	5879.49	5862.44	5836.52	5876.56	5881.69	5858.52	5910.7	5854.9	5811.83	5834.67	6983.99
20165629105819B2	44.2221	-108.715	1	Core	4737.36	0	Meet	12.8713	Meet	63.3663	Meet	52.4752	Meet	13.8614	NotMeet	14.8515	Meet	22.6719	Meet	24.892	Meet	5	Meet	1.9802	NotMeet	22.6719	Meet	23.5527	NotMeet	5.34653	Meet	5857.56	5893.26	5838.82	5881.02	5862.33	5910.23	5811.72	5879.49	5862.44	5836.52	5876.56	5881.69	5858.52	5910.7	5854.9	5811.83	5834.67	6983.99
20155643105906B2	43.7741	-107.91	1	Core	4659.13	0	Meet	36.6337	Meet	59.4059	Meet	26.7327	Meet	2.9703	NotMeet	1.9802	NotMeet	38.5704	Meet	23.7067	Meet	4.22222	Meet	0	NotMeet	41.3084	Meet	20.32	NotMeet	29.9406	Meet	4320.62	4346.95	4306.8	4337.92	4324.14	4359.47	4286.81	4336.8	4324.22	4305.1	4334.63	4338.42	4938.66	4359.82	4318.66	4286.89	4303.74	4292.91
20165643105920B1	43.7626	-107.942	1	Core	4625.37	0	Meet	5.94059	Meet	62.3762	Meet	7.92079	NotMeet	0.990099	NotMeet	0.990099	NotMeet	34.1489	Meet	30.48	Meet	2.77778	NotMeet	0	NotMeet	37.7825	Meet	30.48	NotMeet	62.0198	Meet	4289.31	4315.45	4275.59	4306.49	4292.8	4327.88	4255.74	4305.37	4292.89	4273.9	4303.22	4306.98	4902.87	4328.22	4287.36	4255.82	4272.55	4261.8
20165643106010B1	43.9131	-108.271	1	Core	5277.49	0	Meet	16.8317	Meet	48.5149	Meet	11.8812	Meet	21.7822	Meet	21.7822	Meet	21.637	Meet	42.8413	Meet	3.11111	NotMeet	0.990099	NotMeet	22.6786	Meet	42.8413	Meet	22.4554	Meet	4894.06	4923.88	4878.4	4913.65	4898.04	4938.06	4855.75	4912.38	4898.13	4876.47	4909.92	4914.22	4894.86	4938.45	4891.83	4855.84	4874.93	4862.66
20165643106010B2	43.9139	-108.278	1	Core	5277.49	0	Meet	23.7624	Meet	41.5842	Meet	23.7624	Meet	14.8515	NotMeet	14.8515	Meet	19.3793	Meet	38.1	Meet	5.22222	Meet	0	NotMeet	17.907	NotMeet	38.1	Meet	6.41584	Meet	4894.06	4923.88	4878.4	4913.65	4898.04	4938.06	4855.75	4912.38	4898.13	4876.47	4909.92	4914.22	4894.86	4938.45	4891.83	4855.84	4874.93	4862.66
20175643106112B2	43.836	-107.853	1	Core	5120.65	0	Meet	3.9604	Meet	94.0594	Meet	20.7921	Meet	28.7129	Meet	28.7129	NotMeet	38.6644	Meet	30.3463	Meet	6	Meet	0.990099	NotMeet	41.3173	Meet	30.099	NotMeet	94.099	Meet	0	4777.55	4733.42	4767.63	4752.48	4791.31	4711.45	4766.39	4752.57	4731.55	4764.01	5449.34	4749.39	4791.69	4746.45	4711.53	4730.05	4718.15
20175643106112B3	43.8404	-107.852	1	Core	5120.65	8.36667	Meet	24.7525	Meet	70.297	Meet	29.703	Meet	9.90099	NotMeet	9.90099	Meet	39.6052	Meet	16.51	Meet	4.55556	Meet	3.9604	NotMeet	47.498	Meet	16.51	NotMeet	47.0495	Meet	0	4777.55	4733.42	4767.63	4752.48	4791.31	4711.45	4766.39	4752.57	4731.55	4764.01	5449.34	4749.39	4791.69	4746.45	4711.53	4730.05	4718.15
20185643106119B1	43.8162	-107.728	1	Core	5119.63	3.1	Meet	21.7822	Meet	57.4257	Meet	11.8812	Meet	9.90099	NotMeet	8.91089	Meet	38.3822	Meet	33.02	Meet	4.55556	Meet	0.990099	NotMeet	43.7776	Meet	31.0662	NotMeet	42.7723	Meet	5425.91	4776.6	4732.48	4766.68	4751.53	4790.36	4710.51	4765.44	4751.62	4730.61	4763.06	0	4748.44	4790.73	4745.51	4710.6	4729.11	4717.21
20185643106119B2	43.8182	-107.723	1	Core	5119.63	5.5	Meet	21.7822	Meet	56.4356	Meet	22.7723	Meet	10.8911	NotMeet	9.90099	Meet	39.8272	Meet	31.9314	Meet	4.22222	Meet	1.9802	NotMeet	42.9381	Meet	29.845	NotMeet	32.0792	Meet	5425.91	4776.6	4732.48	4766.68	4751.53	4790.36	4710.51	4765.44	4751.62	4730.61	4763.06	0	4748.44	4790.73	4745.51	4710.6	4729.11	4717.21
20175643106303B2	43.7433	-107.566	1	Core	5390.6	0	Meet	0	Meet	97.0297	Meet	88.1188	Meet	0.990099	NotMeet	0.990099	NotMeet	55.6919	Meet	0	NotMeet	5.22222	Meet	0	NotMeet	56.2708	Meet	0	NotMeet	57.7426	Meet	5713.09	5747.9	5694.81	5735.96	5717.74	6725.2	5668.37	5734.47	5717.85	5692.56	5731.61	6692.72	5714.02	5764.91	5710.49	5668.48	5690.76	5676.44
20165643106307B1	43.9328	-107.522	1	Core	5391.11	0	Meet	20.7921	Meet	52.4752	Meet	10.8911	Meet	28.7129	Meet	28.7129	NotMeet	20.8844	Meet	37.3062	Meet	5.22222	Meet	0	NotMeet	22.86	Meet	37.3062	Meet	36.3564	Meet	5713.63	5748.45	5695.35	5736.51	5718.28	0	5668.91	5735.02	5718.39	5693.1	5732.16	6693.36	5714.56	5765.46	5711.03	5669.02	5691.3	5676.98
20155643106314B1	43.7875	-107.414	1	Core	5393.16	0	Meet	0	Meet	94.7368	Meet	57.8947	Meet	10.5263	NotMeet	7.89474	Meet	40.1782	Meet	60.96	Meet	5.66667	Meet	0	NotMeet	49.9533	Meet	60.96	Meet	48.3158	Meet	5715.8	5750.63	5697.51	5738.69	5720.45	6728.4	5671.07	5737.2	5720.56	5695.27	5734.33	0	5716.74	5767.65	5713.2	5671.17	5693.46	5679.14
20165643106319B1	43.7272	-107.582	1	Core	5888.76	0	Meet	5.94059	Meet	75.2475	Meet	45.5446	Meet	18.8119	NotMeet	18.8119	Meet	35.7481	Meet	48.26	Meet	5.33333	Meet	3.9604	NotMeet	36.333	Meet	52.1855	Meet	35.2871	Meet	6241.05	6279.08	6221.08	6266.04	6246.12	7346.69	6192.2	6264.41	6246.24	6218.62	6261.28	7311.21	6242.06	6297.66	6238.21	6192.31	6216.66	6201.01
20165643106319B3	43.7328	-107.581	1	Core	5888.76	0	Meet	5.94059	Meet	72.2772	Meet	36.6337	Meet	16.8317	NotMeet	16.8317	Meet	34.0548	Meet	61.3833	Meet	5.22222	Meet	0	NotMeet	36.3621	Meet	58.42	Meet	54.5347	Meet	6241.05	6279.08	6221.08	6266.04	6246.12	7346.69	6192.2	6264.41	6246.24	6218.62	6261.28	7311.21	6242.06	6297.66	6238.21	6192.31	6216.66	6201.01
20165641106609B1	41.4861	-110.682	1	Core	5328.59	0	Meet	5.94059	Meet	78.2178	Meet	37.6238	Meet	32.6733	Meet	19.802	Meet	30.7848	Meet	53.34	Meet	5.88889	Meet	2.9703	NotMeet	33.4433	Meet	38.608	Meet	16.0396	Meet	4941.44	4971.56	4925.63	5669.98	4945.46	5698.14	4902.77	0	4945.56	4923.69	4957.47	4961.8	4942.25	4986.27	4939.2	4902.86	4922.13	4909.75
20175623106703B2	41.6551	-110.493	1	Core	5143.68	0	Meet	19.802	Meet	75.2475	Meet	22.7723	Meet	46.5347	Meet	14.8515	Meet	31.0444	Meet	36.4836	Meet	4.11111	Meet	2.9703	NotMeet	31.0444	Meet	28.0416	NotMeet	9.62376	Meet	6359.96	6398.72	6339.62	6385.43	6365.14	6417.15	6310.19	6383.77	6365.26	6337.11	6380.58	0	6361	6417.66	6357.07	6310.3	6335.11	6319.17
20155641107412B1	41.2396	-110.057	1	Core	5266.87	0	Meet	27.7228	Meet	52.4752	Meet	39.604	Meet	11.8812	NotMeet	8.91089	Meet	22.2015	Meet	20.32	Meet	5.22222	Meet	2.9703	NotMeet	22.6483	Meet	20.32	NotMeet	6.41584	Meet	4884.21	4913.98	4868.59	4903.77	4888.19	4928.13	4845.99	4902.5	4888.28	4866.67	4900.05	4904.33	4885.01	4928.52	4881.99	4846.08	4865.13	4852.88
20175637107602B2	41.1178	-109.486	1	Core	5542.07	5.33333	Meet	14.8515	Meet	58.4158	Meet	33.6634	Meet	16.8317	NotMeet	15.8416	Meet	39.417	Meet	29.6333	Meet	2.33333	NotMeet	0.990099	NotMeet	39.8585	Meet	28.956	NotMeet	14.9703	Meet	5873.62	5909.41	5854.82	5897.14	5878.4	5926.43	5827.65	5895.61	5878.51	5852.51	5892.66	5897.81	5874.58	5926.9	5870.95	5827.75	5850.66	5835.94
20155637108004B2	41.9749	-109.555	1	Core	5237.4	0	Meet	21.7822	Meet	47.5248	Meet	33.6634	Meet	17.8218	NotMeet	15.8416	Meet	44.5477	Meet	33.1611	Meet	4	Meet	0	NotMeet	44.5477	Meet	32.6189	NotMeet	5.34653	Meet	5550.72	5584.55	6455.13	5572.95	5555.24	5600.64	5507.28	5571.5	5555.35	5530.78	6496.84	5573.59	5551.63	5601.08	5548.2	5507.38	6450.54	5515.12
20185637108102B2	41.8764	-108.893	1	Core	5477.98	0	Meet	18.8119	Meet	67.3267	Meet	39.604	Meet	33.6634	Meet	21.7822	Meet	23.4244	Meet	33.8015	Meet	5.77778	Meet	1.9802	NotMeet	22.9704	Meet	32.2179	NotMeet	6.41584	Meet	5079.99	5110.94	5063.73	5100.33	5084.12	0	5040.23	5099	5084.22	5061.73	5096.46	5100.91	5080.81	5126.07	5077.68	5760.36	5783.01	5047.4
20155613108805B2	42.3805	-107.55	1	Core	4988.62	2.83333	Meet	9.90099	Meet	69.3069	Meet	15.8416	Meet	21.7822	Meet	18.8119	Meet	27.0256	Meet	29.7744	Meet	3.33333	NotMeet	29.703	Meet	26.2835	Meet	31.3765	NotMeet	10.6931	Meet	4626.17	0	5270.14	4644.7	4629.94	4667.77	4589.97	5306.85	4630.02	4609.55	4641.17	4645.23	4626.93	4668.14	4624.07	4590.05	4608.09	4596.5
20185613109002B1	42.9198	-107.538	1	Core	4910.85	0	Meet	24.7525	Meet	42.5743	Meet	25.7426	Meet	6.93069	NotMeet	6.93069	Meet	25.9862	Meet	15.5222	Meet	3.33333	NotMeet	0	NotMeet	26.5642	Meet	15.5222	NotMeet	5.34653	Meet	4554.05	4581.81	0	5225.48	4557.76	4595	4518.41	4571.1	4557.85	4537.69	4568.82	4572.81	4554.8	4595.37	4551.99	4518.5	4536.26	4524.84
20175613109202B2	42.4885	-107.58	1	Core	5564.37	0	Meet	29.703	Meet	61.3861	Meet	15.8416	Meet	19.802	NotMeet	18.8119	Meet	20.4141	Meet	23.9889	Meet	3	NotMeet	0	NotMeet	23.368	Meet	23.9889	NotMeet	8.55446	Meet	5897.26	5933.19	5878.39	5920.87	5902.05	5950.28	6826.29	5919.33	5902.17	5876.07	5916.38	5921.55	5898.22	5950.75	5894.58	6826.41	5874.21	6836
20175613109207B1	42.5532	-107.658	1	Core	5680.55	0	Meet	24.7525	Meet	50.495	Meet	28.7129	Meet	9.90099	NotMeet	9.90099	Meet	29.5393	Meet	27.94	Meet	2.88889	NotMeet	0	NotMeet	31.115	Meet	28.575	NotMeet	19.2475	Meet	6020.38	6057.07	6001.12	6044.49	6025.28	6074.52	6968.81	6042.92	6025.4	5998.75	6039.9	6045.18	6021.37	6075	6017.65	6968.94	5996.86	0
20175613109207B2	42.5545	-107.651	1	Core	5680.55	0	Meet	28.7129	Meet	61.3861	Meet	19.802	Meet	16.8317	NotMeet	16.8317	Meet	25.7763	Meet	26.416	Meet	2.22222	NotMeet	0	NotMeet	29.3255	Meet	26.416	NotMeet	11.7624	Meet	6020.38	6057.07	6001.12	6044.49	6025.28	6074.52	6968.81	6042.92	6025.4	5998.75	6039.9	6045.18	6021.37	6075	6017.65	6968.94	5996.86	0
20165625109319B1	42.4862	-106.171	1	Core	5038.06	0	Meet	5.94059	Meet	77.2277	Meet	53.4653	Meet	14.8515	NotMeet	14.8515	Meet	28.5044	Meet	21.209	Meet	5.11111	Meet	11.8812	Meet	28.6512	Meet	21.1667	NotMeet	6.41584	Meet	5339.45	5371.99	5322.37	5360.83	5343.8	5387.47	6180.61	6252.68	0	5320.27	5356.77	5361.45	5340.32	5387.89	5337.03	5297.76	5318.59	5305.2
20165625109319B2	42.4885	-106.168	1	Core	5038.06	0	Meet	6.93069	Meet	80.198	Meet	55.4455	Meet	15.8416	NotMeet	15.8416	Meet	24.083	Meet	24.6743	Meet	5.22222	Meet	6.93069	Meet	23.633	Meet	24.6743	NotMeet	5.34653	Meet	5339.45	5371.99	5322.37	5360.83	5343.8	5387.47	6180.61	6252.68	0	5320.27	5356.77	5361.45	5340.32	5387.89	5337.03	5297.76	5318.59	5305.2
2016567109712B1	42.3794	-106.098	1	Core	5239.73	0	Meet	10.8911	Meet	74.2574	Meet	37.6238	Meet	14.8515	NotMeet	14.8515	Meet	22.0133	Meet	22.6907	Meet	3.55556	NotMeet	11.8812	Meet	23.3892	Meet	24.7227	NotMeet	8.55446	Meet	4859.04	4888.65	4843.5	4878.5	4863	4902.74	4821.02	4877.23	4863.09	5533.24	0	5576.07	5554.1	5603.57	5550.67	4821.1	4840.05	4827.87
2018567109816B1	41.6361	-107.598	1	Core	5516.86	0	Meet	25.7426	Meet	70.297	Meet	31.6832	Meet	27.7228	Meet	19.802	Meet	27.4696	Meet	37.465	Meet	1.11111	NotMeet	20.7921	Meet	27.4696	Meet	35.56	Meet	10.6931	Meet	5116.04	5147.21	5099.67	5136.52	5120.2	5162.04	5076	5135.19	5120.3	5097.66	5132.62	5137.11	5116.87	5162.45	5113.71	5076.09	5096.04	5083.22
2018567109816B2	41.6398	-107.6	1	Core	5516.86	0	Meet	19.802	Meet	66.3366	Meet	26.7327	Meet	28.7129	Meet	25.7426	NotMeet	27.1874	Meet	41.1018	Meet	1.77778	NotMeet	8.91089	Meet	27.1874	Meet	31.8168	NotMeet	11.7624	Meet	5116.04	5147.21	5099.67	5136.52	5120.2	5162.04	5076	5135.19	5120.3	5097.66	5132.62	5137.11	5116.87	5162.45	5113.71	5076.09	5096.04	5083.22
2016567110106B3	42.2306	-107.346	1	Core	5125.94	0	Meet	35.6436	Meet	43.5644	Meet	4.9505	NotMeet	7.92079	NotMeet	9.90099	Meet	18.5615	Meet	39.1583	Meet	3.66667	NotMeet	11.8812	Meet	18.9523	Meet	38.9467	Meet	14.9703	Meet	4753.52	4782.49	4738.31	4772.56	4757.39	4796.26	4716.32	4771.32	4757.48	4736.44	4768.93	4773.1	5433.48	4796.64	0	4716.4	4734.94	4723.03
2016567110219B2	41.9762	-107.017	1	Core	4874.23	0	Meet	20.7921	Meet	65.3465	Meet	38.6139	Meet	20.7921	Meet	20.7921	Meet	34.9738	Meet	39.37	Meet	4.55556	Meet	0.990099	NotMeet	37.0609	Meet	37.5356	Meet	9.62376	Meet	5165.82	4547.64	4505.63	5186.51	4523.77	4560.74	4484.72	4537.02	4523.86	4503.86	4534.75	4538.72	4520.83	4561.1	4518.04	4484.8	4502.43	4491.1
2015567110512B1	42.3199	-107.093	1	Core	4783.87	0	Meet	8.91089	Meet	73.2673	Meet	51.4851	Meet	18.8119	NotMeet	13.8614	Meet	40.8354	Meet	12.8954	Meet	4.66667	Meet	5.94059	Meet	40.8354	Meet	13.7459	NotMeet	6.41584	Meet	4436.3	4463.34	4422.11	4454.07	4439.91	4476.19	4401.58	4452.91	4440	4420.36	4450.69	4454.58	4437.03	4476.54	4434.29	4401.66	4418.96	4407.84
2015567110512B2	42.3228	-107.087	1	Core	4783.87	0	Meet	7.92079	Meet	71.2871	Meet	29.703	Meet	21.7822	Meet	13.8614	Meet	40.3578	Meet	36.068	Meet	1	NotMeet	7.92079	Meet	45.8611	Meet	32.3427	NotMeet	40.6337	Meet	4436.3	4463.34	4422.11	4454.07	4439.91	4476.19	4401.58	4452.91	4440	4420.36	4450.69	4454.58	4437.03	4476.54	4434.29	4401.66	4418.96	4407.84
20185625110701B1	42.8035	-107.036	1	Core	5613.35	0	Meet	15.8416	Meet	72.2772	Meet	33.6634	Meet	13.8614	NotMeet	14.8515	Meet	31.5148	Meet	14.0677	Meet	5.22222	Meet	0	NotMeet	32.7991	Meet	14.0677	NotMeet	34.2178	Meet	5949.17	5985.42	5930.13	5972.99	5954.01	6002.66	5902.61	5971.44	5954.12	5927.79	5968.45	5973.67	5950.14	6003.13	5946.46	5902.71	5925.92	5911
20185625110701B2	42.8048	-107.04	1	Core	5613.35	0	Meet	18.8119	Meet	69.3069	Meet	37.6238	Meet	4.9505	NotMeet	3.9604	NotMeet	31.4207	Meet	12.2767	Meet	4.44444	Meet	2.9703	NotMeet	31.496	Meet	13.208	NotMeet	25.6634	Meet	5949.17	5985.42	5930.13	5972.99	5954.01	6002.66	5902.61	5971.44	5954.12	5927.79	5968.45	5973.67	5950.14	6003.13	5946.46	5902.71	5925.92	5911
20175625110703B1	42.6737	-106.98	1	Core	5654.18	9.73333	Meet	22.7723	Meet	72.2772	Meet	23.7624	Meet	13.8614	NotMeet	0.990099	NotMeet	33.1258	Meet	31.3267	Meet	2.55556	NotMeet	10.8911	Meet	39.37	Meet	23.7067	NotMeet	35.2871	Meet	5992.44	6028.95	5973.26	6016.43	5997.31	6046.32	5945.54	6014.87	5997.43	5970.91	6011.87	6017.12	5993.41	6046.79	5989.71	5945.64	5969.02	5954
20175625110703B2	42.6763	-106.983	1	Core	5654.18	0	Meet	19.802	Meet	72.2772	Meet	27.7228	Meet	10.8911	NotMeet	4.9505	NotMeet	42.5215	Meet	0	NotMeet	2.22222	NotMeet	0	NotMeet	45.6096	Meet	29.21	NotMeet	38.495	Meet	5992.44	6028.95	5973.26	6016.43	5997.31	6046.32	5945.54	6014.87	5997.43	5970.91	6011.87	6017.12	5993.41	6046.79	5989.71	5945.64	5969.02	5954
20175623200112B2	41.8532	-110.658	2	Core	33823.3	0	Meet	23.7624	Meet	66.3366	Meet	34.6535	Meet	25.7426	Meet	1.9802	NotMeet	33.8667	Meet	0	NotMeet	3.44444	NotMeet	1.9802	NotMeet	33.4818	Meet	34.5924	NotMeet	14.9703	Meet	33681	33720.8	33720.3	33726.2	33720.3	33721.2	33720	33720.7	46386.3	0	33720.4	33720.7	46308.2	33721.1	33720	33725.5	40987.8	33725.9
2018567200602B1	41.381	-107.584	2	Core	39335.5	4.5	Meet	17.8218	Meet	77.2277	Meet	20.7921	Meet	34.6535	Meet	0.990099	NotMeet	24.6888	Meet	27.94	Meet	1	NotMeet	4.9505	NotMeet	25.9522	Meet	43.815	Meet	22.4554	Meet	39170	39216.3	39215.8	39222.5	39215.7	39216.7	39215.3	39216.2	47202.7	41130.4	39215.9	39216.1	47123.2	39216.6	39215.4	39221.8	54477.3	39222.2
2018567200602B2	41.3841	-107.59	2	Core	39335.5	2.23333	Meet	16.8317	Meet	74.2574	Meet	34.6535	Meet	33.6634	Meet	0.990099	NotMeet	30.5741	Meet	55.372	Meet	1	NotMeet	0	NotMeet	34.3452	Meet	44.5655	Meet	28.8713	Meet	39170	39216.3	39215.8	39222.5	39215.7	39216.7	39215.3	39216.2	47202.7	41130.4	39215.9	39216.1	47123.2	39216.6	39215.4	39221.8	54477.3	39222.2
2015567200607B2	41.2974	-107.271	2	Core	33475.3	6.5	Meet	3.9604	Meet	77.2277	Meet	28.7129	Meet	3.9604	NotMeet	0.990099	NotMeet	44.403	Meet	26.2467	Meet	2.88889	NotMeet	9.90099	Meet	49.3713	Meet	25.4	NotMeet	39.5644	Meet	33334.4	33373.8	33373.4	33379.1	33373.3	33374.2	33373	33373.7	40170.4	35002.8	33373.4	33373.7	40102.7	33374.1	33373	33378.5	0	33378.9
20165637100307B2	41.0227	-108.637	1	NonCore	4432.77	5.66667	Meet	43.5644	Meet	43.5644	Meet	17.8218	Meet	4.9505	NotMeet	0	NotMeet	24.5165	Meet	0	NotMeet	5.11111	Meet	0	NotMeet	8.46667	NotMeet	8.89	NotMeet	24.7525	Meet	0	0	0	0	0	0	0	0	0	0	0	0	0	0	0	0	0	0
20155637108403B1	41.0264	-107.993	1	NonCore	4663.36	7.26667	Meet	24.6914	Meet	71.6049	Meet	19.7531	Meet	49.3827	Meet	32.0988	NotMeet	32.5582	Meet	102.023	NotMeet	5.28571	Meet	0	NotMeet	45.212	Meet	80.5744	Meet	28.3951	Meet	0	0	0	0	0	0	0	0	0	0	0	0	0	0	0	0	0	0
20155637100309B1	41.0435	-108.582	1	NonCore	4421.89	3.2	Meet	39.604	Meet	53.4653	Meet	27.7228	Meet	21.7822	Meet	15.8416	Meet	18.6592	Meet	21.7311	Meet	5.11111	Meet	0	NotMeet	20.0781	Meet	16.6914	NotMeet	11.8812	Meet	0	0	0	0	0	0	0	0	0	0	0	0	0	0	0	0	0	0
20155637100309B2	41.0458	-108.58	1	NonCore	4421.89	6.03333	Meet	17.8218	Meet	74.2574	Meet	12.8713	Meet	51.4851	Meet	48.5149	NotMeet	21.7557	Meet	48.6833	Meet	5.22222	Meet	0	NotMeet	23.1422	Meet	46.8923	Meet	16.8317	Meet	0	0	0	0	0	0	0	0	0	0	0	0	0	0	0	0	0	0
20185637107701B2	41.0739	-109.2	1	NonCore	4751.46	7.96667	Meet	29.703	Meet	54.4554	Meet	17.8218	Meet	21.7822	Meet	16.8317	Meet	23.4696	Meet	45.4378	Meet	5.66667	Meet	0.990099	NotMeet	26.5853	Meet	37.4227	Meet	23.7624	Meet	0	0	0	0	0	0	0	0	0	0	0	0	0	0	0	0	0	0
20155637108416B1	41.0841	-108.047	1	NonCore	4691.59	0	Meet	14.8515	Meet	58.4158	Meet	29.703	Meet	19.802	NotMeet	17.8218	Meet	29.4452	Meet	32.1235	Meet	4.22222	Meet	0	NotMeet	29.4452	Meet	28.1609	NotMeet	16.8317	Meet	0	0	0	0	0	0	0	0	0	0	0	0	0	0	0	0	0	0
2016567108417B2	41.0859	-107.869	1	NonCore	4712.38	0	Meet	25.7426	Meet	61.3861	Meet	22.7723	Meet	19.802	NotMeet	14.8515	Meet	19.1477	Meet	44.196	Meet	5.55556	Meet	13.8614	Meet	20.199	Meet	32.4556	NotMeet	12.8713	Meet	0	0	0	0	0	0	0	0	0	0	0	0	0	0	0	0	0	0
20155637108416B2	41.0861	-108.043	1	NonCore	4691.59	0	Meet	21.7822	Meet	53.4653	Meet	19.802	Meet	33.6634	Meet	32.6733	NotMeet	25.9862	Meet	32.6736	Meet	5.11111	Meet	0.990099	NotMeet	25.9862	Meet	32.6887	NotMeet	8.91089	Meet	0	0	0	0	0	0	0	0	0	0	0	0	0	0	0	0	0	0
20165637101605B1	41.1289	-108.269	1	NonCore	4502.47	5.16667	Meet	33.6634	Meet	43.5644	Meet	11.8812	Meet	10.8911	NotMeet	4.9505	NotMeet	24.5533	Meet	78.74	Meet	2.22222	NotMeet	12.8713	Meet	29.1123	Meet	48.006	Meet	12.8713	Meet	0	0	0	0	0	0	0	0	0	0	0	0	0	0	0	0	0	0
2017567200606B1	41.1493	-107.611	2	NonCore	29209.3	0	Meet	13.8614	Meet	80.198	Meet	37.6238	Meet	35.6436	Meet	23.7624	Meet	27.2288	Meet	58.1025	Meet	4.11111	Meet	0	NotMeet	25.0613	Meet	63.1613	Meet	26.7327	Meet	0	0	0	0	0	0	0	0	0	0	0	0	0	0	0	0	0	0
20185637103905B2	41.1541	-108.485	1	NonCore	5287.2	8.36667	Meet	39.604	Meet	50.495	Meet	20.7921	Meet	16.8317	NotMeet	0.990099	NotMeet	19.2157	Meet	2.54	NotMeet	1.33333	NotMeet	0.990099	NotMeet	19.1911	Meet	20.32	NotMeet	16.8317	Meet	0	0	0	0	0	0	0	0	0	0	0	0	0	0	0	0	0	0
20165637107709B2	41.1891	-109.34	1	NonCore	4765.79	0	Meet	9.90099	Meet	65.3465	Meet	37.6238	Meet	0	NotMeet	0	NotMeet	39.7608	Meet	0	NotMeet	4.66667	Meet	0	NotMeet	38.1	Meet	0	NotMeet	31.6832	Meet	0	0	0	0	0	0	0	0	0	0	0	0	0	0	0	0	0	0
20185637101917B1	41.1999	-107.98	1	NonCore	5337.28	8.5	Meet	37.6238	Meet	52.4752	Meet	7.92079	NotMeet	27.7228	Meet	16.8317	Meet	16.2983	NotMeet	38.4629	Meet	1.55556	NotMeet	3.9604	NotMeet	19.05	Meet	36.9711	Meet	23.7624	Meet	0	0	0	0	0	0	0	0	0	0	0	0	0	0	0	0	0	0
20155637103906B3	41.2207	-108.314	1	NonCore	5257.2	0	Meet	20.7921	Meet	67.3267	Meet	37.6238	Meet	13.8614	NotMeet	6.93069	Meet	44.2383	Meet	48.26	Meet	4.55556	Meet	6.93069	Meet	44.0267	Meet	48.26	Meet	7.92079	Meet	0	0	0	0	0	0	0	0	0	0	0	0	0	0	0	0	0	0
20155637101904B1	41.2451	-107.963	1	NonCore	5332.49	2.5	Meet	29.7619	Meet	64.2857	Meet	34.5238	Meet	34.5238	Meet	25	Meet	29.591	Meet	42.0077	Meet	5.14286	Meet	0	NotMeet	29.591	Meet	38.2411	Meet	7.14286	Meet	0	0	0	0	0	0	0	0	0	0	0	0	0	0	0	0	0	0
2016567200604B1	41.2572	-107.646	2	NonCore	29310.8	3.33333	Meet	25.7426	Meet	53.4653	Meet	33.6634	Meet	17.8218	NotMeet	1.9802	NotMeet	25.6931	Meet	0	NotMeet	3.22222	NotMeet	3.9604	NotMeet	26.8817	Meet	18.5057	NotMeet	11.8812	Meet	0	0	0	0	0	0	0	0	0	0	0	0	0	0	0	0	0	0
2016567200604B2	41.26	-107.64	2	NonCore	29310.8	0	Meet	14.8515	Meet	76.2376	Meet	38.6139	Meet	38.6139	Meet	29.703	NotMeet	24.177	Meet	35.7717	Meet	4.55556	Meet	0	NotMeet	26.797	Meet	39.1459	Meet	26.7327	Meet	0	0	0	0	0	0	0	0	0	0	0	0	0	0	0	0	0	0
20175637107706B2	41.3208	-109.269	1	NonCore	4777.94	9.1	Meet	11.8812	Meet	72.2772	Meet	26.7327	Meet	25.7426	Meet	22.7723	Meet	39.116	Meet	37.6767	Meet	4.22222	Meet	1.9802	NotMeet	41.2173	Meet	38.2337	Meet	13.8614	Meet	0	0	0	0	0	0	0	0	0	0	0	0	0	0	0	0	0	0
20165641106714B1	41.3245	-110.508	1	NonCore	4885.16	0	Meet	24.7525	Meet	57.4257	Meet	21.7822	Meet	29.703	Meet	29.703	NotMeet	18.5928	Meet	36.3071	Meet	4.11111	Meet	5.94059	Meet	23.3218	Meet	36.3071	Meet	12.8713	Meet	0	0	0	0	0	0	0	0	0	0	0	0	0	0	0	0	0	0
20165637108307B1	41.3406	-108.315	1	NonCore	4943.91	0	Meet	17.8218	Meet	63.3663	Meet	19.802	Meet	9.90099	NotMeet	6.93069	Meet	25.2046	Meet	49.9533	Meet	2.33333	NotMeet	16.8317	Meet	22.352	Meet	39.2853	Meet	22.7723	Meet	0	0	0	0	0	0	0	0	0	0	0	0	0	0	0	0	0	0
2016567101911B1	41.3517	-107.748	1	NonCore	5314.98	0	Meet	27.7228	Meet	58.4158	Meet	25.7426	Meet	11.8812	NotMeet	5.94059	Meet	26.3676	Meet	26.2467	Meet	3	NotMeet	10.8911	Meet	32.2263	Meet	26.9631	NotMeet	13.8614	Meet	0	0	0	0	0	0	0	0	0	0	0	0	0	0	0	0	0	0
20165641106608B1	41.359	-110.916	1	NonCore	5067.95	0	Meet	13.9241	Meet	70.8861	Meet	27.8481	Meet	37.9747	Meet	21.519	Meet	32.766	Meet	42.545	Meet	4.85714	Meet	20.2532	Meet	34.8343	Meet	44.5477	Meet	6.32911	Meet	0	0	0	0	0	0	0	0	0	0	0	0	0	0	0	0	0	0
20185641106707B1	41.39	-110.688	1	NonCore	5756.95	0	Meet	12.8713	Meet	70.297	Meet	17.8218	Meet	35.6436	Meet	30.6931	NotMeet	17.2915	NotMeet	54.5123	Meet	4.77778	Meet	0	NotMeet	16.9333	NotMeet	47.9778	Meet	38.6139	Meet	0	0	0	0	0	0	0	0	0	0	0	0	0	0	0	0	0	0
20165641102820B2	41.4285	-110.062	1	NonCore	4533.98	0	Meet	21.7822	Meet	71.2871	Meet	50.495	Meet	10.8911	NotMeet	8.91089	Meet	44.9674	Meet	0	NotMeet	5.44444	Meet	0.990099	NotMeet	49.8764	Meet	0	NotMeet	17.8218	Meet	0	0	0	0	0	0	0	0	0	0	0	0	0	0	0	0	0	0
20185637107808B1	41.4391	-109.201	1	NonCore	4632.89	0	Meet	2.9703	Meet	92.0792	Meet	0	NotMeet	52.4752	Meet	34.6535	NotMeet	26.3407	Meet	59.944	Meet	1.22222	NotMeet	0	NotMeet	0	NotMeet	57.531	Meet	74.2574	Meet	0	0	0	0	0	0	0	0	0	0	0	0	0	0	0	0	0	0
2016567109819B1	41.4416	-107.689	1	NonCore	5249.75	0	Meet	18.8119	Meet	69.3069	Meet	29.703	Meet	21.7822	Meet	9.90099	Meet	23.9346	Meet	33.02	Meet	3.88889	NotMeet	15.8416	Meet	24.9767	Meet	28.7338	NotMeet	6.93069	Meet	0	0	0	0	0	0	0	0	0	0	0	0	0	0	0	0	0	0
2016567109819B2	41.4437	-107.683	1	NonCore	5249.75	0	Meet	36.6337	Meet	46.5347	Meet	22.7723	Meet	7.92079	NotMeet	4.9505	NotMeet	26.2082	Meet	27.686	Meet	3.88889	NotMeet	12.8713	Meet	29.3511	Meet	30.8708	NotMeet	10.8911	Meet	0	0	0	0	0	0	0	0	0	0	0	0	0	0	0	0	0	0
20165637108519B3	41.4555	-108.145	1	NonCore	5477.61	0	Meet	15.8416	Meet	75.2475	Meet	51.4851	Meet	27.7228	Meet	27.7228	NotMeet	31.4739	Meet	73.8554	Meet	5.44444	Meet	5.94059	Meet	32.0322	Meet	70.2235	Meet	12.8713	Meet	0	0	0	0	0	0	0	0	0	0	0	0	0	0	0	0	0	0
2015567108509B2	41.4657	-107.781	1	NonCore	5453.28	2.43333	Meet	38.6139	Meet	53.4653	Meet	27.7228	Meet	17.8218	NotMeet	14.8515	Meet	25.0237	Meet	23.3082	Meet	5.44444	Meet	1.9802	NotMeet	25.0237	Meet	21.6568	NotMeet	6.93069	Meet	0	0	0	0	0	0	0	0	0	0	0	0	0	0	0	0	0	0
20155637107819B2	41.4832	-109.04	1	NonCore	4625.37	5.86667	Meet	25.7426	Meet	53.4653	Meet	24.7525	Meet	23.7624	Meet	16.8317	Meet	27.8384	Meet	44.8733	Meet	3.11111	NotMeet	0	NotMeet	29.2768	Meet	42.799	Meet	10.8911	Meet	0	0	0	0	0	0	0	0	0	0	0	0	0	0	0	0	0	0
20155637103602B2	41.5359	-109.802	1	NonCore	4789.87	2.66667	Meet	33.6634	Meet	54.4554	Meet	7.92079	NotMeet	14.8515	NotMeet	11.8812	Meet	37.9046	Meet	23.495	Meet	2.77778	NotMeet	0	NotMeet	35.56	Meet	24.5533	NotMeet	38.6139	Meet	0	0	0	0	0	0	0	0	0	0	0	0	0	0	0	0	0	0
2015567100903B1	41.6847	-106.688	1	NonCore	4758.14	0	Meet	19.802	Meet	80.198	Meet	53.4653	Meet	16.8317	NotMeet	14.8515	Meet	34.337	Meet	27.94	Meet	5.88889	Meet	0	NotMeet	35.56	Meet	24.892	NotMeet	19.802	Meet	0	0	0	0	0	0	0	0	0	0	0	0	0	0	0	0	0	0
2017567109504B1	41.6874	-107.072	1	NonCore	5331.82	0	Meet	3.9604	Meet	94.0594	Meet	24.7525	Meet	34.6535	Meet	4.9505	NotMeet	41.2262	Meet	186.69	NotMeet	6	Meet	0.990099	NotMeet	99.06	Meet	136.366	Meet	62.3762	Meet	0	0	0	0	0	0	0	0	0	0	0	0	0	0	0	0	0	0
2017567109504B2	41.6895	-107.069	1	NonCore	5331.82	0	Meet	13.8614	Meet	62.3762	Meet	11.8812	Meet	33.6634	Meet	13.8614	Meet	18.1113	Meet	42.3333	Meet	5.66667	Meet	0.990099	NotMeet	19.2314	Meet	71.5962	Meet	17.8218	Meet	0	0	0	0	0	0	0	0	0	0	0	0	0	0	0	0	0	0
20165637108218B1	41.7057	-108.847	1	NonCore	5336.89	0	Meet	5.94059	Meet	90.099	Meet	2.9703	NotMeet	14.8515	NotMeet	7.92079	Meet	38.4763	Meet	49.53	Meet	5.44444	Meet	0	NotMeet	0	NotMeet	49.53	Meet	85.1485	Meet	0	0	0	0	0	0	0	0	0	0	0	0	0	0	0	0	0	0
20165637109913B1	41.7565	-108.002	1	NonCore	5399.22	0	Meet	16.8317	Meet	77.2277	Meet	33.6634	Meet	35.6436	Meet	35.6436	NotMeet	20.5081	Meet	37.592	Meet	4.83333	Meet	4.9505	NotMeet	24.3305	Meet	36.2527	Meet	37.6238	Meet	0	0	0	0	0	0	0	0	0	0	0	0	0	0	0	0	0	0
20155637108205B2	41.7622	-108.818	1	NonCore	5531.33	2.5	Meet	25.7426	Meet	59.4059	Meet	10.8911	Meet	37.6238	Meet	35.6436	NotMeet	32.4152	Meet	42.9491	Meet	4.11111	Meet	0	NotMeet	29.8027	Meet	42.6508	Meet	20.7921	Meet	0	0	0	0	0	0	0	0	0	0	0	0	0	0	0	0	0	0
20165637109903B1	41.7932	-107.995	1	NonCore	5399.44	0	Meet	29.703	Meet	67.3267	Meet	51.4851	Meet	27.7228	Meet	27.7228	NotMeet	25.9862	Meet	21.844	Meet	3.83333	NotMeet	5.94059	Meet	26.7208	Meet	22.1673	NotMeet	6.93069	Meet	0	0	0	0	0	0	0	0	0	0	0	0	0	0	0	0	0	0
20165637109903B2	41.7961	-107.992	1	NonCore	5399.44	0	Meet	27.7228	Meet	63.3663	Meet	29.703	Meet	24.7525	Meet	24.7525	Meet	20.4141	Meet	22.4367	Meet	3.88889	NotMeet	17.8218	Meet	21.1015	Meet	21.4923	NotMeet	18.8119	Meet	0	0	0	0	0	0	0	0	0	0	0	0	0	0	0	0	0	0
20165623200106B1	41.8153	-110.628	2	NonCore	30743.9	5	Meet	46.5347	Meet	53.4653	Meet	20.7921	Meet	2.9703	NotMeet	2.9703	NotMeet	29.3914	Meet	48.26	Meet	4.88889	Meet	0	NotMeet	31.75	Meet	48.26	Meet	17.8218	Meet	0	0	0	0	0	0	0	0	0	0	0	0	0	0	0	0	0	0
20175637109919B2	41.8386	-107.862	1	NonCore	5390.34	0	Meet	10.8911	Meet	63.3663	Meet	25.7426	Meet	49.505	Meet	49.505	NotMeet	12.8411	NotMeet	47.5673	Meet	2.44444	NotMeet	0	NotMeet	15.9327	NotMeet	46.2722	Meet	5.94059	Meet	0	0	0	0	0	0	0	0	0	0	0	0	0	0	0	0	0	0
20155637104014B2	41.9048	-108.655	1	NonCore	4972.04	2.66667	Meet	32.6733	Meet	58.4158	Meet	27.7228	Meet	21.7822	Meet	19.802	Meet	33.7726	Meet	22.0133	Meet	4.22222	Meet	0	NotMeet	26.2467	Meet	21.9364	NotMeet	16.8317	Meet	0	0	0	0	0	0	0	0	0	0	0	0	0	0	0	0	0	0
2015567109605B1	41.9298	-106.219	1	NonCore	4917.36	0	Meet	7.92079	Meet	90.099	Meet	64.3564	Meet	7.92079	NotMeet	8.91089	Meet	57.8556	Meet	34.6364	Meet	4.66667	Meet	1.9802	NotMeet	58.3184	Meet	35.56	Meet	31.6832	Meet	0	0	0	0	0	0	0	0	0	0	0	0	0	0	0	0	0	0
20165637107103B1	42.0734	-109.999	1	NonCore	5290.21	2.3	Meet	23.7624	Meet	49.505	Meet	7.92079	NotMeet	1.9802	NotMeet	1.9802	NotMeet	22.7623	Meet	13.97	Meet	4.11111	Meet	0.990099	NotMeet	25.4	Meet	18.6267	NotMeet	40.5941	Meet	0	0	0	0	0	0	0	0	0	0	0	0	0	0	0	0	0	0
2016567100517B1	42.2157	-106.627	1	NonCore	5283.8	0	Meet	14.8515	Meet	54.4554	Meet	23.7624	Meet	21.7822	Meet	12.8713	Meet	27.94	Meet	46.736	Meet	3.44444	NotMeet	5.94059	Meet	28.0894	Meet	34.798	NotMeet	7.92079	Meet	0	0	0	0	0	0	0	0	0	0	0	0	0	0	0	0	0	0
20155635101417B1	42.293	-110.385	1	NonCore	4399.19	0	Meet	2.9703	Meet	95.0495	Meet	52.4752	Meet	58.4158	Meet	39.604	NotMeet	53.8285	Meet	60.4253	Meet	5.22222	Meet	30.6931	Meet	54.1482	Meet	56.6928	Meet	10.8911	Meet	0	0	0	0	0	0	0	0	0	0	0	0	0	0	0	0	0	0
20175635106805B2	42.4718	-109.701	1	NonCore	4578.79	0	Meet	22.7723	Meet	54.4554	Meet	42.5743	Meet	0.990099	NotMeet	0.990099	NotMeet	22.0133	Meet	29.21	Meet	1.66667	NotMeet	1.9802	NotMeet	22.5926	Meet	22.86	NotMeet	9.90099	Meet	0	0	0	0	0	0	0	0	0	0	0	0	0	0	0	0	0	0
20175625102705B1	42.4939	-107.312	1	NonCore	4852.97	0	Meet	8.91089	Meet	79.2079	Meet	23.7624	Meet	7.92079	NotMeet	8.91089	Meet	22.6568	Meet	26.924	Meet	3.77778	NotMeet	1.9802	NotMeet	23.0293	Meet	26.4886	NotMeet	47.5248	Meet	0	0	0	0	0	0	0	0	0	0	0	0	0	0	0	0	0	0
20185635106820B1	42.5273	-109.645	1	NonCore	4647.37	0	Meet	30.6931	Meet	66.3366	Meet	58.4158	Meet	4.9505	NotMeet	2.9703	NotMeet	18.7207	Meet	27.94	Meet	4.33333	Meet	1.9802	NotMeet	18.7207	Meet	21.1667	NotMeet	5.94059	Meet	0	0	0	0	0	0	0	0	0	0	0	0	0	0	0	0	0	0
20185635106820B2	42.5281	-109.64	1	NonCore	4647.37	0	Meet	14.8515	Meet	80.198	Meet	70.297	Meet	0	NotMeet	5.94059	Meet	42.5215	Meet	64.77	Meet	5.11111	Meet	0.990099	NotMeet	42.5215	Meet	0	NotMeet	7.92079	Meet	0	0	0	0	0	0	0	0	0	0	0	0	0	0	0	0	0	0
20155635101109B1	42.7696	-109.867	1	NonCore	3306.47	0	Meet	18.3908	Meet	55.1724	Meet	29.8851	Meet	6.89655	NotMeet	6.89655	Meet	31.5383	Meet	33.02	Meet	4.75	Meet	14.9425	Meet	26.8111	Meet	26.5853	NotMeet	14.9425	Meet	0	0	0	0	0	0	0	0	0	0	0	0	0	0	0	0	0	0
20175613105009B1	42.8197	-108.211	1	NonCore	4978.53	0	Meet	15.8416	Meet	61.3861	Meet	27.7228	Meet	6.93069	NotMeet	4.9505	NotMeet	29.0689	Meet	38.735	Meet	4.22222	Meet	7.92079	Meet	29.972	Meet	37.465	Meet	10.8911	Meet	0	0	0	0	0	0	0	0	0	0	0	0	0	0	0	0	0	0
20175625109104B1	42.82	-107.501	1	NonCore	5090.38	0	Meet	19.802	Meet	68.3168	Meet	27.7228	Meet	28.7129	Meet	27.7228	NotMeet	30.2919	Meet	15.7747	Meet	6	Meet	3.9604	NotMeet	30.988	Meet	15.5222	NotMeet	9.90099	Meet	0	0	0	0	0	0	0	0	0	0	0	0	0	0	0	0	0	0
20175625109104B2	42.8208	-107.496	1	NonCore	5090.38	0	Meet	9.90099	Meet	86.1386	Meet	73.2673	Meet	4.9505	NotMeet	7.92079	Meet	34.4311	Meet	15.748	Meet	5.72222	Meet	0.990099	NotMeet	34.8762	Meet	10.16	NotMeet	17.8218	Meet	0	0	0	0	0	0	0	0	0	0	0	0	0	0	0	0	0	0
20175613105009B2	42.8218	-108.216	1	NonCore	4978.53	0	Meet	19.802	Meet	63.3663	Meet	26.7327	Meet	5.94059	NotMeet	15.8416	Meet	26.3407	Meet	12.2238	Meet	4.44444	Meet	3.9604	NotMeet	28.6084	Meet	28.448	NotMeet	18.8119	Meet	0	0	0	0	0	0	0	0	0	0	0	0	0	0	0	0	0	0
20165625109016B1	43.1149	-107.211	1	NonCore	3930.18	0	Meet	3.9604	Meet	82.1782	Meet	60.396	Meet	7.92079	NotMeet	7.92079	Meet	35.2669	Meet	25.4	Meet	5.22222	Meet	0	NotMeet	35.2669	Meet	25.4	NotMeet	24.7525	Meet	0	0	0	0	0	0	0	0	0	0	0	0	0	0	0	0	0	0
20175613108605B2	43.1171	-107.719	1	NonCore	3356.98	0	Meet	20.7921	Meet	72.2772	Meet	47.5248	Meet	11.8812	NotMeet	10.8911	Meet	29.9156	Meet	22.86	Meet	5.11111	Meet	0	NotMeet	30.7848	Meet	22.86	NotMeet	7.92079	Meet	0	0	0	0	0	0	0	0	0	0	0	0	0	0	0	0	0	0
20165613108615B1	43.1253	-107.756	1	NonCore	5346.08	0	Meet	12.8713	Meet	63.3663	Meet	40.5941	Meet	7.92079	NotMeet	6.93069	Meet	32.5496	Meet	22.86	Meet	5.66667	Meet	0	NotMeet	32.3516	Meet	22.86	NotMeet	15.8416	Meet	0	0	0	0	0	0	0	0	0	0	0	0	0	0	0	0	0	0
20175613108608B2	43.1655	-107.725	1	NonCore	5252.94	0	Meet	34.5455	Meet	54.5455	Meet	25.4545	Meet	16.3636	NotMeet	12.7273	Meet	27.0329	Meet	35.052	Meet	5	Meet	0	NotMeet	31.115	Meet	35.56	Meet	30.9091	Meet	0	0	0	0	0	0	0	0	0	0	0	0	0	0	0	0	0	0
20165613109005B2	43.2231	-107.566	1	NonCore	4577.21	3.56667	Meet	25.7426	Meet	50.495	Meet	31.6832	Meet	18.8119	NotMeet	14.8515	Meet	28.7528	Meet	25.0371	Meet	4	Meet	0.990099	NotMeet	28.575	Meet	31.8347	NotMeet	11.8812	Meet	0	0	0	0	0	0	0	0	0	0	0	0	0	0	0	0	0	0
20185625106218B2	43.2747	-107.497	1	NonCore	4541.2	3.63333	Meet	31.6832	Meet	41.5842	Meet	13.8614	Meet	15.8416	NotMeet	15.8416	Meet	26.2128	Meet	19.9292	Meet	3	NotMeet	2.9703	NotMeet	26.5642	Meet	19.812	NotMeet	5.94059	Meet	0	0	0	0	0	0	0	0	0	0	0	0	0	0	0	0	0	0
20175617102012B1	43.7183	-108.288	1	NonCore	4454.59	2.9	Meet	8.91089	Meet	84.1584	Meet	36.6337	Meet	27.7228	Meet	25.7426	NotMeet	44.403	Meet	37.2979	Meet	5	Meet	6.93069	Meet	48.0181	Meet	35.681	Meet	59.4059	Meet	0	0	0	0	0	0	0	0	0	0	0	0	0	0	0	0	0	0
20155617102010B1	43.8477	-108.41	1	NonCore	4379.89	2.66667	Meet	11.8812	Meet	80.198	Meet	52.4752	Meet	18.8119	NotMeet	18.8119	Meet	33.8015	Meet	29.6333	Meet	5.66667	Meet	0	NotMeet	36.0017	Meet	29.6333	NotMeet	27.7228	Meet	0	0	0	0	0	0	0	0	0	0	0	0	0	0	0	0	0	0
20155617102010B2	43.849	-108.405	1	NonCore	4379.89	2.33333	Meet	17.8218	Meet	64.3564	Meet	36.6337	Meet	5.94059	NotMeet	5.94059	Meet	30.0736	Meet	51.435	Meet	4.66667	Meet	0	NotMeet	27.5167	Meet	51.435	Meet	19.802	Meet	0	0	0	0	0	0	0	0	0	0	0	0	0	0	0	0	0	0
20175643105905B1	43.8563	-108.193	1	NonCore	4387.17	0	Meet	15.8416	Meet	60.396	Meet	29.703	Meet	5.94059	NotMeet	5.94059	Meet	37.5138	Meet	26.67	Meet	4.77778	Meet	0.990099	NotMeet	44.8235	Meet	26.67	NotMeet	39.604	Meet	0	0	0	0	0	0	0	0	0	0	0	0	0	0	0	0	0	0
20185643106114B3	43.9158	-107.699	1	NonCore	4846.94	0	Meet	10.8911	Meet	75.2475	Meet	1.9802	NotMeet	14.8515	NotMeet	14.8515	Meet	25.6822	Meet	44.7964	Meet	5.77778	Meet	0	NotMeet	38.608	Meet	44.7964	Meet	67.3267	Meet	0	0	0	0	0	0	0	0	0	0	0	0	0	0	0	0	0	0
20165643106110B1	44.0166	-107.856	1	NonCore	4771.19	0	Meet	14.8515	Meet	70.297	Meet	11.8812	Meet	11.8812	NotMeet	8.91089	Meet	24.13	Meet	55.372	Meet	4.55556	Meet	0	NotMeet	20.32	Meet	43.9057	Meet	59.4059	Meet	0	0	0	0	0	0	0	0	0	0	0	0	0	0	0	0	0	0
20185643100109B1	44.0256	-107.667	1	NonCore	4526.37	0	Meet	6.93069	Meet	86.1386	Meet	10.8911	Meet	13.8614	NotMeet	13.8614	Meet	34.8074	Meet	45.1556	Meet	5	Meet	0	NotMeet	37.6767	Meet	45.1556	Meet	77.2277	Meet	0	0	0	0	0	0	0	0	0	0	0	0	0	0	0	0	0	0
20185643100109B2	44.0266	-107.672	1	NonCore	4526.37	0	Meet	8.91089	Meet	81.1881	Meet	11.8812	Meet	9.90099	NotMeet	9.90099	Meet	38.0059	Meet	43.942	Meet	4.66667	Meet	0	NotMeet	52.9167	Meet	43.942	Meet	73.2673	Meet	0	0	0	0	0	0	0	0	0	0	0	0	0	0	0	0	0	0
20165643100118B2	44.0709	-107.615	1	NonCore	4555.1	0	Meet	2.9703	Meet	79.2079	Meet	4.9505	NotMeet	4.9505	NotMeet	0.990099	NotMeet	29.6333	Meet	74.93	Meet	5	Meet	0.990099	NotMeet	0	NotMeet	74.93	Meet	74.2574	Meet	0	0	0	0	0	0	0	0	0	0	0	0	0	0	0	0	0	0
20175643106002B2	44.076	-108.331	1	NonCore	5225.58	0	Meet	26.7327	Meet	71.2871	Meet	15.8416	Meet	10.8911	NotMeet	10.8911	Meet	25.3059	Meet	46.4457	Meet	5.22222	Meet	0	NotMeet	27.0933	Meet	46.4457	Meet	56.4356	Meet	0	0	0	0	0	0	0	0	0	0	0	0	0	0	0	0	0	0
20175643100108B1	44.0821	-107.767	1	NonCore	4526.19	0	Meet	1.9802	Meet	98.0198	Meet	0	NotMeet	0	NotMeet	0	NotMeet	43.6504	Meet	0	NotMeet	6	Meet	0	NotMeet	0	NotMeet	0	NotMeet	98.0198	Meet	0	0	0	0	0	0	0	0	0	0	0	0	0	0	0	0	0	0
20175643100108B2	44.0839	-107.76	1	NonCore	4526.19	0	Meet	4.9505	Meet	95.0495	Meet	0	NotMeet	0.990099	NotMeet	0.990099	NotMeet	45.8141	Meet	71.12	Meet	4.77778	Meet	0	NotMeet	0	NotMeet	71.12	Meet	95.0495	Meet	0	0	0	0	0	0	0	0	0	0	0	0	0	0	0	0	0	0
20175643106006B2	44.1143	-108.129	1	NonCore	5131.91	0	Meet	40.5941	Meet	53.4653	Meet	33.6634	Meet	6.93069	NotMeet	2.9703	NotMeet	33.1177	Meet	7.62	NotMeet	4.66667	Meet	6.93069	Meet	37.4952	Meet	7.874	NotMeet	13.8614	Meet	0	0	0	0	0	0	0	0	0	0	0	0	0	0	0	0	0	0
20175643104720B1	44.1247	-108	1	NonCore	5123.56	2.36667	Meet	34.6535	Meet	55.4455	Meet	22.7723	Meet	20.7921	Meet	20.7921	Meet	24.9936	Meet	43.5429	Meet	5.55556	Meet	4.9505	NotMeet	27.7283	Meet	43.5429	Meet	11.8812	Meet	0	0	0	0	0	0	0	0	0	0	0	0	0	0	0	0	0	0
20175643104720B2	44.1272	-107.993	1	NonCore	5123.56	0	Meet	40.5941	Meet	47.5248	Meet	12.8713	Meet	9.90099	NotMeet	6.93069	Meet	30.6681	Meet	17.78	Meet	4.55556	Meet	0.990099	NotMeet	40.64	Meet	10.922	NotMeet	30.6931	Meet	0	0	0	0	0	0	0	0	0	0	0	0	0	0	0	0	0	0
2018563105614B2	44.2147	-108.268	1	NonCore	5041.14	4.73333	Meet	22.7723	Meet	70.297	Meet	2.9703	NotMeet	9.90099	NotMeet	6.93069	Meet	25.4	Meet	58.8433	Meet	3.55556	NotMeet	0	NotMeet	41.656	Meet	40.64	Meet	63.3663	Meet	0	0	0	0	0	0	0	0	0	0	0	0	0	0	0	0	0	0
2016563104715B1	44.3059	-107.96	1	NonCore	5365.21	6.03333	Meet	30.6931	Meet	45.5446	Meet	9.90099	NotMeet	11.8812	NotMeet	4.9505	NotMeet	20.4216	Meet	16.51	Meet	4.55556	Meet	0.990099	NotMeet	25.7629	Meet	16.764	NotMeet	30.6931	Meet	0	0	0	0	0	0	0	0	0	0	0	0	0	0	0	0	0	0
20185629105417B2	44.5612	-108.904	1	NonCore	4829.28	0	Meet	12.8713	Meet	67.3267	Meet	22.7723	Meet	7.92079	NotMeet	8.91089	Meet	40.8281	Meet	37.7825	Meet	3.22222	NotMeet	0	NotMeet	47.1905	Meet	37.465	Meet	41.5842	Meet	0	0	0	0	0	0	0	0	0	0	0	0	0	0	0	0	0	0
2017563102215B2	44.6256	-107.914	1	NonCore	4647.74	8.13333	Meet	41.5842	Meet	45.5446	Meet	5.94059	NotMeet	0	NotMeet	0	NotMeet	19.9437	Meet	0	NotMeet	1.33333	NotMeet	0	NotMeet	29.21	Meet	0	NotMeet	40.5941	Meet	0	0	0	0	0	0	0	0	0	0	0	0	0	0	0	0	0	0
20185629104603B1	44.9087	-108.836	1	NonCore	5235.03	5.03333	Meet	35.6436	Meet	51.4851	Meet	28.7129	Meet	15.8416	NotMeet	13.8614	Meet	37.2533	Meet	25.908	Meet	3.11111	NotMeet	1.9802	NotMeet	37.9046	Meet	23.0554	NotMeet	5.94059	Meet	0	0	0	0	0	0	0	0	0	0	0	0	0	0	0	0	0	0
20175629104602B1	44.9312	-108.883	1	NonCore	5225.27	0	Meet	19.802	Meet	65.3465	Meet	27.7228	Meet	37.6238	Meet	35.6436	NotMeet	35.7481	Meet	31.369	Meet	3.77778	NotMeet	2.9703	NotMeet	36.2284	Meet	30.8429	NotMeet	5.94059	Meet	0	0	0	0	0	0	0	0	0	0	0	0	0	0	0	0	0	0
20175629104602B2	44.9333	-108.876	1	NonCore	5225.27	0	Meet	4.9505	Meet	89.1089	Meet	35.6436	Meet	51.4851	Meet	50.495	NotMeet	40.5459	Meet	42.5704	Meet	5.22222	Meet	4.9505	NotMeet	40.1918	Meet	40.8281	Meet	24.7525	Meet	0	0	0	0	0	0	0	0	0	0	0	0	0	0	0	0	0	0
20155637101004B2	42.0745	-109.589	1	Core	5346.74	7.8	Meet	22.7723	Meet	32.6733	NotMeet	5.94059	NotMeet	21.7822	Meet	13.8614	Meet	23.4122	Meet	29.6333	Meet	5.22222	Meet	1.9802	NotMeet	26.5545	Meet	30.734	NotMeet	5.34653	Meet	4958.28	4988.49	4942.41	4978.13	4962.31	5002.86	4919.47	4976.84	4962.41	5646.24	4974.35	4978.7	5667.53	5003.25	4956.02	5622.35	4938.9	5630.25
20165637101014B2	42.0411	-109.758	1	Core	5568.56	8	Meet	35.6436	Meet	31.6832	NotMeet	1.9802	NotMeet	18.8119	NotMeet	0	NotMeet	19.4733	Meet	33.02	Meet	3.22222	NotMeet	0	NotMeet	27.94	Meet	19.685	NotMeet	8.55446	Meet	5163.98	5195.45	5147.46	5184.66	5168.19	5210.42	5123.57	5183.32	5168.29	0	5180.73	5185.26	5902.66	5210.83	5161.64	5855.61	5143.8	5863.84
20165637107314B1	41.1161	-109.729	1	NonCore	5250.55	6.13333	Meet	42.5743	Meet	30.6931	NotMeet	3.9604	NotMeet	14.8515	NotMeet	9.90099	Meet	17.0873	NotMeet	52.6143	Meet	1.44444	NotMeet	0	NotMeet	18.1708	Meet	35.1367	Meet	7.92079	Meet	0	0	0	0	0	0	0	0	0	0	0	0	0	0	0	0	0	0
2015567109803B1	41.1788	-107.72	1	NonCore	5248.89	5.8	Meet	40.5941	Meet	35.6436	NotMeet	10.8911	Meet	1.9802	NotMeet	7.92079	Meet	10.9126	NotMeet	6.0325	NotMeet	4.88889	Meet	0.990099	NotMeet	14.5344	NotMeet	8.77455	NotMeet	14.8515	Meet	0	0	0	0	0	0	0	0	0	0	0	0	0	0	0	0	0	0
20155637103602B1	41.5341	-109.808	1	NonCore	4789.87	2.63333	Meet	35.6436	Meet	33.6634	NotMeet	3.9604	NotMeet	17.8218	NotMeet	1.9802	NotMeet	25.4	Meet	29.6333	Meet	2.33333	NotMeet	0	NotMeet	38.1	Meet	16.256	NotMeet	16.8317	Meet	0	0	0	0	0	0	0	0	0	0	0	0	0	0	0	0	0	0
20165643106105B2	43.9641	-107.791	1	NonCore	4910.52	8.06667	Meet	49.505	Meet	29.703	NotMeet	9.90099	NotMeet	10.8911	NotMeet	9.90099	Meet	15.4354	NotMeet	28.575	Meet	4.88889	Meet	1.9802	NotMeet	16.9862	NotMeet	35.052	Meet	11.8812	Meet	0	0	0	0	0	0	0	0	0	0	0	0	0	0	0	0	0	0
20185613100201B1	42.3954	-108.264	1	Core	5290.59	3.7	Meet	32.6733	Meet	56.4356	Meet	41.5842	Meet	12.8713	NotMeet	13.8614	Meet	21.1667	Meet	15.4709	Meet	3.77778	NotMeet	2.9703	NotMeet	21.1667	Meet	16.764	NotMeet	0	NotMeet	5607.09	4936.1	5589.15	4925.85	4910.2	4950.32	4867.81	4924.57	4910.29	4888.58	4922.11	4926.42	4907.01	4950.71	4903.98	4867.9	4887.03	4874.74
20185613100201B2	42.3983	-108.269	1	Core	5290.59	0	Meet	12.8713	Meet	73.2673	Meet	56.4356	Meet	15.8416	NotMeet	15.8416	Meet	22.1074	Meet	13.1482	Meet	3.66667	NotMeet	5.94059	Meet	22.1074	Meet	12.8337	NotMeet	0	NotMeet	5607.09	4936.1	5589.15	4925.85	4910.2	4950.32	4867.81	4924.57	4910.29	4888.58	4922.11	4926.42	4907.01	4950.71	4903.98	4867.9	4887.03	4874.74
20165613100203B1	42.497	-108.157	1	Core	5384.6	0	Meet	22.7723	Meet	54.4554	Meet	10.8911	Meet	17.8218	NotMeet	17.8218	Meet	17.0274	NotMeet	17.3182	Meet	2.11111	NotMeet	0	NotMeet	22.1343	Meet	17.5683	NotMeet	0	NotMeet	5706.73	5023.82	5688.47	5013.38	4997.45	5038.29	4954.31	5012.08	4997.55	4975.45	5009.58	5013.96	4994.2	5038.69	4991.12	4954.4	4973.87	4961.36
20165613100203B2	42.4977	-108.152	1	Core	5384.6	0	Meet	10.8911	Meet	71.2871	Meet	43.5644	Meet	11.8812	NotMeet	11.8812	Meet	33.5844	Meet	15.24	Meet	2.55556	NotMeet	0.990099	NotMeet	34.5831	Meet	15.24	NotMeet	0	NotMeet	5706.73	5023.82	5688.47	5013.38	4997.45	5038.29	4954.31	5012.08	4997.55	4975.45	5009.58	5013.96	4994.2	5038.69	4991.12	4954.4	4973.87	4961.36
20165613100207B1	42.4611	-108.304	1	Core	5363.34	0	Meet	19.802	Meet	62.3762	Meet	29.703	Meet	13.8614	NotMeet	13.8614	Meet	26.8111	Meet	13.208	Meet	4	Meet	2.9703	NotMeet	26.8111	Meet	13.1762	NotMeet	0	NotMeet	5684.19	5003.98	5666.01	4993.59	4977.72	5018.39	4934.75	4992.29	4977.81	4955.8	4989.8	4994.16	4974.48	5018.79	4971.41	4934.83	4954.23	4941.77
20165613100207B2	42.4623	-108.3	1	Core	5363.34	0	Meet	13.8614	Meet	62.3762	Meet	35.6436	Meet	16.8317	NotMeet	16.8317	Meet	26.9631	Meet	14.4462	Meet	4	Meet	5.94059	Meet	26.9631	Meet	14.4462	NotMeet	0	NotMeet	5684.19	5003.98	5666.01	4993.59	4977.72	5018.39	4934.75	4992.29	4977.81	4955.8	4989.8	4994.16	4974.48	5018.79	4971.41	4934.83	4954.23	4941.77
20165613100208B1	42.3799	-108.145	1	Core	5256.61	0	Meet	19.802	Meet	51.4851	Meet	19.802	Meet	12.8713	NotMeet	12.8713	Meet	20.0378	Meet	15.5787	Meet	4.11111	Meet	5.94059	Meet	21.7557	Meet	17.5846	NotMeet	0	NotMeet	0	4904.4	5553.26	4894.22	4878.66	4918.53	4836.55	4892.95	4878.76	4857.19	4890.5	4894.78	4875.49	4918.92	4872.48	4836.64	4855.65	4843.43
20165613100208B2	42.3809	-108.139	1	Core	5256.61	0	Meet	24.7525	Meet	57.4257	Meet	27.7228	Meet	17.8218	NotMeet	19.802	Meet	16.2169	NotMeet	18.923	Meet	4.11111	Meet	1.9802	NotMeet	18.0109	Meet	24.384	NotMeet	0	NotMeet	0	4904.4	5553.26	4894.22	4878.66	4918.53	4836.55	4892.95	4878.76	4857.19	4890.5	4894.78	4875.49	4918.92	4872.48	4836.64	4855.65	4843.43
20175613100209B1	42.532	-108.097	1	Core	5333.32	0	Meet	14.8515	Meet	79.2079	Meet	38.6139	Meet	11.8812	NotMeet	9.90099	Meet	27.5492	Meet	28.7867	Meet	3.55556	NotMeet	1.9802	NotMeet	28.9983	Meet	22.352	NotMeet	0	NotMeet	5652.38	4975.97	0	4965.64	4949.85	4990.3	4907.12	4964.35	4949.95	4928.06	4961.87	4966.2	4946.64	4990.7	4943.58	4907.21	4926.5	4914.1
20155613100211B1	42.4086	-108.309	1	Core	5313.84	0	Meet	22.7723	Meet	64.3564	Meet	28.7129	Meet	10.8911	NotMeet	10.8911	Meet	36.2185	Meet	16.256	Meet	5.11111	Meet	1.9802	NotMeet	38.3032	Meet	15.4709	NotMeet	0	NotMeet	5631.74	4957.8	5613.72	4947.5	4931.78	4972.08	4889.2	4946.22	4931.88	4910.07	4943.75	4948.07	4928.58	4972.47	4925.53	4889.29	4908.51	4896.16
20155613100211B2	42.4114	-108.302	1	Core	5313.84	0	Meet	20.7921	Meet	71.2871	Meet	18.8119	Meet	8.91089	NotMeet	8.91089	Meet	41.863	Meet	15.24	Meet	4.33333	Meet	0.990099	NotMeet	41.863	Meet	15.24	NotMeet	0	NotMeet	5631.74	4957.8	5613.72	4947.5	4931.78	4972.08	4889.2	4946.22	4931.88	4910.07	4943.75	4948.07	4928.58	4972.47	4925.53	4889.29	4908.51	4896.16
20175613100217B1	42.585	-108.269	1	Core	5298.59	0	Meet	18.8119	Meet	64.3564	Meet	42.5743	Meet	9.90099	NotMeet	9.90099	Meet	26.9993	Meet	12.3825	Meet	4.55556	Meet	8.91089	Meet	26.9993	Meet	12.3825	NotMeet	1.06931	NotMeet	5615.57	4943.57	5597.61	4933.3	4917.62	4957.81	4875.17	4932.02	4917.72	4895.97	4929.56	4933.87	4914.43	4958.2	4911.39	4875.26	4894.42	4882.11
20155637100319B2	41.0064	-108.454	1	Core	6032.5	4.8	Meet	44.5545	Meet	44.5545	Meet	22.7723	Meet	16.8317	NotMeet	15.8416	Meet	26.416	Meet	40.2771	Meet	4.33333	Meet	2.9703	NotMeet	29.5275	Meet	36.83	Meet	3.20792	NotMeet	5594.21	5628.3	5576.31	5616.61	5598.76	0	5550.43	5615.15	5598.87	5574.11	5612.35	5617.26	5595.12	5644.96	5591.67	5550.53	5572.35	5558.33
20175637100401B1	42.0384	-107.652	1	Core	5632.26	0	Meet	13.8614	Meet	65.3465	Meet	55.4455	Meet	14.8515	NotMeet	14.8515	Meet	28.8544	Meet	18.9345	Meet	4	Meet	6.93069	Meet	28.8544	Meet	19.1477	NotMeet	0	NotMeet	5223.05	5254.88	5206.34	5243.96	5227.3	5270.01	5182.17	5242.6	5227.4	5947.75	5988.55	5244.57	5223.9	5270.43	5220.68	5182.27	5945.87	5189.55
20175637100401B2	42.0416	-107.654	1	Core	5632.26	0	Meet	12.8713	Meet	66.3366	Meet	57.4257	Meet	18.8119	NotMeet	17.8218	Meet	36.3415	Meet	17.5986	Meet	2.77778	NotMeet	0	NotMeet	36.3415	Meet	18.4573	NotMeet	0	NotMeet	5223.05	5254.88	5206.34	5243.96	5227.3	5270.01	5182.17	5242.6	5227.4	5947.75	5988.55	5244.57	5223.9	5270.43	5220.68	5182.27	5945.87	5189.55
2016567100413B2	42.2434	-107.452	1	Core	5579.4	0	Meet	17.8218	Meet	66.3366	Meet	59.4059	Meet	27.7228	Meet	27.7228	NotMeet	32.3088	Meet	31.75	Meet	4.44444	Meet	0	NotMeet	33.02	Meet	31.6832	NotMeet	0	NotMeet	5174.03	5205.56	5157.48	5194.75	5178.24	5220.56	5133.54	5193.4	5178.34	0	5932.35	5195.35	5174.88	5220.97	5171.68	5133.63	5890.07	5140.84
20155637100414B1	42.1831	-107.756	1	Core	5584.7	0	Meet	39.604	Meet	55.4455	Meet	43.5644	Meet	16.8317	NotMeet	14.8515	Meet	28.4104	Meet	15.5388	Meet	5.44444	Meet	1.9802	NotMeet	29.4054	Meet	15.5074	NotMeet	0	NotMeet	5178.95	5210.51	5162.38	5199.68	5183.16	5225.51	5138.41	5198.33	5183.26	5897.53	0	5200.28	5179.79	5225.93	5176.59	5138.51	5895.66	5145.72
20155637100414B2	42.1849	-107.749	1	Core	5584.7	0	Meet	30.6931	Meet	50.495	Meet	23.7624	Meet	28.7129	Meet	27.7228	NotMeet	24.5872	Meet	28.7867	Meet	4.77778	Meet	1.9802	NotMeet	24.5872	Meet	27.5167	NotMeet	0	NotMeet	5178.95	5210.51	5162.38	5199.68	5183.16	5225.51	5138.41	5198.33	5183.26	5897.53	0	5200.28	5179.79	5225.93	5176.59	5138.51	5895.66	5145.72
20165637100415B1	42.0892	-107.587	1	Core	5624.37	0	Meet	9.90099	Meet	72.2772	Meet	49.505	Meet	26.7327	Meet	27.7228	NotMeet	39.6631	Meet	26.67	Meet	5.11111	Meet	6.93069	Meet	40.3352	Meet	25.7175	NotMeet	0	NotMeet	5215.74	5247.52	5199.05	5236.62	5219.98	5262.64	5174.92	5235.26	5220.08	5939.42	5980.17	5237.22	5216.59	5263.05	5213.37	5175.01	5937.55	5182.28
20165637100415B2	42.0913	-107.582	1	Core	5624.37	0	Meet	11.8812	Meet	73.2673	Meet	43.5644	Meet	28.7129	Meet	28.7129	NotMeet	33.8015	Meet	23.749	Meet	5.11111	Meet	9.90099	Meet	33.8015	Meet	24.0242	NotMeet	2.13861	NotMeet	5215.74	5247.52	5199.05	5236.62	5219.98	5262.64	5174.92	5235.26	5220.08	5939.42	5980.17	5237.22	5216.59	5263.05	5213.37	5175.01	5937.55	5182.28
20185613100603B1	42.7326	-107.866	1	Core	4720.22	0	Meet	6.93069	Meet	81.1881	Meet	60.396	Meet	28.7129	Meet	25.7426	NotMeet	32.7378	Meet	26.035	Meet	2	NotMeet	15.8416	Meet	32.7378	Meet	24.9767	NotMeet	1.06931	NotMeet	5836.37	5871.94	5817.7	5859.74	7009.34	5888.85	5790.7	5858.22	5841.23	5815.4	5855.3	5860.41	5837.32	5889.32	7000.46	6948.96	6976.28	5798.93
20185613100603B2	42.7348	-107.874	1	Core	4720.22	0	Meet	5.94059	Meet	84.1584	Meet	54.4554	Meet	25.7426	Meet	25.7426	NotMeet	35.3646	Meet	28.2787	Meet	2.77778	NotMeet	20.7921	Meet	35.3646	Meet	27.7812	NotMeet	0	NotMeet	5836.37	5871.94	5817.7	5859.74	7009.34	5888.85	5790.7	5858.22	5841.23	5815.4	5855.3	5860.41	5837.32	5889.32	7000.46	6948.96	6976.28	5798.93
20185613100605B1	42.6968	-107.973	1	Core	4735.61	0	Meet	13.8614	Meet	70.297	Meet	27.7228	Meet	23.7624	Meet	23.7624	Meet	22.5669	Meet	22.7189	Meet	2.44444	NotMeet	10.8911	Meet	22.5669	Meet	22.0579	NotMeet	2.13861	NotMeet	5855.39	5891.07	5836.66	5878.84	7032.19	5908.04	5809.57	5877.31	5860.27	5834.35	5874.38	5879.51	5856.35	5908.51	7023.28	0	6999.01	5817.83
20185613100605B2	42.6987	-107.965	1	Core	4735.61	0	Meet	17.8218	Meet	59.4059	Meet	42.5743	Meet	21.7822	Meet	21.7822	Meet	20.5081	Meet	18.2282	Meet	3.11111	NotMeet	6.93069	Meet	20.5081	Meet	18.2282	NotMeet	0	NotMeet	5855.39	5891.07	5836.66	5878.84	7032.19	5908.04	5809.57	5877.31	5860.27	5834.35	5874.38	5879.51	5856.35	5908.51	7023.28	0	6999.01	5817.83
20165613100606B1	42.6457	-107.82	1	Core	4745.76	0	Meet	29.703	Meet	58.4158	Meet	35.6436	Meet	28.7129	Meet	28.7129	NotMeet	21.3548	Meet	21.9242	Meet	4.55556	Meet	2.9703	NotMeet	21.3548	Meet	21.209	NotMeet	0	NotMeet	5867.94	5903.7	5849.17	5891.44	0	5920.71	5822.02	5889.91	5872.83	5846.86	5886.97	5892.11	5868.9	5921.17	7038.33	6986.55	7014.01	5830.3
20165613100606B2	42.6475	-107.825	1	Core	4745.76	0	Meet	23.7624	Meet	64.3564	Meet	40.5941	Meet	31.6832	Meet	31.6832	NotMeet	25.8704	Meet	21.5295	Meet	5.88889	Meet	3.9604	NotMeet	25.8704	Meet	21.0127	NotMeet	0	NotMeet	5867.94	5903.7	5849.17	5891.44	0	5920.71	5822.02	5889.91	5872.83	5846.86	5886.97	5892.11	5868.9	5921.17	7038.33	6986.55	7014.01	5830.3
20165613100610B1	42.6398	-107.972	1	Core	4702.61	0	Meet	13.8298	Meet	62.766	Meet	24.4681	Meet	43.617	Meet	35.1064	NotMeet	22.4971	Meet	44.6741	Meet	5.625	Meet	4.25532	NotMeet	23.2833	Meet	44.45	Meet	2.29787	NotMeet	5814.59	5850.02	5795.98	5837.87	6983.18	5866.87	5769.08	5836.36	5819.43	5793.7	5833.44	5838.54	5815.54	5867.33	6974.33	6923.02	0	5777.29
20165613100610B2	42.6416	-107.966	1	Core	4702.61	5.73333	Meet	11.8812	Meet	52.4752	Meet	26.7327	Meet	15.8416	NotMeet	14.8515	Meet	17.8955	NotMeet	33.02	Meet	6	Meet	4.9505	NotMeet	19.05	Meet	81.915	Meet	0	NotMeet	5814.59	5850.02	5795.98	5837.87	6983.18	5866.87	5769.08	5836.36	5819.43	5793.7	5833.44	5838.54	5815.54	5867.33	6974.33	6923.02	0	5777.29
20165613100802B2	43.0239	-107.863	1	Core	5334	2.93333	Meet	30.6931	Meet	54.4554	Meet	36.6337	Meet	21.7822	Meet	21.7822	Meet	29.7962	Meet	29.1123	Meet	4.55556	Meet	0	NotMeet	31.0322	Meet	31.5383	NotMeet	3.20792	NotMeet	4946.46	4976.61	4930.64	4966.27	4950.49	4990.94	4907.75	4964.98	5657.81	4928.69	4962.5	4966.84	4947.27	4991.33	5650.53	4907.84	4927.13	4914.73
20165613100817B1	42.9	-107.887	1	Core	5303.24	0	Meet	20.7921	Meet	62.3762	Meet	51.4851	Meet	12.8713	NotMeet	14.8515	Meet	25.8704	Meet	18.7476	Meet	3.22222	NotMeet	0	NotMeet	25.8704	Meet	20.0526	NotMeet	1.06931	NotMeet	4917.94	4947.91	4902.21	4937.64	4921.94	4962.16	4879.45	4936.35	5625.19	4900.27	4933.89	4938.2	4918.74	4962.55	5617.95	4879.54	4898.72	4886.4
20165613100817B2	42.9022	-107.893	1	Core	5303.24	2.73333	Meet	17.8218	Meet	60.396	Meet	44.5545	Meet	21.7822	Meet	23.7624	Meet	29.0146	Meet	22.1343	Meet	4.22222	Meet	0	NotMeet	29.0146	Meet	23.0414	NotMeet	4.27723	NotMeet	4917.94	4947.91	4902.21	4937.64	4921.94	4962.16	4879.45	4936.35	5625.19	4900.27	4933.89	4938.2	4918.74	4962.55	5617.95	4879.54	4898.72	4886.4
2015567100911B1	41.9134	-106.663	1	Core	4902.48	0	Meet	34.6535	Meet	54.4554	Meet	28.7129	Meet	17.8218	NotMeet	20.7921	Meet	23.876	Meet	12.5663	Meet	4.22222	Meet	3.9604	NotMeet	23.876	Meet	17.9754	NotMeet	1.06931	NotMeet	6061.72	6098.66	6042.33	6086	0	6116.23	6014.28	6084.41	6066.77	6039.94	6081.38	6086.69	6062.71	6116.71	6058.97	6014.39	6038.03	6022.84
2015567100911B2	41.9163	-106.658	1	Core	4902.48	0	Meet	12.8713	Meet	82.1782	Meet	16.8317	Meet	70.297	Meet	66.3366	NotMeet	26.67	Meet	52.324	Meet	4.33333	Meet	0	NotMeet	26.67	Meet	52.3631	Meet	1.06931	NotMeet	6061.72	6098.66	6042.33	6086	0	6116.23	6014.28	6084.41	6066.77	6039.94	6081.38	6086.69	6062.71	6116.71	6058.97	6014.39	6038.03	6022.84
20175637101013B1	42.0442	-109.594	1	Core	5545.77	0	Meet	21.7822	Meet	56.4356	Meet	21.7822	Meet	30.6931	Meet	23.7624	Meet	26.8357	Meet	29.1123	Meet	2.33333	NotMeet	2.9703	NotMeet	26.1056	Meet	29.21	NotMeet	0	NotMeet	5142.84	5174.18	5126.39	5163.44	5147.03	5189.09	5102.59	5162.1	5147.13	5856.42	5159.52	5164.03	5878.49	5189.5	5140.51	5831.64	5122.74	0
20175637101015B1	42.1913	-109.501	1	Core	5529.69	5.7	Meet	35.6436	Meet	43.5644	Meet	9.90099	NotMeet	23.7624	Meet	18.8119	Meet	15.0191	NotMeet	22.4367	Meet	2.55556	NotMeet	0	NotMeet	16.51	NotMeet	21.844	NotMeet	2.13861	NotMeet	5127.93	5159.18	5111.53	5148.47	5132.1	5174.04	5087.8	5147.13	5132.2	5839.44	5144.56	5149.06	5861.45	5174.45	5125.6	5814.73	5107.89	5822.9
20165637101019B1	42.1354	-109.642	1	Core	5569.7	0	Meet	15.8416	Meet	59.4059	Meet	37.6238	Meet	18.8119	NotMeet	8.91089	Meet	38.4175	Meet	52.07	Meet	1.88889	NotMeet	9.90099	Meet	40.3981	Meet	40.9222	Meet	0	NotMeet	5165.04	5196.52	5148.52	5185.72	5169.24	5211.48	5124.62	5184.38	5169.34	5881.7	5181.79	5186.32	5903.87	5211.89	5162.69	0	5144.86	5865.04
20185635101113B1	42.6274	-109.87	1	Core	5149.8	0	Meet	8.91089	Meet	73.2673	Meet	60.396	Meet	14.8515	NotMeet	12.8713	Meet	25.0237	Meet	24.2711	Meet	2	NotMeet	0.990099	NotMeet	25.0237	Meet	24.2711	NotMeet	0	NotMeet	4775.64	4804.75	4760.36	0	4779.53	4818.59	4738.27	4793.52	4779.62	4758.49	4791.13	4795.32	4776.42	4818.97	4773.47	4738.35	4756.98	4745.01
20185635101113B2	42.6283	-109.875	1	Core	5149.8	2.26667	Meet	26.7327	Meet	50.495	Meet	38.6139	Meet	15.8416	NotMeet	14.8515	Meet	19.7338	Meet	21.4745	Meet	1.77778	NotMeet	0.990099	NotMeet	19.7338	Meet	20.5317	NotMeet	0	NotMeet	4775.64	4804.75	4760.36	0	4779.53	4818.59	4738.27	4793.52	4779.62	4758.49	4791.13	4795.32	4776.42	4818.97	4773.47	4738.35	4756.98	4745.01
20185613101206B1	42.3003	-108.252	1	Core	4655.26	0	Meet	10.8911	Meet	48.5149	Meet	26.7327	Meet	20.7921	Meet	17.8218	Meet	16.4123	NotMeet	17.78	Meet	3.77778	NotMeet	5.94059	Meet	18.3573	Meet	20.0378	NotMeet	0	NotMeet	4317.04	4343.35	4303.23	4953.51	4320.55	4978.12	4895.14	4333.2	4937.87	4301.53	4331.04	4334.82	4317.74	4356.2	4315.08	4283.33	4300.17	4289.35
20185613101206B2	42.3032	-108.259	1	Core	4655.26	0	Meet	14.8515	Meet	58.4158	Meet	43.5644	Meet	21.7822	Meet	18.8119	Meet	18.6267	Meet	22.3253	Meet	5.44444	Meet	0	NotMeet	18.6267	Meet	21.59	NotMeet	0	NotMeet	4317.04	4343.35	4303.23	4953.51	4320.55	4978.12	4895.14	4333.2	4937.87	4301.53	4331.04	4334.82	4317.74	4356.2	4315.08	4283.33	4300.17	4289.35
20165637101207B1	42.2487	-108.069	1	Core	4664.04	3.6	Meet	25.7426	Meet	52.4752	Meet	25.7426	Meet	19.802	NotMeet	16.8317	Meet	19.177	Meet	26.0927	Meet	4.44444	Meet	12.8713	Meet	19.177	Meet	23.0011	NotMeet	0	NotMeet	4325.17	4351.53	4311.34	4962.85	4328.69	0	4904.37	4341.37	4947.17	4309.64	4339.2	4342.99	4325.88	4364.41	4323.21	4291.4	4308.27	4297.43
20175637101209B1	42.2496	-108.202	1	Core	4671.71	0	Meet	17.8218	Meet	54.4554	Meet	32.6733	Meet	9.90099	NotMeet	14.8515	Meet	27.2815	Meet	13.0629	Meet	3.22222	NotMeet	7.92079	Meet	27.2815	Meet	15.4093	NotMeet	0	NotMeet	4332.29	4358.69	4318.43	4971.01	4335.81	4995.71	4912.44	4348.51	4955.31	4316.72	4346.34	4350.14	4333	4371.59	4330.32	4298.46	4315.36	4304.5
20175637101209B2	42.2517	-108.196	1	Core	4671.71	0	Meet	11.8812	Meet	63.3663	Meet	42.5743	Meet	28.7129	Meet	26.7327	NotMeet	34.7133	Meet	30.6137	Meet	3.88889	NotMeet	0.990099	NotMeet	34.7133	Meet	29.845	NotMeet	0	NotMeet	4332.29	4358.69	4318.43	4971.01	4335.81	4995.71	4912.44	4348.51	4955.31	4316.72	4346.34	4350.14	4333	4371.59	4330.32	4298.46	4315.36	4304.5
20165637101213B1	42.1989	-108.094	1	Core	4667.21	2.66667	Meet	44.5545	Meet	43.5644	Meet	14.8515	Meet	27.7228	Meet	0.990099	NotMeet	12.446	NotMeet	25.4	Meet	5.33333	Meet	3.9604	NotMeet	12.446	NotMeet	18.0009	NotMeet	0	NotMeet	4328.12	4354.49	4314.27	0	4331.64	4990.9	4907.71	4344.32	4950.54	4312.57	4342.15	4345.94	4328.82	4367.38	4326.15	4294.32	4311.2	4300.35
20155613101214B2	42.2657	-108.046	1	Core	4679.37	0	Meet	22.7723	Meet	57.4257	Meet	23.7624	Meet	32.6733	Meet	28.7129	NotMeet	23.8125	Meet	31.2821	Meet	4.33333	Meet	0	NotMeet	23.8125	Meet	29.3757	NotMeet	1.06931	NotMeet	4339.39	4365.84	4325.51	4979.17	4342.92	5003.9	4920.49	4355.64	0	4323.8	4353.46	4357.27	4340.1	4378.76	4337.42	4305.51	4322.44	4311.56
20155613101215B1	42.3294	-108.073	1	Core	4660.58	0	Meet	9.90099	Meet	55.4455	Meet	43.5644	Meet	9.90099	NotMeet	11.8812	Meet	35.4623	Meet	15.24	Meet	5.33333	Meet	5.94059	Meet	36.068	Meet	14.605	NotMeet	1.06931	NotMeet	4321.97	4348.31	4308.14	4959.17	4325.49	4983.81	0	4338.15	4943.51	4306.44	4335.98	4339.77	4322.68	4361.18	4320.01	4288.22	4305.08	4294.25
20155613101215B2	42.3321	-108.067	1	Core	4660.58	0	Meet	16.8317	Meet	58.4158	Meet	37.6238	Meet	14.8515	NotMeet	24.7525	Meet	28.1354	Meet	11.8979	Meet	5.22222	Meet	0.990099	NotMeet	28.1354	Meet	16.3945	NotMeet	0	NotMeet	4321.97	4348.31	4308.14	4959.17	4325.49	4983.81	0	4338.15	4943.51	4306.44	4335.98	4339.77	4322.68	4361.18	4320.01	4288.22	4305.08	4294.25
20175637101301B1	42.0782	-108.929	1	Core	4997.15	7.56667	Meet	40.5941	Meet	44.5545	Meet	13.8614	Meet	22.7723	Meet	20.7921	Meet	21.2436	Meet	35.4263	Meet	2.55556	NotMeet	4.9505	NotMeet	23.8478	Meet	33.8667	NotMeet	4.27723	NotMeet	5296.1	5328.38	5279.16	0	5300.41	5343.72	5254.65	5315.93	5300.51	5277.07	5313.27	5317.92	5296.97	5344.14	5293.7	5254.75	5275.4	5262.13
20165637101303B1	42.1636	-109.019	1	Core	5216.05	9.63333	Meet	30.6931	Meet	53.4653	Meet	30.6931	Meet	13.8614	NotMeet	13.8614	Meet	22.86	Meet	21.2969	Meet	3.44444	NotMeet	15.8416	Meet	24.0695	Meet	20.7433	NotMeet	1.06931	NotMeet	5528.09	5561.78	5510.4	6475.27	5532.59	5577.8	5484.83	5548.79	5532.7	5508.23	5546.02	5550.86	5528.99	5578.24	5525.58	5484.93	5506.49	5492.63
20165637101316B2	42.1372	-109.013	1	Core	5200.63	0	Meet	8.91089	Meet	67.3267	Meet	30.6931	Meet	23.7624	Meet	23.7624	Meet	18.796	Meet	35.56	Meet	5.33333	Meet	27.7228	Meet	18.7739	Meet	34.3505	NotMeet	4.27723	NotMeet	5511.75	5545.34	5494.12	6456.13	5516.24	5561.32	5468.62	5532.39	5516.35	5491.95	5529.63	5534.46	5512.65	5561.75	5509.25	5468.72	5490.21	5476.4
20175623101401B2	42.0728	-110.317	1	Core	4637.92	4.46667	Meet	34.6535	Meet	51.4851	Meet	31.6832	Meet	25.7426	Meet	21.7822	Meet	27.5167	Meet	40.4707	Meet	3.88889	NotMeet	2.9703	NotMeet	27.4983	Meet	36.4836	Meet	0	NotMeet	4300.95	4327.16	4287.19	4318.18	4304.45	4339.63	4267.29	4317.05	4304.54	4285.5	4314.9	4318.67	4301.66	4959.96	4299	0	4284.14	4273.36
20155613101501B1	42.3867	-108.522	1	Core	5158.59	0	Meet	28.7129	Meet	54.4554	Meet	36.6337	Meet	19.802	NotMeet	18.8119	Meet	31.4207	Meet	13.6525	Meet	4.55556	Meet	0.990099	NotMeet	31.4207	Meet	12.7	NotMeet	0	NotMeet	6378.39	6417.26	0	7684.72	6383.58	6435.75	6328.47	6402.27	6383.71	6355.48	7678.89	6404.67	6379.43	6436.25	6375.49	7594.3	6353.46	7604.97
20155613101501B2	42.3899	-108.518	1	Core	5158.59	0	Meet	26.7327	Meet	56.4356	Meet	30.6931	Meet	20.7921	Meet	20.7921	Meet	30.3823	Meet	15.3987	Meet	4.22222	Meet	2.9703	NotMeet	31.1912	Meet	15.3987	NotMeet	0	NotMeet	6378.39	6417.26	0	7684.72	6383.58	6435.75	6328.47	6402.27	6383.71	6355.48	7678.89	6404.67	6379.43	6436.25	6375.49	7594.3	6353.46	7604.97
20185613101504B1	42.3215	-108.435	1	Core	5101.11	0	Meet	23.7624	Meet	68.3168	Meet	38.6139	Meet	29.703	Meet	29.703	NotMeet	20.7904	Meet	28.575	Meet	4.33333	Meet	6.93069	Meet	20.32	Meet	28.061	NotMeet	0	NotMeet	6307.33	6345.76	7544.58	7599.1	6312.46	6364.04	6257.96	6330.94	6312.58	6284.67	0	6333.31	6308.36	6364.54	6304.46	7509.69	6282.68	7520.24
20185613101504B2	42.3237	-108.44	1	Core	5101.11	0	Meet	24.7525	Meet	45.5446	Meet	29.703	Meet	17.8218	NotMeet	17.8218	Meet	21.0726	Meet	13.8953	Meet	4.77778	Meet	1.9802	NotMeet	21.7854	Meet	14.1111	NotMeet	0	NotMeet	6307.33	6345.76	7544.58	7599.1	6312.46	6364.04	6257.96	6330.94	6312.58	6284.67	0	6333.31	6308.36	6364.54	6304.46	7509.69	6282.68	7520.24
20165613101511B1	42.5635	-108.348	1	Core	5081.78	0	Meet	5.94059	Meet	68.3168	Meet	44.5545	Meet	20.7921	Meet	21.7822	Meet	24.6185	Meet	20.5154	Meet	4.88889	Meet	4.9505	NotMeet	25.1883	Meet	20.32	NotMeet	0	NotMeet	6283.43	6321.72	7515.99	7570.31	6288.54	6339.93	6234.25	6306.95	6288.66	6260.85	7564.56	6309.31	6284.45	6340.43	6280.57	0	6258.87	7491.75
20165613101511B2	42.5664	-108.352	1	Core	5081.78	0	Meet	8.91089	Meet	72.2772	Meet	35.6436	Meet	32.6733	Meet	26.7327	NotMeet	21.0608	Meet	30.3107	Meet	5.22222	Meet	2.9703	NotMeet	22.987	Meet	29.0095	NotMeet	3.20792	NotMeet	6283.43	6321.72	7515.99	7570.31	6288.54	6339.93	6234.25	6306.95	6288.66	6260.85	7564.56	6309.31	6284.45	6340.43	6280.57	0	6258.87	7491.75
20155613101512B1	42.5907	-108.317	1	Core	5246.71	0	Meet	1.9802	Meet	83.1683	Meet	57.4257	Meet	30.6931	Meet	29.703	NotMeet	31.703	Meet	19.05	Meet	4.77778	Meet	4.9505	NotMeet	30.9685	Meet	18.923	NotMeet	1.06931	NotMeet	6487.35	6526.89	7759.92	7816	6492.63	6545.69	6436.58	6511.64	6492.76	6464.05	7810.06	6514.08	6488.41	6546.2	6484.4	7724.04	6462	0
20175613101514B1	42.5316	-108.515	1	Core	5169.76	0	Meet	1.9802	Meet	83.1683	Meet	65.3465	Meet	8.91089	NotMeet	2.9703	NotMeet	40.0756	Meet	32.385	Meet	6	Meet	9.90099	Meet	41.148	Meet	30.1171	NotMeet	0	NotMeet	6392.21	6431.16	7646.11	0	6397.41	6449.69	6342.18	6416.14	6397.53	6369.24	7695.52	6418.54	6393.25	6450.19	6389.3	7610.75	6367.23	7621.45
20175613101514B2	42.5351	-108.521	1	Core	5169.76	0	Meet	7.92079	Meet	84.1584	Meet	40.5941	Meet	49.505	Meet	16.8317	Meet	41.3512	Meet	27.1585	Meet	1.33333	NotMeet	2.9703	NotMeet	42.6508	Meet	33.2317	NotMeet	0	NotMeet	6392.21	6431.16	7646.11	0	6397.41	6449.69	6342.18	6416.14	6397.53	6369.24	7695.52	6418.54	6393.25	6450.19	6389.3	7610.75	6367.23	7621.45
20165635101806B2	42.2755	-109.148	1	Core	4775.21	0	Meet	20.7921	Meet	48.5149	Meet	29.703	Meet	24.7525	Meet	24.7525	Meet	21.1015	Meet	28.3029	Meet	4.44444	Meet	0.990099	NotMeet	21.1015	Meet	26.7447	NotMeet	2.13861	NotMeet	5060.89	4455.26	4414.11	4446.01	4431.88	4468.09	4393.62	4444.85	5065.1	5042.7	4442.63	4446.52	4429	4468.44	4426.26	4393.7	4410.97	5028.42
20175613101813B1	42.3951	-108.964	1	Core	4855.17	0	Meet	29.703	Meet	50.495	Meet	25.7426	Meet	14.8515	NotMeet	14.8515	Meet	22.4837	Meet	15.7747	Meet	3.22222	NotMeet	14.8515	Meet	22.4837	Meet	15.875	NotMeet	0	NotMeet	0	4529.86	4488.02	4520.45	4506.09	4542.91	4467.19	4519.28	5149.91	5127.14	4517.02	4520.97	4503.16	4543.27	4500.38	4467.27	4484.83	5112.62
20175613101813B2	42.3963	-108.96	1	Core	4855.17	0	Meet	27.7228	Meet	54.4554	Meet	27.7228	Meet	26.7327	Meet	26.7327	NotMeet	26.1526	Meet	21.1015	Meet	3.33333	NotMeet	6.93069	Meet	26.1526	Meet	22.2015	NotMeet	0	NotMeet	0	4529.86	4488.02	4520.45	4506.09	4542.91	4467.19	4519.28	5149.91	5127.14	4517.02	4520.97	4503.16	4543.27	4500.38	4467.27	4484.83	5112.62
20185635101814B1	42.4171	-109.158	1	Core	4813.85	0	Meet	22.7723	Meet	64.3564	Meet	37.6238	Meet	39.604	Meet	37.6238	NotMeet	20.7108	Meet	37.7536	Meet	2.88889	NotMeet	9.90099	Meet	21.336	Meet	35.7632	Meet	0	NotMeet	5101.83	4491.3	4449.82	4481.98	4467.73	4504.24	4429.16	4480.81	5106.08	5083.5	4478.57	4482.49	4464.83	4504.59	4462.07	4429.24	4446.65	5069.1
20185635101814B2	42.4202	-109.152	1	Core	4813.85	0	Meet	23.7624	Meet	57.4257	Meet	37.6238	Meet	27.7228	Meet	27.7228	NotMeet	19.9437	Meet	31.0444	Meet	2.88889	NotMeet	5.94059	Meet	20.828	Meet	26.8817	NotMeet	0	NotMeet	5101.83	4491.3	4449.82	4481.98	4467.73	4504.24	4429.16	4480.81	5106.08	5083.5	4478.57	4482.49	4464.83	4504.59	4462.07	4429.24	4446.65	5069.1
20155635101817B1	42.3377	-109.179	1	Core	4863.67	0	Meet	31.6832	Meet	59.4059	Meet	31.6832	Meet	33.6634	Meet	30.6931	NotMeet	36.9277	Meet	28.9983	Meet	4.33333	Meet	3.9604	NotMeet	38.1	Meet	28.3464	NotMeet	0	NotMeet	5154.64	4537.79	4495.88	4528.37	4513.98	4550.86	4475.01	4527.19	5158.93	5136.12	4524.93	4528.89	4511.04	4551.22	4508.26	4475.09	4492.68	0
20155635101817B2	42.3387	-109.174	1	Core	4863.67	0	Meet	21.7822	Meet	72.2772	Meet	40.5941	Meet	45.5446	Meet	41.5842	NotMeet	47.8536	Meet	32.766	Meet	4.22222	Meet	0.990099	NotMeet	47.8536	Meet	31.9314	NotMeet	0	NotMeet	5154.64	4537.79	4495.88	4528.37	4513.98	4550.86	4475.01	4527.19	5158.93	5136.12	4524.93	4528.89	4511.04	4551.22	4508.26	4475.09	4492.68	0
20165635101818B1	42.3881	-109.278	1	Core	4918.57	0	Meet	14.8515	Meet	58.4158	Meet	19.802	Meet	23.7624	Meet	21.7822	Meet	23.6126	Meet	28.4163	Meet	1.44444	NotMeet	0.990099	NotMeet	25.527	Meet	27.7906	NotMeet	1.06931	NotMeet	5212.82	4589.01	4546.62	4579.48	4564.93	4602.23	4525.52	4578.29	5217.16	0	4576.01	4580.01	4561.96	4602.59	4559.14	4525.6	4543.39	5179.38
20165635101818B2	42.3903	-109.282	1	Core	4918.57	0	Meet	11.8812	Meet	65.3465	Meet	41.5842	Meet	23.7624	Meet	22.7723	Meet	21.543	Meet	36.7553	Meet	1.88889	NotMeet	5.94059	Meet	21.543	Meet	37.2533	Meet	0	NotMeet	5212.82	4589.01	4546.62	4579.48	4564.93	4602.23	4525.52	4578.29	5217.16	0	4576.01	4580.01	4561.96	4602.59	4559.14	4525.6	4543.39	5179.38
20155635101820B2	42.3337	-109.288	1	Core	4901.78	7.03333	Meet	45.5446	Meet	40.5941	Meet	19.802	Meet	21.7822	Meet	17.8218	Meet	27.3756	Meet	32.0964	Meet	5.33333	Meet	1.9802	NotMeet	28.1354	Meet	21.0457	NotMeet	1.06931	NotMeet	5195.03	4573.35	4531.11	4563.85	4549.35	4586.52	4510.07	4562.67	0	5176.36	4560.39	4564.37	4546.39	4586.88	4543.58	4510.15	4527.88	5161.7
20155617102018B2	43.7406	-108.698	1	Core	4655.7	0	Meet	27.7228	Meet	56.4356	Meet	36.6337	Meet	7.92079	NotMeet	7.92079	Meet	45.72	Meet	32.512	Meet	5.22222	Meet	2.9703	NotMeet	47.1424	Meet	32.512	NotMeet	0	NotMeet	4934.22	4964.29	4918.43	4953.98	4938.23	4978.59	4895.6	4952.69	4938.33	4916.49	4950.22	4954.55	4935.03	4978.98	4931.98	4895.69	5734.09	4902.57
20155617102018B3	43.7446	-108.695	1	Core	4655.7	0	Meet	9.90099	Meet	86.1386	Meet	61.3861	Meet	0	NotMeet	1.9802	NotMeet	51.5526	Meet	0	NotMeet	5	Meet	1.9802	NotMeet	51.5526	Meet	0	NotMeet	0	NotMeet	4934.22	4964.29	4918.43	4953.98	4938.23	4978.59	4895.6	4952.69	4938.33	4916.49	4950.22	4954.55	4935.03	4978.98	4931.98	4895.69	5734.09	4902.57
20175635102101B1	42.4407	-109.517	1	Core	4544.38	7.3	Meet	44.5545	Meet	47.5248	Meet	29.703	Meet	15.8416	NotMeet	10.8911	Meet	26.4348	Meet	27.178	Meet	2.44444	NotMeet	6.93069	Meet	28.8925	Meet	25.6309	NotMeet	3.20792	NotMeet	5618.94	4845.59	4800.83	4835.52	5623.52	5669.47	5574.97	4834.27	4820.25	4798.93	4831.85	4836.08	4817.02	4859.93	4814.05	4778.63	4797.42	4785.34
20175635102101B2	42.4431	-109.511	1	Core	4544.38	0	Meet	37.6238	Meet	58.4158	Meet	33.6634	Meet	28.7129	Meet	18.8119	Meet	23.6126	Meet	40.9575	Meet	1.33333	NotMeet	2.9703	NotMeet	23.6126	Meet	33.02	NotMeet	2.13861	NotMeet	5618.94	4845.59	4800.83	4835.52	5623.52	5669.47	5574.97	4834.27	4820.25	4798.93	4831.85	4836.08	4817.02	4859.93	4814.05	4778.63	4797.42	4785.34
20175635102106B1	42.2722	-109.474	1	Core	4566.34	0	Meet	10.8911	Meet	81.1881	Meet	45.5446	Meet	17.8218	NotMeet	15.8416	Meet	28.6926	Meet	29.3914	Meet	2.33333	NotMeet	1.9802	NotMeet	38.3822	Meet	26.9875	NotMeet	0	NotMeet	5646.1	4869	4824.03	4858.89	5650.69	5696.87	5601.91	4857.63	4843.54	4822.12	4855.2	4859.45	4840.3	4883.41	4837.31	4801.72	4820.6	4808.47
20175635102106B3	42.2775	-109.475	1	Core	4566.34	0	Meet	26.7327	Meet	63.3663	Meet	36.6337	Meet	33.6634	Meet	32.6733	NotMeet	24.1808	Meet	25.9443	Meet	1.77778	NotMeet	2.9703	NotMeet	25.9522	Meet	25.9644	NotMeet	2.13861	NotMeet	5646.1	4869	4824.03	4858.89	5650.69	5696.87	5601.91	4857.63	4843.54	4822.12	4855.2	4859.45	4840.3	4883.41	4837.31	4801.72	4820.6	4808.47
20185635102108B1	42.388	-109.4	1	Core	4564.8	0	Meet	31.6832	Meet	57.4257	Meet	36.6337	Meet	33.6634	Meet	29.703	NotMeet	16.463	NotMeet	34.1745	Meet	3.33333	NotMeet	1.9802	NotMeet	16.463	NotMeet	33.793	NotMeet	0	NotMeet	5644.19	4867.36	4822.4	4857.25	0	5694.95	5600.02	4855.99	4841.91	4820.5	4853.57	4857.81	4838.67	4881.77	4835.68	4800.1	4818.97	4806.85
20185635102108B2	42.3915	-109.399	1	Core	4564.8	2.9	Meet	38.6139	Meet	48.5149	Meet	21.7822	Meet	29.703	Meet	24.7525	Meet	11.1369	NotMeet	33.4211	Meet	4.11111	Meet	5.94059	Meet	12.5845	NotMeet	30.3696	NotMeet	0	NotMeet	5644.19	4867.36	4822.4	4857.25	0	5694.95	5600.02	4855.99	4841.91	4820.5	4853.57	4857.81	4838.67	4881.77	4835.68	4800.1	4818.97	4806.85
20165635102109B1	42.4033	-109.307	1	Core	4494.26	0	Meet	28.7129	Meet	44.5545	Meet	24.7525	Meet	17.8218	NotMeet	14.8515	Meet	21.59	Meet	26.035	Meet	2.11111	NotMeet	0.990099	NotMeet	21.59	Meet	24.9518	NotMeet	0	NotMeet	5556.97	4792.15	4747.88	4782.19	5561.5	5606.94	0	4780.95	4767.09	4746.01	4778.56	4782.74	4763.9	4806.33	4760.96	4725.93	4744.51	4732.57
20155635102110B1	42.3232	-109.381	1	Core	4431.69	2.56667	Meet	24.7525	Meet	40.5941	Meet	22.7723	Meet	20.7921	Meet	15.8416	Meet	26.4886	Meet	28.1709	Meet	3.22222	NotMeet	1.9802	NotMeet	26.4886	Meet	25.7908	NotMeet	0	NotMeet	5479.61	4725.43	4681.78	4715.61	5484.06	0	5436.72	4714.39	4700.72	4679.93	4712.03	4716.15	4697.57	4739.41	4694.67	4660.13	4678.45	4666.68
20155635102110B2	42.3255	-109.375	1	Core	4431.69	0	Meet	15.8416	Meet	54.4554	Meet	44.5545	Meet	14.8515	NotMeet	14.8515	Meet	38.6644	Meet	33.9165	Meet	3.44444	NotMeet	0	NotMeet	38.6644	Meet	33.9165	NotMeet	0	NotMeet	5479.61	4725.43	4681.78	4715.61	5484.06	0	5436.72	4714.39	4700.72	4679.93	4712.03	4716.15	4697.57	4739.41	4694.67	4660.13	4678.45	4666.68
20165635102115B1	42.47	-109.473	1	Core	4574.91	0	Meet	18.8119	Meet	55.4455	Meet	40.5941	Meet	22.7723	Meet	19.802	Meet	28.6926	Meet	24.3609	Meet	4.66667	Meet	0.990099	NotMeet	28.6926	Meet	23.0717	NotMeet	0	NotMeet	0	4878.14	4833.08	4868.01	5661.3	5707.56	5612.42	4866.75	4852.64	4831.18	4864.32	4868.57	4849.39	4892.58	4846.39	4810.74	4829.65	4817.49
20165635102115B2	42.4719	-109.48	1	Core	4574.91	2.53333	Meet	29.703	Meet	48.5149	Meet	17.8218	Meet	28.7129	Meet	28.7129	NotMeet	22.1488	Meet	19.2505	Meet	4.55556	Meet	4.9505	NotMeet	22.1488	Meet	18.923	NotMeet	0	NotMeet	0	4878.14	4833.08	4868.01	5661.3	5707.56	5612.42	4866.75	4852.64	4831.18	4864.32	4868.57	4849.39	4892.58	4846.39	4810.74	4829.65	4817.49
20155641102302B1	41.1715	-110.306	1	Core	4705.71	0	Meet	24.7525	Meet	54.4554	Meet	37.6238	Meet	12.8713	NotMeet	12.8713	Meet	19.1477	Meet	20.32	Meet	2.66667	NotMeet	9.90099	Meet	21.2035	Meet	20.32	NotMeet	0	NotMeet	4363.82	4390.41	4349.86	4381.29	4367.37	4403.06	4329.66	4380.15	4367.45	4348.14	4377.97	4381.79	4364.53	4403.4	4361.83	4329.74	0	4335.82
20155641102302B2	41.1755	-110.304	1	Core	4705.71	0	Meet	20.7921	Meet	59.4059	Meet	28.7129	Meet	35.6436	Meet	32.6733	NotMeet	28.8925	Meet	20.5014	Meet	1.22222	NotMeet	1.9802	NotMeet	28.8925	Meet	20.32	NotMeet	0	NotMeet	4363.82	4390.41	4349.86	4381.29	4367.37	4403.06	4329.66	4380.15	4367.45	4348.14	4377.97	4381.79	4364.53	4403.4	4361.83	4329.74	0	4335.82
20155613102403B1	42.2708	-108.492	1	Core	5363.01	0	Meet	37.6238	Meet	48.5149	Meet	10.8911	Meet	43.5644	Meet	25.7426	NotMeet	22.1343	Meet	33.02	Meet	4.55556	Meet	0	NotMeet	22.1343	Meet	29.21	NotMeet	0	NotMeet	5683.85	5718.48	5665.66	5706.61	0	5734.95	5639.36	5705.12	5688.58	5663.43	5702.27	6658.47	5684.77	5735.41	6628.14	5639.46	5661.63	5647.39
20155613102403B2	42.2732	-108.496	1	Core	5363.01	0	Meet	23.7624	Meet	51.4851	Meet	15.8416	Meet	42.5743	Meet	34.6535	NotMeet	21.7311	Meet	46.6165	Meet	4.33333	Meet	0	NotMeet	21.7311	Meet	41.2262	Meet	0	NotMeet	5683.85	5718.48	5665.66	5706.61	0	5734.95	5639.36	5705.12	5688.58	5663.43	5702.27	6658.47	5684.77	5735.41	6628.14	5639.46	5661.63	5647.39
20175613102406B1	42.2708	-108.417	1	Core	5327.59	0	Meet	29.703	Meet	55.4455	Meet	35.6436	Meet	7.92079	NotMeet	6.93069	Meet	32.4556	Meet	12.065	Meet	3.77778	NotMeet	0.990099	NotMeet	33.3131	Meet	12.065	NotMeet	0	NotMeet	5646.31	5680.71	5628.24	5668.92	6592.72	5697.08	5602.12	5667.44	5651.01	5626.02	5664.61	0	5647.23	5697.53	6584.36	5602.22	5624.24	5610.09
20175613102406B2	42.2742	-108.421	1	Core	5327.59	0	Meet	18.8119	Meet	52.4752	Meet	29.703	Meet	21.7822	Meet	21.7822	Meet	34.5017	Meet	54.356	Meet	3.77778	NotMeet	1.9802	NotMeet	34.5017	Meet	53.8162	Meet	1.06931	NotMeet	5646.31	5680.71	5628.24	5668.92	6592.72	5697.08	5602.12	5667.44	5651.01	5626.02	5664.61	0	5647.23	5697.53	6584.36	5602.22	5624.24	5610.09
20165637102415B1	42.2211	-108.38	1	Core	5357.43	0	Meet	16.8317	Meet	70.297	Meet	62.3762	Meet	11.8812	NotMeet	11.8812	Meet	33.8667	Meet	20.32	Meet	5.22222	Meet	0.990099	NotMeet	33.8667	Meet	19.304	NotMeet	0	NotMeet	5677.93	5712.53	5659.76	5700.66	6629.64	5728.98	5633.49	5699.18	5682.66	5657.53	5696.34	6651.54	5678.85	5729.43	0	5633.59	5655.74	5641.51
20185637102503B1	41.1289	-108.887	1	Core	5278.25	0	Meet	19.802	Meet	65.3465	Meet	24.7525	Meet	35.6436	Meet	33.6634	NotMeet	18.1429	Meet	15.5074	Meet	3.11111	NotMeet	14.8515	Meet	18.796	Meet	16.002	NotMeet	0	NotMeet	5594.01	5628.1	5576.11	5616.41	5598.56	5644.31	0	6550.78	5598.67	5573.91	6547.51	5617.05	6527.41	5644.76	5591.47	5550.33	5572.15	5558.13
20185637102503B2	41.1311	-108.882	1	Core	5278.25	0	Meet	21.7822	Meet	52.4752	Meet	22.7723	Meet	30.6931	Meet	28.7129	NotMeet	16.5608	NotMeet	27.0933	Meet	2.88889	NotMeet	10.8911	Meet	17.0392	NotMeet	27.0042	NotMeet	0	NotMeet	5594.01	5628.1	5576.11	5616.41	5598.56	5644.31	0	6550.78	5598.67	5573.91	6547.51	5617.05	6527.41	5644.76	5591.47	5550.33	5572.15	5558.13
20165637102510B2	41.1524	-108.78	1	Core	5276.88	0	Meet	9.90099	Meet	70.297	Meet	54.4554	Meet	28.7129	Meet	27.7228	NotMeet	30.1869	Meet	28.448	Meet	3.77778	NotMeet	0.990099	NotMeet	30.1869	Meet	27.6578	NotMeet	0	NotMeet	5592.57	5626.65	5574.67	5614.96	5597.12	5642.86	6473.6	6549.09	5597.23	5572.47	6545.82	5615.61	0	5643.3	5590.03	5548.9	5570.71	5556.69
20155637102520B1	41.2834	-108.604	1	Core	5238.73	8.4	Meet	7.92079	Meet	40.5941	Meet	24.7525	Meet	13.8614	NotMeet	10.8911	Meet	30.9685	Meet	34.4714	Meet	3	NotMeet	6.93069	Meet	35.0982	Meet	26.2467	NotMeet	0	NotMeet	5552.14	5585.97	5534.37	5574.37	5556.65	5602.06	6426.8	6501.74	5556.76	5532.19	6498.49	5575.01	6478.55	5602.5	5549.61	5508.78	5530.44	5516.52
20155637102520B2	41.2838	-108.61	1	Core	5238.73	7.06667	Meet	16.8317	Meet	66.3366	Meet	32.6733	Meet	42.5743	Meet	11.8812	Meet	46.1904	Meet	38.4629	Meet	4.22222	Meet	4.9505	NotMeet	46.1904	Meet	43.3917	Meet	0	NotMeet	5552.14	5585.97	5534.37	5574.37	5556.65	5602.06	6426.8	6501.74	5556.76	5532.19	6498.49	5575.01	6478.55	5602.5	5549.61	5508.78	5530.44	5516.52
20165637102908B2	41.2481	-109.062	1	Core	5268.46	0	Meet	16.8317	Meet	70.297	Meet	53.4653	Meet	16.8317	NotMeet	9.90099	Meet	22.3715	Meet	25.4	Meet	5.66667	Meet	5.94059	Meet	24.0748	Meet	25.146	NotMeet	1.06931	NotMeet	4885.68	4915.46	5565.78	4905.25	4889.66	4929.62	4847.45	4903.97	4889.75	4868.13	4901.53	4905.81	4886.48	4930	5581.1	4847.54	4866.59	4854.35
20175637102910B1	41.1296	-108.933	1	Core	5331.03	2.83333	Meet	24.7525	Meet	60.396	Meet	33.6634	Meet	38.6139	Meet	15.8416	Meet	26.67	Meet	40.9222	Meet	4.33333	Meet	4.9505	NotMeet	28.4747	Meet	56.4147	Meet	1.06931	NotMeet	4943.71	4973.84	0	4963.51	4947.73	4988.17	4905.02	4962.22	4947.83	4925.95	4959.74	4964.08	4944.52	4988.56	5647.39	4905.11	4924.39	4912
20155637102912B2	41.2468	-109.201	1	Core	5356.38	0	Meet	8.91089	Meet	85.1485	Meet	76.2376	Meet	8.91089	NotMeet	8.91089	Meet	31.2326	Meet	13.97	Meet	5.66667	Meet	0.990099	NotMeet	31.2326	Meet	13.208	NotMeet	0	NotMeet	4967.22	4997.49	5658.66	4987.11	4971.26	5011.88	4928.34	4985.81	4971.36	4949.37	4983.32	4987.68	4968.03	5012.28	0	4928.43	4947.81	4935.36
20155637102917B1	41.2231	-109.16	1	Core	5310.75	0	Meet	4.9505	Meet	88.1188	Meet	67.3267	Meet	41.5842	Meet	41.5842	NotMeet	31.0444	Meet	40.1562	Meet	5.33333	Meet	10.8911	Meet	31.0444	Meet	40.1562	Meet	0	NotMeet	4924.9	4954.91	5610.45	4944.62	4928.91	4969.19	4886.36	4943.34	4929	4907.21	4940.87	4945.19	4925.71	4969.58	5625.9	4886.45	4905.65	4893.31
20155637102917B2	41.225	-109.153	1	Core	5310.75	0	Meet	0.990099	Meet	90.099	Meet	45.5446	Meet	42.5743	Meet	34.6535	NotMeet	24.9296	Meet	61.3229	Meet	4.55556	Meet	35.6436	Meet	25.1883	Meet	62.2852	Meet	0	NotMeet	4924.9	4954.91	5610.45	4944.62	4928.91	4969.19	4886.36	4943.34	4929	4907.21	4940.87	4945.19	4925.71	4969.58	5625.9	4886.45	4905.65	4893.31
20185637102920B2	41.1383	-109.08	1	Core	5353.2	0	Meet	22.7723	Meet	59.4059	Meet	39.604	Meet	22.7723	Meet	13.8614	Meet	24.4593	Meet	27.0933	Meet	3.55556	NotMeet	3.9604	NotMeet	24.7162	Meet	26.3358	NotMeet	0	NotMeet	4964.27	4994.52	5655.3	4984.15	4968.31	5008.9	4925.41	4982.85	4968.4	4946.43	4980.36	4984.72	4965.08	5009.3	5670.87	4925.5	4944.87	4932.42
20175613103004B3	42.4643	-108.76	1	Core	5168.82	0	Meet	2.27273	Meet	53.4091	Meet	29.5455	Meet	14.7727	NotMeet	9.09091	Meet	34.4487	Meet	29.6333	Meet	4.875	Meet	7.95455	Meet	34.7133	Meet	27.305	NotMeet	0	NotMeet	5478.04	5511.42	5460.51	5499.97	5482.49	5527.29	5435.16	5498.54	6396.37	5458.35	5495.8	6417.37	5478.93	5527.73	0	6341.14	5456.63	5442.9
20185613103006B1	42.3435	-108.666	1	Core	5249.9	0	Meet	26.7327	Meet	52.4752	Meet	28.7129	Meet	17.8218	NotMeet	6.93069	Meet	14.5288	NotMeet	12.7	Meet	4	Meet	12.8713	Meet	14.5288	NotMeet	10.4775	NotMeet	0	NotMeet	5563.97	5597.87	5546.17	5586.25	5568.49	5614	5520.42	5584.8	6496.7	5543.98	5582.01	6518.04	5564.88	5614.44	6488.35	6440.61	5542.22	5528.28
20185613103006B2	42.3475	-108.668	1	Core	5249.9	3.2	Meet	14.8515	Meet	42.5743	Meet	22.7723	Meet	17.8218	NotMeet	14.8515	Meet	18.1708	Meet	12.3371	Meet	3	NotMeet	5.94059	Meet	18.796	Meet	11.0067	NotMeet	0	NotMeet	5563.97	5597.87	5546.17	5586.25	5568.49	5614	5520.42	5584.8	6496.7	5543.98	5582.01	6518.04	5564.88	5614.44	6488.35	6440.61	5542.22	5528.28
20165613103007B2	42.4032	-108.839	1	Core	5177.17	2.23333	Meet	27.7228	Meet	45.5446	Meet	26.7327	Meet	20.7921	Meet	20.7921	Meet	24.384	Meet	23.4244	Meet	3.55556	NotMeet	2.9703	NotMeet	25.7313	Meet	22.86	NotMeet	0	NotMeet	5486.88	5520.32	5469.33	5508.86	5491.35	5536.22	5443.94	5507.43	0	5467.17	5504.67	6427.73	5487.78	5536.66	6398.46	6351.38	5465.44	5451.69
20155613103009B2	42.4113	-108.784	1	Core	5216.83	0	Meet	6.93069	Meet	75.2475	Meet	42.5743	Meet	32.6733	Meet	32.6733	NotMeet	30.5777	Meet	28.321	Meet	3.33333	NotMeet	3.9604	NotMeet	30.5777	Meet	27.94	NotMeet	0	NotMeet	5528.92	5562.61	5511.23	5551.06	5533.42	5578.64	5485.65	5549.62	6455.78	5509.06	5546.85	0	5529.82	5579.08	6447.48	6400.04	5507.31	5493.46
20185613103013B1	42.3371	-108.751	1	Core	5222.92	2.43333	Meet	27.7228	Meet	44.5545	Meet	29.703	Meet	17.8218	NotMeet	16.8317	Meet	12.4178	NotMeet	24.5533	Meet	2.66667	NotMeet	4.9505	NotMeet	12.4178	NotMeet	22.7013	NotMeet	0	NotMeet	5535.38	5569.11	5517.67	5557.55	5539.88	5585.15	5492.06	5556.1	6463.32	5515.49	5553.33	6484.55	5536.28	5585.59	6455.01	0	5513.75	5499.87
20185613103013B2	42.3387	-108.745	1	Core	5222.92	0	Meet	35.6436	Meet	46.5347	Meet	31.6832	Meet	14.8515	NotMeet	11.8812	Meet	13.3585	NotMeet	19.812	Meet	1	NotMeet	7.92079	Meet	13.3585	NotMeet	16.6687	NotMeet	0	NotMeet	5535.38	5569.11	5517.67	5557.55	5539.88	5585.15	5492.06	5556.1	6463.32	5515.49	5553.33	6484.55	5536.28	5585.59	6455.01	0	5513.75	5499.87
20175613103017B1	42.3155	-108.616	1	Core	5228.7	0	Meet	32.6733	Meet	42.5743	Meet	31.6832	Meet	6.93069	NotMeet	6.93069	Meet	33.6785	Meet	15.24	Meet	3.11111	NotMeet	5.94059	Meet	33.6785	Meet	14.986	NotMeet	0	NotMeet	5541.49	5575.26	5523.77	5563.69	5546	5591.32	5498.13	5562.24	6470.46	5521.59	5559.46	6491.71	5542.4	5591.76	6462.14	6414.6	5519.84	5505.95
20175613103017B2	42.3178	-108.623	1	Core	5228.7	0	Meet	16.8317	Meet	61.3861	Meet	40.5941	Meet	22.7723	Meet	22.7723	Meet	29.8215	Meet	13.0464	Meet	2.44444	NotMeet	1.9802	NotMeet	29.8215	Meet	13.8545	NotMeet	0	NotMeet	5541.49	5575.26	5523.77	5563.69	5546	5591.32	5498.13	5562.24	6470.46	5521.59	5559.46	6491.71	5542.4	5591.76	6462.14	6414.6	5519.84	5505.95
20155637103207B2	42.1973	-109.769	1	Core	4807.09	0	Meet	20.7921	Meet	47.5248	Meet	27.7228	Meet	20.7921	Meet	8.91089	Meet	35.4659	Meet	27.0933	Meet	2.77778	NotMeet	3.9604	NotMeet	39.8318	Meet	21.4489	NotMeet	0	NotMeet	5094.66	5979.99	5924.76	5115.06	5948.61	5140.47	5897.26	5966.03	0	5076.36	5111.18	5115.65	5095.5	5140.88	5092.35	5054.88	5074.75	5061.98
20185635103208B1	42.2772	-109.886	1	Core	4852.71	8.83333	Meet	22.7723	Meet	45.5446	Meet	24.7525	Meet	23.7624	Meet	17.8218	Meet	18.7036	Meet	26.1257	Meet	4.11111	Meet	0.990099	NotMeet	19.4733	Meet	20.32	NotMeet	3.20792	NotMeet	5143.02	6036.75	0	5163.61	6005.07	5189.26	5953.23	6022.65	6005.18	5124.54	5159.69	5164.2	5143.85	5189.67	5140.68	5102.86	5122.92	5110.03
20185635103208B2	42.2788	-109.879	1	Core	4852.71	0	Meet	33.6634	Meet	59.4059	Meet	39.604	Meet	33.6634	Meet	32.6733	NotMeet	33.6785	Meet	34.036	Meet	3.66667	NotMeet	1.9802	NotMeet	33.6785	Meet	31.8052	NotMeet	2.13861	NotMeet	5143.02	6036.75	0	5163.61	6005.07	5189.26	5953.23	6022.65	6005.18	5124.54	5159.69	5164.2	5143.85	5189.67	5140.68	5102.86	5122.92	5110.03
20185637103213B1	42.2322	-109.867	1	Core	4834.96	5.66667	Meet	29.703	Meet	48.5149	Meet	26.7327	Meet	36.6337	Meet	34.6535	NotMeet	21.7714	Meet	31.8168	Meet	4.33333	Meet	0	NotMeet	21.7714	Meet	30.5955	NotMeet	2.13861	NotMeet	5124.21	6014.67	5959.12	5144.73	0	5170.29	5931.46	6000.62	5983.22	5105.8	5140.82	5145.32	5125.05	5170.69	5121.88	5084.2	5104.18	5091.34
20175637103214B1	42.1235	-109.805	1	Core	4844.69	4.5	Meet	37.6238	Meet	44.5545	Meet	16.8317	Meet	30.6931	Meet	23.7624	Meet	27.305	Meet	42.8812	Meet	2.11111	NotMeet	0	NotMeet	27.3538	Meet	43.3137	Meet	3.20792	NotMeet	5134.51	6026.77	5971.1	5155.08	5995.14	5180.68	5943.39	0	5995.26	5116.07	5151.16	5155.67	5135.35	5181.09	5132.18	5094.42	5114.45	5101.58
20155637103408B1	42.1696	-109.083	1	Core	5615.37	0	Meet	26.7327	Meet	57.4257	Meet	24.7525	Meet	34.6535	Meet	23.7624	Meet	29.8215	Meet	38.1	Meet	4.33333	Meet	2.9703	NotMeet	30.48	Meet	31.1426	NotMeet	0	NotMeet	5951.3	5987.57	5932.26	5975.13	5956.14	6004.82	5904.72	6969.18	5956.26	5929.92	5970.6	6971.79	5952.27	7006.17	5948.6	5904.83	5928.04	5913.13
20155637103408B2	42.1729	-109.089	1	Core	5615.37	0	Meet	22.7723	Meet	47.5248	Meet	19.802	Meet	31.6832	Meet	29.703	NotMeet	25.2046	Meet	25.0371	Meet	4.88889	Meet	4.9505	NotMeet	25.2046	Meet	24.3609	NotMeet	0	NotMeet	5951.3	5987.57	5932.26	5975.13	5956.14	6004.82	5904.72	6969.18	5956.26	5929.92	5970.6	6971.79	5952.27	7006.17	5948.6	5904.83	5928.04	5913.13
20185637103410B1	42.1489	-109.3	1	Core	5673.04	0	Meet	40.5941	Meet	43.5644	Meet	35.6436	Meet	9.90099	NotMeet	5.94059	Meet	21.637	Meet	12.192	Meet	4.44444	Meet	0	NotMeet	21.637	Meet	9.03111	NotMeet	0	NotMeet	6012.42	6049.06	5993.19	6036.5	6017.32	6066.49	5965.37	0	6017.43	5990.82	6031.92	7043.39	6013.4	7078.12	6009.69	5965.48	5988.93	5973.86
20165637103413B1	42.1844	-109.132	1	Core	5588.04	0	Meet	21.7822	Meet	65.3465	Meet	33.6634	Meet	38.6139	Meet	39.604	NotMeet	29.1123	Meet	34.5141	Meet	5.55556	Meet	9.90099	Meet	28.5496	Meet	34.5141	NotMeet	1.06931	NotMeet	5922.34	5958.43	5903.39	5946.06	5927.16	5975.6	5875.99	6935.27	5927.28	5901.06	5941.54	6937.86	5923.31	6972.08	5919.65	5876.1	5899.2	5884.35
20165637103413B2	42.1879	-109.135	1	Core	5588.04	0	Meet	24.7525	Meet	54.4554	Meet	20.7921	Meet	38.6139	Meet	29.703	NotMeet	20.1246	Meet	47.2141	Meet	4.44444	Meet	0.990099	NotMeet	20.1246	Meet	37.1061	Meet	0	NotMeet	5922.34	5958.43	5903.39	5946.06	5927.16	5975.6	5875.99	6935.27	5927.28	5901.06	5941.54	6937.86	5923.31	6972.08	5919.65	5876.1	5899.2	5884.35
20185637103416B1	42.1716	-109.22	1	Core	5653.62	0	Meet	20.7921	Meet	53.4653	Meet	19.802	Meet	30.6931	Meet	26.7327	NotMeet	24.8356	Meet	43.5429	Meet	2.33333	NotMeet	5.94059	Meet	24.8356	Meet	41.656	Meet	2.13861	NotMeet	5991.84	6028.35	5972.67	6015.83	5996.71	6045.72	5944.94	7016.65	5996.83	5970.31	6011.26	7019.27	5992.82	0	5989.11	5945.05	5968.42	5953.4
20185637103416B2	42.1739	-109.227	1	Core	5653.62	3	Meet	39.604	Meet	47.5248	Meet	28.7129	Meet	21.7822	Meet	16.8317	Meet	17.6859	NotMeet	29.21	Meet	3.88889	NotMeet	2.9703	NotMeet	17.6859	NotMeet	32.4338	NotMeet	0	NotMeet	5991.84	6028.35	5972.67	6015.83	5996.71	6045.72	5944.94	7016.65	5996.83	5970.31	6011.26	7019.27	5992.82	0	5989.11	5945.05	5968.42	5953.4
20165635103504B1	42.3054	-109.83	1	Core	4426.26	6.56667	Meet	32.6733	Meet	50.495	Meet	20.7921	Meet	29.703	Meet	29.703	NotMeet	26.67	Meet	39.7042	Meet	2.55556	NotMeet	0	NotMeet	26.67	Meet	37.3743	Meet	0	NotMeet	4104.67	4129.69	4091.54	4121.11	4108.01	0	4072.55	4120.04	4108.09	4089.93	4706.26	4710.38	4105.34	4141.91	4688.92	4072.62	4088.63	4078.34
20165635103504B2	42.3062	-109.825	1	Core	4426.26	5.3	Meet	35.6436	Meet	49.505	Meet	25.7426	Meet	24.7525	Meet	13.8614	Meet	30.3645	Meet	29.972	Meet	5.22222	Meet	0	NotMeet	30.3645	Meet	24.1905	NotMeet	0	NotMeet	4104.67	4129.69	4091.54	4121.11	4108.01	0	4072.55	4120.04	4108.09	4089.93	4706.26	4710.38	4105.34	4141.91	4688.92	4072.62	4088.63	4078.34
20185635103514B1	42.3598	-109.645	1	Core	4436.15	0	Meet	34.6535	Meet	59.4059	Meet	48.5149	Meet	17.8218	NotMeet	14.8515	Meet	30.48	Meet	26.2467	Meet	4.55556	Meet	0.990099	NotMeet	30.48	Meet	24.4764	NotMeet	0	NotMeet	4113.85	4138.92	4100.69	4130.32	4117.19	4743.82	4081.65	4129.25	4117.27	4099.07	4716.78	4720.91	4114.52	4151.17	0	4081.72	4097.77	4087.46
20185635103514B2	42.3621	-109.64	1	Core	4436.15	0	Meet	12.8713	Meet	84.1584	Meet	38.6139	Meet	24.7525	Meet	21.7822	Meet	23.6415	Meet	40.005	Meet	3.11111	NotMeet	1.9802	NotMeet	25.1791	Meet	40.005	Meet	0	NotMeet	4113.85	4138.92	4100.69	4130.32	4117.19	4743.82	4081.65	4129.25	4117.27	4099.07	4716.78	4720.91	4114.52	4151.17	0	4081.72	4097.77	4087.46
20175635103519B2	42.3122	-109.712	1	Core	4445.78	5.63333	Meet	34.6535	Meet	42.5743	Meet	30.6931	Meet	17.8218	NotMeet	14.8515	Meet	28.9748	Meet	23.4576	Meet	1.33333	NotMeet	0.990099	NotMeet	29.3077	Meet	23.749	NotMeet	1.06931	NotMeet	4122.77	4147.9	4109.58	4139.28	4126.13	4754.11	4090.51	4138.21	4126.21	4107.96	0	4731.15	4123.45	4160.17	4709.6	4090.58	4106.66	4096.33
20175637103706B1	42.1612	-107.839	1	Core	4613.82	0	Meet	14.8515	Meet	77.2277	Meet	69.3069	Meet	19.802	NotMeet	0.990099	NotMeet	31.8911	Meet	0	NotMeet	4.88889	Meet	0	NotMeet	31.8911	Meet	20.7682	NotMeet	0	NotMeet	4889.84	4919.64	4874.19	0	4893.82	4933.81	4851.57	4908.15	4893.91	4872.27	5723.31	4909.98	4890.64	4934.2	4887.62	4851.66	4870.73	4858.47
20175637103706B2	42.1639	-107.835	1	Core	4613.82	0	Meet	21.7822	Meet	69.3069	Meet	58.4158	Meet	16.8317	NotMeet	14.8515	Meet	31.2615	Meet	14.0855	Meet	5.55556	Meet	0	NotMeet	31.2615	Meet	13.7583	NotMeet	0	NotMeet	4889.84	4919.64	4874.19	0	4893.82	4933.81	4851.57	4908.15	4893.91	4872.27	5723.31	4909.98	4890.64	4934.2	4887.62	4851.66	4870.73	4858.47
20185637103712B2	42.1867	-107.861	1	Core	4522.95	2.26667	Meet	39.604	Meet	42.5743	Meet	21.7822	Meet	23.7624	Meet	23.7624	Meet	22.2956	Meet	13.1762	Meet	3.11111	NotMeet	1.9802	NotMeet	23.6728	Meet	12.9822	NotMeet	0	NotMeet	4793.53	4822.74	4778.19	5614.84	4797.43	4836.63	4756.01	4811.47	4797.52	4776.31	5610.58	4813.27	4794.31	4837.01	4791.35	4756.1	4774.79	4762.78
20155613103715B2	42.3453	-107.948	1	Core	4671.24	0	Meet	7.92079	Meet	42.5743	Meet	17.8218	Meet	8.91089	NotMeet	12.8713	Meet	34.1489	Meet	14.3933	Meet	4.66667	Meet	12.8713	Meet	34.1489	Meet	13.7886	NotMeet	0	NotMeet	4950.7	4980.86	4934.86	5798.94	4954.72	4995.21	4911.95	4969.23	4954.82	4932.91	5794.54	4971.09	4951.5	4995.6	4948.45	4912.04	4931.35	4918.94
20155613103717B1	42.2935	-107.957	1	Core	4614.22	0	Meet	27.7228	Meet	57.4257	Meet	42.5743	Meet	12.8713	NotMeet	12.8713	Meet	37.1231	Meet	12.192	Meet	5.88889	Meet	5.94059	Meet	39.7933	Meet	12.2767	NotMeet	0	NotMeet	4890.26	4920.06	4874.62	5728.15	4894.24	4934.24	4851.99	4908.57	4894.34	4872.69	5723.8	4910.41	4891.06	4934.62	4888.04	4852.08	4871.15	4858.89
20185613103720B1	42.4449	-108.002	1	Core	4717.48	0	Meet	23.7624	Meet	60.396	Meet	50.495	Meet	10.8911	NotMeet	7.92079	Meet	17.1215	NotMeet	19.304	Meet	4	Meet	2.9703	NotMeet	17.1215	NotMeet	19.304	NotMeet	0	NotMeet	4999.7	5030.17	4983.7	5856.34	5003.77	5044.66	4960.57	5018.42	5003.86	4981.74	0	5020.29	5000.52	5045.05	4997.43	4960.66	4980.16	4967.63
20185613103720B2	42.4461	-108.007	1	Core	4717.48	0	Meet	14.8515	Meet	55.4455	Meet	36.6337	Meet	20.7921	Meet	18.8119	Meet	19.9437	Meet	29.21	Meet	4.44444	Meet	2.9703	NotMeet	19.9437	Meet	23.0909	NotMeet	1.06931	NotMeet	4999.7	5030.17	4983.7	5856.34	5003.77	5044.66	4960.57	5018.42	5003.86	4981.74	0	5020.29	5000.52	5045.05	4997.43	4960.66	4980.16	4967.63
20165623103804B3	41.8193	-110.982	1	Core	5331.46	0	Meet	23.7624	Meet	65.3465	Meet	40.5941	Meet	20.7921	Meet	16.8317	Meet	34.1086	Meet	41.0029	Meet	5.11111	Meet	0.990099	NotMeet	34.1086	Meet	45.72	Meet	4.27723	NotMeet	0	5684.84	5632.33	4963.91	5655.01	4988.57	5606.19	4962.62	4948.23	4926.34	4960.14	4964.47	4944.91	4988.96	4941.86	4905.5	4924.79	4912.39
20185623103807B1	41.8307	-110.956	1	Core	5343.5	0	Meet	14.8515	Meet	62.3762	Meet	41.5842	Meet	27.7228	Meet	22.7723	Meet	22.2956	Meet	44.2912	Meet	5.44444	Meet	4.9505	NotMeet	22.1762	Meet	40.386	Meet	0	NotMeet	5663.16	0	5645.04	4975.11	5667.77	4999.83	5618.84	4973.82	4959.4	4937.47	4971.34	4975.68	4956.08	5000.22	4953.02	4916.58	4935.9	4923.48
20185623103807B2	41.8314	-110.96	1	Core	5343.5	0	Meet	24.7525	Meet	62.3762	Meet	28.7129	Meet	46.5347	Meet	38.6139	NotMeet	22.3896	Meet	43.307	Meet	5	Meet	3.9604	NotMeet	22.3896	Meet	37.465	Meet	1.06931	NotMeet	5663.16	0	5645.04	4975.11	5667.77	4999.83	5618.84	4973.82	4959.4	4937.47	4971.34	4975.68	4956.08	5000.22	4953.02	4916.58	4935.9	4923.48
20175623103808B1	41.739	-110.719	1	Core	3891.8	0	Meet	9.90099	Meet	83.1683	Meet	33.6634	Meet	50.495	Meet	19.802	Meet	30.7622	Meet	66.8867	Meet	4.44444	Meet	25.7426	Meet	33.401	Meet	59.3271	Meet	1.06931	NotMeet	4124.62	4149.75	4111.42	3623.49	4127.97	3641.49	0	3622.55	3612.05	3596.07	3620.74	3623.91	3609.63	3641.78	3607.4	3580.86	3594.94	3585.89
20155623103810B3	42.0079	-110.929	1	Core	5352.41	0	Meet	7.92079	Meet	80.198	Meet	64.3564	Meet	35.6436	Meet	32.6733	NotMeet	40.9222	Meet	47.8367	Meet	5.66667	Meet	10.8911	Meet	40.9222	Meet	41.7945	Meet	0	NotMeet	5672.61	5707.18	5654.46	4983.41	0	5008.16	5628.21	4982.11	4967.67	4945.7	4979.63	4983.98	4964.34	5008.56	4961.28	4924.77	4944.13	4931.69
20185623103818B1	41.7398	-110.948	1	Core	3789.65	0	Meet	2.9703	Meet	93.0693	Meet	73.2673	Meet	52.4752	Meet	29.703	NotMeet	39.6052	Meet	72.5714	Meet	5.55556	Meet	11.8812	Meet	43.18	Meet	60.1785	Meet	4.27723	NotMeet	4016.36	4040.83	0	3528.39	4019.63	3545.91	3984.92	3527.47	3517.24	3501.69	3525.71	3528.79	3514.89	3546.19	3512.72	3486.87	3500.58	3491.77
20185623103818B2	41.7415	-110.951	1	Core	3789.65	0	Meet	0	Meet	93.0693	Meet	69.3069	Meet	42.5743	Meet	26.7327	NotMeet	47.8536	Meet	69.0418	Meet	5.88889	Meet	12.8713	Meet	47.1557	Meet	53.7817	Meet	2.13861	NotMeet	4016.36	4040.83	0	3528.39	4019.63	3545.91	3984.92	3527.47	3517.24	3501.69	3525.71	3528.79	3514.89	3546.19	3512.72	3486.87	3500.58	3491.77
20185613104103B2	42.8737	-107.987	1	Core	5131.2	2.26667	Meet	26.7327	Meet	46.5347	Meet	15.8416	Meet	6.93069	NotMeet	5.94059	Meet	15.8044	NotMeet	0	NotMeet	2.11111	NotMeet	1.9802	NotMeet	17.1752	NotMeet	18.415	NotMeet	0	NotMeet	5438.17	5471.31	5420.77	5459.94	6349.69	5487.07	5395.61	6368.28	5442.7	5418.63	5455.8	6370.66	5439.05	0	5435.7	5395.7	5416.91	6303.83
20165613104107B1	42.8776	-108.055	1	Core	5109.31	0	Meet	27.7228	Meet	59.4059	Meet	34.6535	Meet	6.93069	NotMeet	6.93069	Meet	25.3059	Meet	25.4	Meet	4.77778	Meet	2.9703	NotMeet	26.7855	Meet	25.4	NotMeet	0	NotMeet	5414.97	5447.96	5397.64	5436.65	6322.6	5463.66	5372.59	0	5419.48	5395.51	5432.52	6343.48	5415.85	6374.77	5412.51	5372.68	5393.8	6276.94
20165613104107B2	42.8792	-108.059	1	Core	5109.31	0	Meet	15.8416	Meet	68.3168	Meet	40.5941	Meet	18.8119	NotMeet	18.8119	Meet	26.3407	Meet	29.0945	Meet	4.33333	Meet	4.9505	NotMeet	26.67	Meet	29.6333	NotMeet	0	NotMeet	5414.97	5447.96	5397.64	5436.65	6322.6	5463.66	5372.59	0	5419.48	5395.51	5432.52	6343.48	5415.85	6374.77	5412.51	5372.68	5393.8	6276.94
20185613104116B1	42.8646	-108.142	1	Core	5011.26	0	Meet	33.6634	Meet	50.495	Meet	14.8515	Meet	5.94059	NotMeet	5.94059	Meet	24.5533	Meet	20.32	Meet	2.22222	NotMeet	0.990099	NotMeet	26.7305	Meet	20.32	NotMeet	0	NotMeet	5311.05	5343.42	5294.06	5332.32	6201.27	5358.81	5269.49	6219.43	5315.48	5291.97	5328.27	6221.75	5311.92	6252.44	5308.64	5269.58	5290.3	6156.48
20175613104117B1	42.9218	-108.078	1	Core	5125.18	0	Meet	22.7723	Meet	53.4653	Meet	42.5743	Meet	12.8713	NotMeet	13.8614	Meet	36.5948	Meet	15.6633	Meet	3.55556	NotMeet	0.990099	NotMeet	36.5948	Meet	17.5491	NotMeet	1.06931	NotMeet	5431.79	5464.89	5414.41	5453.54	0	5480.63	5389.28	6360.81	5436.32	5412.28	5449.4	6363.19	5432.68	6394.58	5429.32	5389.38	5410.56	6296.44
20175613104117B2	42.9238	-108.072	1	Core	5125.18	0	Meet	23.7624	Meet	42.5743	Meet	35.6436	Meet	6.93069	NotMeet	6.93069	Meet	34.9956	Meet	35.56	Meet	3.55556	NotMeet	0	NotMeet	34.9956	Meet	34.036	NotMeet	2.13861	NotMeet	5431.79	5464.89	5414.41	5453.54	0	5480.63	5389.28	6360.81	5436.32	5412.28	5449.4	6363.19	5432.68	6394.58	5429.32	5389.38	5410.56	6296.44
20175623104406B1	42.0488	-110.186	1	Core	5144.51	4.8	Meet	19.802	Meet	72.2772	Meet	45.5446	Meet	39.604	Meet	39.604	NotMeet	38.3931	Meet	43.0645	Meet	3.11111	NotMeet	0.990099	NotMeet	38.3931	Meet	41.6339	Meet	4.27723	NotMeet	5452.28	5485.5	5434.83	5474.11	5456.71	5501.31	5409.61	5472.69	5456.82	5432.69	5469.96	5474.74	6362.03	5501.74	6358.1	5409.71	5430.97	5417.3
20155623104407B1	41.9466	-110.322	1	Core	5138.07	5.93333	Meet	45.5446	Meet	46.5347	Meet	25.7426	Meet	17.8218	NotMeet	0.990099	NotMeet	41.3512	Meet	0	NotMeet	1.22222	NotMeet	1.9802	NotMeet	41.8548	Meet	20.574	NotMeet	0	NotMeet	5445.44	5478.63	5428.02	5467.25	5449.87	5494.41	5402.83	5465.83	5449.98	5425.88	5463.1	5467.88	6354.06	5494.84	0	5402.92	5424.16	5410.51
20185623104416B1	41.9898	-110.382	1	Core	5371.86	0	Meet	26.7327	Meet	61.3861	Meet	43.5644	Meet	37.6238	Meet	25.7426	NotMeet	31.4207	Meet	52.7424	Meet	4.11111	Meet	0	NotMeet	31.4207	Meet	43.3917	Meet	0	NotMeet	5693.23	5727.92	5675.01	5716.03	5697.86	5744.42	5648.67	5714.54	5697.97	5672.78	5711.69	5716.68	0	5744.87	6639.08	5648.77	5670.98	5656.71
20185623104416B2	41.9923	-110.388	1	Core	5371.86	0	Meet	30.6931	Meet	53.4653	Meet	32.6733	Meet	28.7129	Meet	12.8713	Meet	25.5881	Meet	42.0914	Meet	5.11111	Meet	2.9703	NotMeet	26.1112	Meet	33.4433	NotMeet	0	NotMeet	5693.23	5727.92	5675.01	5716.03	5697.86	5744.42	5648.67	5714.54	5697.97	5672.78	5711.69	5716.68	0	5744.87	6639.08	5648.77	5670.98	5656.71
20165629104617B1	44.7892	-109.117	1	Core	5369.31	2.23333	Meet	24.7525	Meet	40.5941	Meet	33.6634	Meet	6.93069	NotMeet	6.93069	Meet	16.7217	NotMeet	34.9956	Meet	5	Meet	0	NotMeet	16.7217	NotMeet	34.9956	NotMeet	0	NotMeet	4979.21	5009.55	4963.28	4999.15	4983.26	5023.98	4940.24	4997.85	4983.36	4961.32	4995.35	4999.72	4980.02	5742.15	4976.95	4940.33	4959.75	4947.27
20165629104617B2	44.7922	-109.112	1	Core	5369.31	0	Meet	23.7624	Meet	46.5347	Meet	33.6634	Meet	8.91089	NotMeet	6.93069	Meet	12.9117	NotMeet	16.6914	Meet	5	Meet	0	NotMeet	13.0313	NotMeet	22.352	NotMeet	0	NotMeet	4979.21	5009.55	4963.28	4999.15	4983.26	5023.98	4940.24	4997.85	4983.36	4961.32	4995.35	4999.72	4980.02	5742.15	4976.95	4940.33	4959.75	4947.27
2015567104902B1	41.4636	-107.141	1	Core	5210.77	0	Meet	29.703	Meet	52.4752	Meet	13.8614	Meet	30.6931	Meet	30.6931	NotMeet	18.2504	Meet	14.8637	Meet	3.55556	NotMeet	7.92079	Meet	18.8546	Meet	15.24	NotMeet	1.06931	NotMeet	4832.19	4861.63	4816.73	4851.54	4836.12	4875.64	4794.37	4850.28	4836.21	4814.83	4847.85	4852.09	4832.98	4876.02	4829.99	4794.45	4813.3	4801.19
2017567104912B1	41.4567	-107.185	1	Core	5181.53	3.46667	Meet	19.802	Meet	50.495	Meet	28.7129	Meet	25.7426	Meet	15.8416	Meet	9.07143	NotMeet	14.5473	Meet	4.66667	Meet	3.9604	NotMeet	9.07143	NotMeet	17.0329	NotMeet	0	NotMeet	4805.07	4834.35	4789.7	4824.31	4808.98	4848.28	4767.46	4823.06	4809.07	4787.81	4820.65	4824.86	4805.85	4848.66	4802.89	4767.55	4786.29	4774.25
2017567104912B2	41.4582	-107.182	1	Core	5181.53	0	Meet	0.990099	Meet	63.3663	Meet	43.5644	Meet	13.8614	NotMeet	12.8713	Meet	16.2748	NotMeet	11.43	Meet	6	Meet	6.93069	Meet	16.9672	NotMeet	16.256	NotMeet	0	NotMeet	4805.07	4834.35	4789.7	4824.31	4808.98	4848.28	4767.46	4823.06	4809.07	4787.81	4820.65	4824.86	4805.85	4848.66	4802.89	4767.55	4786.29	4774.25
2018567104914B1	41.3716	-106.806	1	Core	5185.89	0	Meet	16.8317	Meet	66.3366	Meet	51.4851	Meet	17.8218	NotMeet	16.8317	Meet	18.5326	Meet	15.4214	Meet	2.33333	NotMeet	4.9505	NotMeet	18.5326	Meet	15.4214	NotMeet	0	NotMeet	4809.11	4838.42	4793.73	4828.37	4813.02	4852.36	4771.47	4827.12	4813.12	4791.83	4824.7	4828.92	4809.9	4852.74	4806.93	4771.56	4790.32	4778.26
2018567104914B2	41.3741	-106.798	1	Core	5185.89	0	Meet	16.8317	Meet	64.3564	Meet	32.6733	Meet	31.6832	Meet	31.6832	NotMeet	18.8148	Meet	15.8376	Meet	2.11111	NotMeet	5.94059	Meet	18.8148	Meet	16.0867	NotMeet	0	NotMeet	4809.11	4838.42	4793.73	4828.37	4813.02	4852.36	4771.47	4827.12	4813.12	4791.83	4824.7	4828.92	4809.9	4852.74	4806.93	4771.56	4790.32	4778.26
2016567104920B2	41.4938	-106.955	1	Core	5283.59	0	Meet	7.92079	Meet	66.3366	Meet	45.5446	Meet	18.8119	NotMeet	21.7822	Meet	21.9193	Meet	18.0622	Meet	3.44444	NotMeet	1.9802	NotMeet	22.5669	Meet	19.1911	NotMeet	0	NotMeet	4899.71	4929.57	4884.03	4919.33	4903.7	4943.77	4861.36	4918.05	4903.79	4882.11	4915.6	4919.89	4900.51	4944.16	4897.48	4861.45	4880.56	4868.28
20165613105013B1	42.7202	-108.532	1	Core	5395.15	0	Meet	24.7525	Meet	62.3762	Meet	41.5842	Meet	17.8218	NotMeet	17.8218	Meet	34.243	Meet	26.2467	Meet	4.88889	Meet	11.8812	Meet	36.576	Meet	25.654	NotMeet	2.13861	NotMeet	6670.89	0	5699.61	5740.8	5722.56	5769.32	5673.16	5739.31	6676.45	5697.36	5736.45	5741.46	5718.84	5769.78	5715.31	5673.26	5695.56	5681.23
20165613105013B2	42.723	-108.526	1	Core	5395.15	0	Meet	14.8515	Meet	75.2475	Meet	52.4752	Meet	45.5446	Meet	45.5446	NotMeet	38.8526	Meet	44.323	Meet	4.33333	Meet	2.9703	NotMeet	38.8526	Meet	43.9057	Meet	0	NotMeet	6670.89	0	5699.61	5740.8	5722.56	5769.32	5673.16	5739.31	6676.45	5697.36	5736.45	5741.46	5718.84	5769.78	5715.31	5673.26	5695.56	5681.23
20165613105015B3	42.8546	-108.448	1	Core	5257.9	0	Meet	22.7723	Meet	48.5149	Meet	35.6436	Meet	13.8614	NotMeet	12.8713	Meet	28.1281	Meet	28.3029	Meet	4.44444	Meet	2.9703	NotMeet	28.7867	Meet	28.3029	NotMeet	1.06931	NotMeet	6501.19	6540.81	5554.62	5594.77	5576.99	5622.56	5528.84	5593.31	0	5552.43	5590.52	5595.41	5573.36	5623	5569.92	5528.94	5550.67	5536.71
20185613105020B1	42.7424	-108.532	1	Core	5458.57	0	Meet	39.604	Meet	48.5149	Meet	26.7327	Meet	22.7723	Meet	21.7822	Meet	33.7726	Meet	29.21	Meet	3.77778	NotMeet	2.9703	NotMeet	33.7726	Meet	29.21	NotMeet	0	NotMeet	0	6790.44	5766.61	5808.29	5789.83	5837.14	5739.85	5806.78	6754.93	5764.34	5803.88	5808.95	5786.07	5837.6	5782.49	5739.95	5762.51	5748.01
20185613105020B2	42.7444	-108.526	1	Core	5458.57	0	Meet	20.7921	Meet	62.3762	Meet	34.6535	Meet	20.7921	Meet	17.8218	Meet	29.163	Meet	35.7414	Meet	4.22222	Meet	5.94059	Meet	30.6832	Meet	30.7622	NotMeet	0	NotMeet	0	6790.44	5766.61	5808.29	5789.83	5837.14	5739.85	5806.78	6754.93	5764.34	5803.88	5808.95	5786.07	5837.6	5782.49	5739.95	5762.51	5748.01
20155629105520B1	44.3575	-108.742	1	Core	4886.36	0	Meet	19.802	Meet	50.495	Meet	37.6238	Meet	11.8812	NotMeet	11.8812	Meet	39.9815	Meet	25.9443	Meet	4.11111	Meet	0	NotMeet	39.9815	Meet	25.9443	NotMeet	1.06931	NotMeet	4531.34	5210.24	4516.85	4549.49	5182.89	4572.09	4495.88	4548.31	4535.12	5160.07	4546.04	4550.01	4532.08	4572.45	4529.29	4495.96	0	4502.28
20155629105520B2	44.3604	-108.735	1	Core	4886.36	0	Meet	16.8317	Meet	51.4851	Meet	44.5545	Meet	9.90099	NotMeet	9.90099	Meet	51.1763	Meet	16.764	Meet	5.33333	Meet	0.990099	NotMeet	51.1763	Meet	17.0873	NotMeet	0	NotMeet	4531.34	5210.24	4516.85	4549.49	5182.89	4572.09	4495.88	4548.31	4535.12	5160.07	4546.04	4550.01	4532.08	4572.45	4529.29	4495.96	0	4502.28
20175643105716B1	43.9405	-108.415	1	Core	4813.34	0	Meet	11.8812	Meet	57.4257	Meet	36.6337	Meet	8.91089	NotMeet	7.92079	Meet	46.0022	Meet	29.972	Meet	4.55556	Meet	7.92079	Meet	46.3062	Meet	27.5167	NotMeet	0	NotMeet	5101.29	5132.37	5084.97	5121.71	5105.44	5147.16	5061.36	5973.78	5105.54	5082.96	5117.83	5122.3	0	5147.56	5098.97	5061.45	5081.35	5068.56
20175643105716B2	43.9425	-108.41	1	Core	4813.34	0	Meet	19.802	Meet	56.4356	Meet	39.604	Meet	11.8812	NotMeet	13.8614	Meet	44.5911	Meet	17.78	Meet	4.44444	Meet	4.9505	NotMeet	44.5911	Meet	20.5317	NotMeet	1.06931	NotMeet	5101.29	5132.37	5084.97	5121.71	5105.44	5147.16	5061.36	5973.78	5105.54	5082.96	5117.83	5122.3	0	5147.56	5098.97	5061.45	5081.35	5068.56
20165629105816B1	44.235	-108.669	1	Core	4743.08	0	Meet	25.7426	Meet	50.495	Meet	40.5941	Meet	12.8713	NotMeet	13.8614	Meet	18.5326	Meet	22.225	Meet	3.55556	NotMeet	0.990099	NotMeet	18.4638	Meet	31.496	NotMeet	2.13861	NotMeet	5864.64	5900.37	5845.87	5888.12	5869.41	5917.37	5818.74	5886.59	5869.52	5843.57	5883.65	5888.79	5865.59	5917.84	5861.97	5818.84	5841.72	6992.42
20165629105816B2	44.2372	-108.674	1	Core	4743.08	3.86667	Meet	22.7723	Meet	58.4158	Meet	42.5743	Meet	26.7327	Meet	28.7129	NotMeet	35.6577	Meet	55.88	Meet	5.44444	Meet	1.9802	NotMeet	37.1061	Meet	55.88	Meet	1.06931	NotMeet	5864.64	5900.37	5845.87	5888.12	5869.41	5917.37	5818.74	5886.59	5869.52	5843.57	5883.65	5888.79	5865.59	5917.84	5861.97	5818.84	5841.72	6992.42
20175629105817B2	44.2889	-108.728	1	Core	4745.67	0	Meet	42.5743	Meet	50.495	Meet	33.6634	Meet	7.92079	NotMeet	18.8119	Meet	33.4108	Meet	14.7782	Meet	3.11111	NotMeet	7.92079	Meet	37.7371	Meet	42.545	Meet	2.13861	NotMeet	5867.84	5903.59	5849.06	5891.33	5872.61	5920.6	5821.91	5889.8	5872.72	5846.75	5886.86	5892.01	5868.79	5921.06	5865.17	5822.02	5844.9	0
20165643106307B2	43.9353	-107.515	1	Core	5391.11	2.2	Meet	17.8218	Meet	40.5941	Meet	25.7426	Meet	22.7723	Meet	22.7723	Meet	16.463	NotMeet	28.2575	Meet	5.66667	Meet	0	NotMeet	17.007	NotMeet	28.2575	NotMeet	2.13861	NotMeet	5713.63	5748.45	5695.35	5736.51	5718.28	0	5668.91	5735.02	5718.39	5693.1	5732.16	6693.36	5714.56	5765.46	5711.03	5669.02	5691.3	5676.98
20155623106606B3	41.6582	-110.937	1	Core	5266.83	0	Meet	18.4783	Meet	72.8261	Meet	26.087	Meet	55.4348	Meet	33.6957	NotMeet	25.9773	Meet	63.6954	Meet	5.625	Meet	2.17391	NotMeet	23.5656	Meet	60.1518	Meet	0	NotMeet	4884.18	4913.94	4868.55	0	4888.15	5632.11	4845.95	5602.81	4888.25	4866.63	4900.01	4904.3	4884.97	4928.48	4881.96	4846.04	4865.09	4852.85
20165641106609B2	41.4893	-110.68	1	Core	5328.59	0	Meet	17.8218	Meet	65.3465	Meet	49.505	Meet	18.8119	NotMeet	14.8515	Meet	34.4311	Meet	41.275	Meet	6	Meet	3.9604	NotMeet	34.4311	Meet	31.4325	NotMeet	1.06931	NotMeet	4941.44	4971.56	4925.63	5669.98	4945.46	5698.14	4902.77	0	4945.56	4923.69	4957.47	4961.8	4942.25	4986.27	4939.2	4902.86	4922.13	4909.75
20185623106620B1	41.6458	-110.779	1	Core	5291.17	0	Meet	16.8317	Meet	69.3069	Meet	40.5941	Meet	44.5545	Meet	37.6238	NotMeet	27.8459	Meet	67.4511	Meet	5	Meet	6.93069	Meet	28.448	Meet	55.88	Meet	0	NotMeet	4906.75	4936.65	4891.05	5630.17	4910.74	0	4868.35	5628.7	4910.83	4889.12	4922.66	4926.96	4907.55	4951.26	4904.52	4868.43	4887.57	4875.27
20185623106620B2	41.6485	-110.771	1	Core	5291.17	3.46667	Meet	33.6634	Meet	50.495	Meet	20.7921	Meet	38.6139	Meet	30.6931	NotMeet	20.1319	Meet	55.88	Meet	4.66667	Meet	2.9703	NotMeet	20.6375	Meet	51.6467	Meet	0	NotMeet	4906.75	4936.65	4891.05	5630.17	4910.74	0	4868.35	5628.7	4910.83	4889.12	4922.66	4926.96	4907.55	4951.26	4904.52	4868.43	4887.57	4875.27
20175623106703B1	41.6527	-110.498	1	Core	5143.68	0	Meet	10.8911	Meet	49.505	Meet	34.6535	Meet	5.94059	NotMeet	4.9505	NotMeet	21.9193	Meet	24.13	Meet	3.77778	NotMeet	9.90099	Meet	21.9193	Meet	24.384	NotMeet	0	NotMeet	6359.96	6398.72	6339.62	6385.43	6365.14	6417.15	6310.19	6383.77	6365.26	6337.11	6380.58	0	6361	6417.66	6357.07	6310.3	6335.11	6319.17
20155635106808B1	42.6489	-109.567	1	Core	4852.48	0	Meet	20.7921	Meet	52.4752	Meet	31.6832	Meet	30.6931	Meet	30.6931	NotMeet	24.7162	Meet	33.3587	Meet	4.22222	Meet	3.9604	NotMeet	26.035	Meet	32.7025	NotMeet	3.20792	NotMeet	5142.78	5174.12	5126.32	5163.37	5146.96	5189.02	5102.53	5162.03	5147.06	5124.3	5159.45	5163.96	5143.61	5189.43	5140.44	5102.62	5122.68	5109.79
20155635106808B2	42.6511	-109.562	1	Core	4852.48	0	Meet	16.8317	Meet	59.4059	Meet	39.604	Meet	12.8713	NotMeet	11.8812	Meet	24.7415	Meet	34.6635	Meet	4.44444	Meet	6.93069	Meet	24.7415	Meet	35.0253	Meet	0	NotMeet	5142.78	5174.12	5126.32	5163.37	5146.96	5189.02	5102.53	5162.03	5147.06	5124.3	5159.45	5163.96	5143.61	5189.43	5140.44	5102.62	5122.68	5109.79
20155635106901B1	42.7235	-110.169	1	Core	5324.17	0	Meet	17.8218	Meet	55.4455	Meet	40.5941	Meet	26.7327	Meet	22.7723	Meet	23.7392	Meet	33.7457	Meet	5.44444	Meet	1.9802	NotMeet	24.0792	Meet	30.1812	NotMeet	0	NotMeet	5642.68	5677.07	5624.63	5665.28	5647.27	5693.42	5598.52	5663.81	5647.38	5622.41	5660.98	5665.93	5643.6	5693.87	5640.12	5598.62	5620.63	6540.9
20155635106901B2	42.7251	-110.165	1	Core	5324.17	4.43333	Meet	25.7426	Meet	50.495	Meet	29.703	Meet	24.7525	Meet	19.802	Meet	26.623	Meet	33.782	Meet	4.88889	Meet	1.9802	NotMeet	27.7368	Meet	30.2768	NotMeet	0	NotMeet	5642.68	5677.07	5624.63	5665.28	5647.27	5693.42	5598.52	5663.81	5647.38	5622.41	5660.98	5665.93	5643.6	5693.87	5640.12	5598.62	5620.63	6540.9
20185635106902B1	42.7941	-110.112	1	Core	5294.62	3.26667	Meet	23.7624	Meet	55.4455	Meet	26.7327	Meet	34.6535	Meet	31.6832	NotMeet	19.05	Meet	35.7293	Meet	2.11111	NotMeet	8.91089	Meet	19.2024	Meet	35.7293	Meet	0	NotMeet	5611.37	5645.56	5593.42	5633.84	5615.93	5661.83	5567.45	5632.38	5616.04	5591.21	5629.56	5634.48	5612.28	5662.27	5608.82	5567.55	5589.44	6504.6
20185635106902B2	42.797	-110.108	1	Core	5294.62	4.8	Meet	12.8713	Meet	73.2673	Meet	45.5446	Meet	38.6139	Meet	31.6832	NotMeet	23.3485	Meet	63.6587	Meet	2.77778	NotMeet	4.9505	NotMeet	23.3485	Meet	53.5709	Meet	0	NotMeet	5611.37	5645.56	5593.42	5633.84	5615.93	5661.83	5567.45	5632.38	5616.04	5591.21	5629.56	5634.48	5612.28	5662.27	5608.82	5567.55	5589.44	6504.6
20175635106910B1	42.6699	-110.103	1	Core	5315.27	0	Meet	8.91089	Meet	71.2871	Meet	53.4653	Meet	28.7129	Meet	27.7228	NotMeet	30.1037	Meet	27.94	Meet	4.11111	Meet	3.9604	NotMeet	30.1037	Meet	28.575	NotMeet	0	NotMeet	5633.25	5667.58	5615.23	5655.81	5637.84	5683.91	5589.17	5654.34	5637.95	5613.01	5651.52	5656.46	5634.17	5684.35	5630.69	5589.27	5611.24	6529.97
20175635106910B2	42.6728	-110.097	1	Core	5315.27	0	Meet	2.9703	Meet	62.3762	Meet	47.5248	Meet	16.8317	NotMeet	17.8218	Meet	29.7274	Meet	18.1708	Meet	2.66667	NotMeet	9.90099	Meet	29.7274	Meet	18.3662	NotMeet	0	NotMeet	5633.25	5667.58	5615.23	5655.81	5637.84	5683.91	5589.17	5654.34	5637.95	5613.01	5651.52	5656.46	5634.17	5684.35	5630.69	5589.27	5611.24	6529.97
20155635106913B1	42.7036	-110.232	1	Core	4675.99	0	Meet	14.8515	Meet	53.4653	Meet	14.8515	Meet	30.6931	Meet	24.7525	Meet	18.9523	Meet	8.66588	NotMeet	3.77778	NotMeet	13.8614	Meet	23.5656	Meet	9.75895	NotMeet	0	NotMeet	4955.72	4985.92	4939.87	4975.57	4959.76	5000.29	4916.94	4974.28	4959.85	4937.92	4971.79	4976.14	4956.53	5000.68	4953.47	4917.03	4936.36	5744.59
20155635106913B2	42.7056	-110.238	1	Core	4675.99	0	Meet	27.7228	Meet	56.4356	Meet	16.8317	Meet	21.7822	Meet	18.8119	Meet	19.6615	Meet	11.3553	Meet	3.88889	NotMeet	11.8812	Meet	21.1667	Meet	10.5064	NotMeet	0	NotMeet	4955.72	4985.92	4939.87	4975.57	4959.76	5000.29	4916.94	4974.28	4959.85	4937.92	4971.79	4976.14	4956.53	5000.68	4953.47	4917.03	4936.36	5744.59
20185635106915B1	42.7627	-110.236	1	Core	4709.62	0	Meet	12.8713	Meet	74.2574	Meet	23.7624	Meet	38.6139	Meet	21.7822	Meet	17.2156	NotMeet	39.116	Meet	3.22222	NotMeet	13.8614	Meet	20.0378	Meet	30.8429	NotMeet	2.13861	NotMeet	4991.37	5021.78	4975.4	5011.35	4995.43	5036.25	4952.3	5010.05	4995.52	4973.43	5007.55	5011.93	4992.18	5036.65	4989.1	4952.39	4971.86	0
20185635106915B2	42.7653	-110.233	1	Core	4709.62	0	Meet	9.90099	Meet	76.2376	Meet	36.6337	Meet	41.5842	Meet	31.6832	NotMeet	20.4141	Meet	38.9965	Meet	3	NotMeet	13.8614	Meet	20.1246	Meet	35.941	Meet	1.06931	NotMeet	4991.37	5021.78	4975.4	5011.35	4995.43	5036.25	4952.3	5010.05	4995.52	4973.43	5007.55	5011.93	4992.18	5036.65	4989.1	4952.39	4971.86	0
20165635106918B1	42.6824	-110.234	1	Core	4657.58	0	Meet	18.8119	Meet	47.5248	Meet	19.802	Meet	13.8614	NotMeet	20.7921	Meet	16.4123	NotMeet	17.1752	Meet	4.22222	Meet	6.93069	Meet	16.9672	NotMeet	19.5943	NotMeet	0	NotMeet	4936.21	4966.29	4920.42	4955.98	4940.23	4980.6	4897.58	4954.69	4940.32	4918.48	4952.22	4956.55	4937.02	4980.99	4933.97	4897.67	4916.92	5721.97
20165635106918B2	42.6841	-110.238	1	Core	4657.58	0	Meet	14.8515	Meet	55.4455	Meet	25.7426	Meet	26.7327	Meet	26.7327	NotMeet	38.7838	Meet	19.3261	Meet	4.33333	Meet	4.9505	NotMeet	38.7838	Meet	19.8315	NotMeet	0	NotMeet	4936.21	4966.29	4920.42	4955.98	4940.23	4980.6	4897.58	4954.69	4940.32	4918.48	4952.22	4956.55	4937.02	4980.99	4933.97	4897.67	4916.92	5721.97
20175635106920B1	42.6677	-110.221	1	Core	5321.27	0	Meet	12.8713	Meet	53.4653	Meet	15.8416	Meet	37.6238	Meet	37.6238	NotMeet	29.6008	Meet	23.6537	Meet	3.55556	NotMeet	8.91089	Meet	29.6008	Meet	29.1123	NotMeet	0	NotMeet	5639.61	5673.97	5621.56	5662.19	5644.2	5690.32	5595.47	5660.72	5644.31	5619.35	5657.89	5662.84	5640.53	5690.77	5637.04	5595.57	5617.57	6537.34
20175635106920B2	42.6697	-110.217	1	Core	5321.27	0	Meet	19.802	Meet	51.4851	Meet	20.7921	Meet	27.7228	Meet	27.7228	NotMeet	23.3485	Meet	23.495	Meet	4.33333	Meet	13.8614	Meet	23.3485	Meet	23.3082	NotMeet	0	NotMeet	5639.61	5673.97	5621.56	5662.19	5644.2	5690.32	5595.47	5660.72	5644.31	5619.35	5657.89	5662.84	5640.53	5690.77	5637.04	5595.57	5617.57	6537.34
20165635107007B2	42.6147	-109.904	1	Core	5227.54	0	Meet	16.8317	Meet	50.495	Meet	39.604	Meet	8.91089	NotMeet	7.92079	Meet	30.7622	Meet	20.32	Meet	2.77778	NotMeet	4.9505	NotMeet	30.7622	Meet	19.8582	NotMeet	0	NotMeet	0	4877.28	4832.23	4867.15	4851.68	4891.33	4809.8	4865.89	4851.78	4830.32	4863.46	4867.71	4848.53	4891.71	4845.53	4809.88	4828.79	4816.64
20165635107007B3	42.6183	-109.902	1	Core	5227.54	0	Meet	12.8713	Meet	47.5248	Meet	38.6139	Meet	6.93069	NotMeet	6.93069	Meet	29.6333	Meet	28.7867	Meet	4.11111	Meet	0	NotMeet	29.6333	Meet	26.8514	NotMeet	1.06931	NotMeet	0	4877.28	4832.23	4867.15	4851.68	4891.33	4809.8	4865.89	4851.78	4830.32	4863.46	4867.71	4848.53	4891.71	4845.53	4809.88	4828.79	4816.64
20165623107201B1	41.9457	-110.506	1	Core	4259.19	0	Meet	12.8713	Meet	71.2871	Meet	20.7921	Meet	52.4752	Meet	50.495	NotMeet	28.7867	Meet	27.8384	Meet	5.22222	Meet	0.990099	NotMeet	29.1548	Meet	28.9983	NotMeet	0	NotMeet	5266.33	5298.42	5249.48	5287.42	5270.61	5313.68	5225.11	5286.04	5270.71	5247.41	0	5288.02	5267.19	5314.1	5263.93	5225.21	5245.75	5232.55
20165623107201B2	41.9483	-110.507	1	Core	4259.19	0	Meet	9.90099	Meet	75.2475	Meet	29.703	Meet	50.495	Meet	49.505	NotMeet	25.8064	Meet	24.4061	Meet	6	Meet	0	NotMeet	25.8064	Meet	25.0687	NotMeet	0	NotMeet	5266.33	5298.42	5249.48	5287.42	5270.61	5313.68	5225.11	5286.04	5270.71	5247.41	0	5288.02	5267.19	5314.1	5263.93	5225.21	5245.75	5232.55
20165641107409B1	41.2222	-110.122	1	Core	5304.53	0	Meet	29.703	Meet	48.5149	Meet	29.703	Meet	23.7624	Meet	9.90099	Meet	21.6408	Meet	45.72	Meet	4.33333	Meet	0	NotMeet	21.6408	Meet	33.274	NotMeet	0	NotMeet	4919.13	4949.11	4903.39	4938.83	4923.13	4963.37	4880.63	4937.55	4923.23	4901.46	4935.08	4939.4	4919.94	4963.76	4916.9	4880.72	4899.91	4887.58
20165641107409B2	41.2265	-110.12	1	Core	5304.53	0	Meet	33.6634	Meet	43.5644	Meet	18.8119	Meet	29.703	Meet	0.990099	NotMeet	19.8315	Meet	0	NotMeet	5	Meet	1.9802	NotMeet	19.8315	Meet	24.4764	NotMeet	0	NotMeet	4919.13	4949.11	4903.39	4938.83	4923.13	4963.37	4880.63	4937.55	4923.23	4901.46	4935.08	4939.4	4919.94	4963.76	4916.9	4880.72	4899.91	4887.58
20165637107505B1	41.3847	-109.648	1	Core	5561.14	0	Meet	29.703	Meet	45.5446	Meet	38.6139	Meet	11.8812	NotMeet	9.90099	Meet	22.1762	Meet	20.828	Meet	3.44444	NotMeet	0.990099	NotMeet	22.352	Meet	20.7108	NotMeet	0	NotMeet	5893.83	5929.74	5874.97	5917.43	5898.62	5946.83	5847.7	5915.89	5898.74	5872.65	5912.94	5918.11	5894.79	0	5891.15	5847.81	5870.79	5856.02
20165637107505B2	41.3855	-109.653	1	Core	5561.14	0	Meet	24.7525	Meet	45.5446	Meet	36.6337	Meet	6.93069	NotMeet	2.9703	NotMeet	19.1911	Meet	15.875	Meet	2.66667	NotMeet	2.9703	NotMeet	19.4408	Meet	18.6871	NotMeet	0	NotMeet	5893.83	5929.74	5874.97	5917.43	5898.62	5946.83	5847.7	5915.89	5898.74	5872.65	5912.94	5918.11	5894.79	0	5891.15	5847.81	5870.79	5856.02
20175637107602B1	41.115	-109.491	1	Core	5542.07	5.06667	Meet	17.8218	Meet	51.4851	Meet	42.5743	Meet	9.90099	NotMeet	8.91089	Meet	40.2637	Meet	27.94	Meet	4	Meet	1.9802	NotMeet	39.8585	Meet	24.5533	NotMeet	0	NotMeet	5873.62	5909.41	5854.82	5897.14	5878.4	5926.43	5827.65	5895.61	5878.51	5852.51	5892.66	5897.81	5874.58	5926.9	5870.95	5827.75	5850.66	5835.94
20155637107905B1	41.6563	-109.457	1	Core	5248.35	7.53333	Meet	30.6931	Meet	54.4554	Meet	31.6832	Meet	32.6733	Meet	32.6733	NotMeet	37.592	Meet	34.544	Meet	3.44444	NotMeet	1.9802	NotMeet	38.3209	Meet	33.8992	NotMeet	0	NotMeet	4867.03	0	4851.46	5584.6	4870.99	4910.8	4828.94	4885.25	4871.09	4849.55	4882.82	4887.08	4867.83	4911.18	4864.82	4829.03	4848.01	4835.81
20175637107919B1	41.8531	-109.415	1	Core	5243.22	0	Meet	38.6139	Meet	42.5743	Meet	23.7624	Meet	11.8812	NotMeet	8.91089	Meet	28.1517	Meet	33.5844	Meet	2.11111	NotMeet	8.91089	Meet	26.9009	Meet	32.512	NotMeet	0	NotMeet	4862.28	5590.76	4846.72	0	4866.24	4906	4824.23	4880.48	4866.33	4844.81	4878.05	4882.31	4863.07	4906.39	4860.07	4824.31	4843.28	4831.09
20175637107919B2	41.8553	-109.411	1	Core	5243.22	5.96667	Meet	36.6337	Meet	51.4851	Meet	21.7822	Meet	21.7822	Meet	16.8317	Meet	27.94	Meet	27.94	Meet	2.66667	NotMeet	5.94059	Meet	27.94	Meet	26.7447	NotMeet	0	NotMeet	4862.28	5590.76	4846.72	0	4866.24	4906	4824.23	4880.48	4866.33	4844.81	4878.05	4882.31	4863.07	4906.39	4860.07	4824.31	4843.28	4831.09
20185637108001B1	41.9584	-109.432	1	Core	5250.67	2.76667	Meet	39.604	Meet	41.5842	Meet	28.7129	Meet	18.8119	NotMeet	9.90099	Meet	18.0622	Meet	22.0133	Meet	2.44444	NotMeet	2.9703	NotMeet	18.0622	Meet	17.3567	NotMeet	0	NotMeet	5564.78	5598.7	0	5587.07	5569.31	5614.82	5521.23	5585.62	5569.42	5544.79	6513.3	5587.71	5565.69	5615.26	5562.26	5521.33	6466.88	5529.09
20155637108004B1	41.9721	-109.56	1	Core	5237.4	4.3	Meet	28.7129	Meet	41.5842	Meet	17.8218	Meet	27.7228	Meet	25.7426	NotMeet	33.5973	Meet	25.4	Meet	3.88889	NotMeet	1.9802	NotMeet	34.8916	Meet	25.0371	NotMeet	1.06931	NotMeet	5550.72	5584.55	6455.13	5572.95	5555.24	5600.64	5507.28	5571.5	5555.35	5530.78	6496.84	5573.59	5551.63	5601.08	5548.2	5507.38	6450.54	5515.12
20165637108014B2	41.9073	-109.557	1	Core	6184.91	0	Meet	28.7129	Meet	55.4455	Meet	31.6832	Meet	28.7129	Meet	17.8218	Meet	22.4692	Meet	30.9033	Meet	3	NotMeet	0.990099	NotMeet	22.4536	Meet	27.4638	NotMeet	0	NotMeet	6554.91	6594.86	7622.93	6581.16	6560.25	6613.86	6503.61	6579.45	6560.37	6531.36	7672.19	6581.92	6555.98	6614.38	6551.93	6503.73	7617.51	6512.87
20155637108018B1	41.9791	-109.274	1	Core	5213	9.3	Meet	31.6832	Meet	45.5446	Meet	21.7822	Meet	18.8119	NotMeet	16.8317	Meet	33.7312	Meet	41.2262	Meet	3.88889	NotMeet	8.91089	Meet	34.8192	Meet	39.37	Meet	2.13861	NotMeet	5524.86	5558.52	6425.04	5546.98	5529.35	5574.54	5481.62	5545.54	5529.46	5505.01	0	5547.62	5525.76	5574.97	5522.35	5481.72	6420.48	5489.42
20155637108018B2	41.9818	-109.281	1	Core	5213	0	Meet	40.5941	Meet	43.5644	Meet	17.8218	Meet	19.802	NotMeet	13.8614	Meet	31.2928	Meet	28.9983	Meet	2.77778	NotMeet	4.9505	NotMeet	32.4427	Meet	27.7812	NotMeet	3.20792	NotMeet	5524.86	5558.52	6425.04	5546.98	5529.35	5574.54	5481.62	5545.54	5529.46	5505.01	0	5547.62	5525.76	5574.97	5522.35	5481.72	6420.48	5489.42
20165637108020B1	41.8378	-109.599	1	Core	5244.49	4.43333	Meet	19.802	Meet	53.4653	Meet	27.7228	Meet	17.8218	NotMeet	10.8911	Meet	26.035	Meet	31.4036	Meet	3.66667	NotMeet	15.8416	Meet	27.1379	Meet	27.7812	NotMeet	0	NotMeet	5558.23	5592.1	6463.86	5580.49	5562.75	5608.21	5514.73	5579.04	5562.86	5538.26	6505.63	5581.13	5559.14	5608.65	5555.71	5514.83	0	5522.58
20165637108111B1	41.9333	-109.177	1	Core	5646.49	7.23333	Meet	23.7624	Meet	52.4752	Meet	27.7228	Meet	25.7426	Meet	13.8614	Meet	28.2074	Meet	51.2233	Meet	1.11111	NotMeet	0	NotMeet	28.2074	Meet	38.9467	Meet	0	NotMeet	5236.25	5268.16	5219.49	5257.22	5240.51	6038.09	5195.27	5255.85	5240.61	5217.43	5253.23	5257.82	5237.1	5283.75	5233.87	5937.56	5960.9	5202.66
20165637108111B2	41.9341	-109.173	1	Core	5646.49	0	Meet	26.7327	Meet	50.495	Meet	40.5941	Meet	14.8515	NotMeet	9.90099	Meet	19.3793	Meet	19.4733	Meet	2.66667	NotMeet	0	NotMeet	19.3793	Meet	19.05	NotMeet	0	NotMeet	5236.25	5268.16	5219.49	5257.22	5240.51	6038.09	5195.27	5255.85	5240.61	5217.43	5253.23	5257.82	5237.1	5283.75	5233.87	5937.56	5960.9	5202.66
20175637108112B2	41.8922	-109.203	1	Core	5638.83	8.9	Meet	43.5644	Meet	43.5644	Meet	24.7525	Meet	22.7723	Meet	9.90099	Meet	22.4692	Meet	29.21	Meet	2.77778	NotMeet	1.9802	NotMeet	23.7836	Meet	22.86	NotMeet	1.06931	NotMeet	5229.14	5261.01	5212.41	5250.08	5233.4	6029.9	5188.22	5248.72	5233.5	5210.36	5246.1	5250.68	5230	5276.58	5226.77	5929.5	0	5195.6
20165637108308B2	41.432	-108.405	1	Core	5165.63	0	Meet	25.7426	Meet	42.5743	Meet	28.7129	Meet	7.92079	NotMeet	8.91089	Meet	22.86	Meet	21.59	Meet	4.22222	Meet	7.92079	Meet	23.8478	Meet	26.035	NotMeet	0	NotMeet	4790.32	4819.51	4775	4809.5	4794.22	4833.4	4752.83	4808.25	4794.31	5454.98	4805.85	4810.05	4791.1	0	4788.14	4752.92	4771.6	4759.59
20155637108320B1	41.3319	-108.449	1	Core	5158.61	4.83333	Meet	49.505	Meet	40.5941	Meet	32.6733	Meet	7.92079	NotMeet	2.9703	NotMeet	28.7867	Meet	27.94	Meet	4.11111	Meet	0	NotMeet	28.8925	Meet	19.5943	NotMeet	1.06931	NotMeet	4783.82	4812.97	4768.51	4802.98	4787.71	4826.84	4746.38	4801.73	4787.8	0	4799.33	4803.53	4784.6	5516.82	4781.65	4746.47	4765.12	4753.13
20155637108320B2	41.3343	-108.443	1	Core	5158.61	2.26667	Meet	39.604	Meet	51.4851	Meet	34.6535	Meet	17.8218	NotMeet	12.8713	Meet	36.5369	Meet	26.67	Meet	4.22222	Meet	0	NotMeet	36.9957	Meet	33.02	NotMeet	4.27723	NotMeet	4783.82	4812.97	4768.51	4802.98	4787.71	4826.84	4746.38	4801.73	4787.8	0	4799.33	4803.53	4784.6	5516.82	4781.65	4746.47	4765.12	4753.13
20155613108603B1	43.1104	-107.825	1	Core	5533.3	0	Meet	33.6634	Meet	64.3564	Meet	20.7921	Meet	9.90099	NotMeet	0	NotMeet	46.3785	Meet	0	NotMeet	3.22222	NotMeet	0	NotMeet	50.2708	Meet	28.3029	NotMeet	0	NotMeet	5131.29	5162.56	5114.87	5151.83	5135.46	0	5091.13	5150.5	5135.56	5112.85	5147.92	5152.42	5132.12	5177.83	5128.95	5091.22	5111.23	5098.37
20155613108603B2	43.1116	-107.821	1	Core	5533.3	0	Meet	26.7327	Meet	73.2673	Meet	16.8317	Meet	3.9604	NotMeet	0	NotMeet	27.2815	Meet	0	NotMeet	3	NotMeet	1.9802	NotMeet	38.1	Meet	22.0133	NotMeet	0	NotMeet	5131.29	5162.56	5114.87	5151.83	5135.46	0	5091.13	5150.5	5135.56	5112.85	5147.92	5152.42	5132.12	5177.83	5128.95	5091.22	5111.23	5098.37
20155613108702B1	42.7697	-108.234	1	Core	4490.34	0	Meet	27.7228	Meet	57.4257	Meet	31.6832	Meet	20.7921	Meet	18.8119	Meet	35.4659	Meet	20.7818	Meet	5.33333	Meet	0.990099	NotMeet	36.8808	Meet	20.0025	NotMeet	4.27723	NotMeet	5552.13	6703.16	5534.37	5574.37	5556.65	5602.06	5508.68	5572.92	5556.76	6638.62	5570.14	5575.01	5553.04	5602.5	5549.61	5508.78	5530.44	5516.52
20175613108706B1	42.6394	-108.034	1	Core	4854.37	0	Meet	33.6634	Meet	54.4554	Meet	33.6634	Meet	23.7624	Meet	23.7624	Meet	29.7274	Meet	24.4929	Meet	3.44444	NotMeet	3.9604	NotMeet	29.7274	Meet	24.0453	NotMeet	0	NotMeet	6002.24	7246.58	5983.04	6026.28	6007.13	6056.22	5955.27	6024.71	6007.24	0	6021.7	6026.97	6003.22	6056.69	5999.52	5955.38	5978.79	5963.74
20175613108706B2	42.6428	-108.036	1	Core	4854.37	0	Meet	25.7426	Meet	49.505	Meet	29.703	Meet	18.8119	NotMeet	17.8218	Meet	29.163	Meet	20.5014	Meet	3.77778	NotMeet	4.9505	NotMeet	29.9915	Meet	20.5014	NotMeet	0	NotMeet	6002.24	7246.58	5983.04	6026.28	6007.13	6056.22	5955.27	6024.71	6007.24	0	6021.7	6026.97	6003.22	6056.69	5999.52	5955.38	5978.79	5963.74
20165613108712B1	42.6563	-108.125	1	Core	4685.96	0	Meet	14.8515	Meet	47.5248	Meet	21.7822	Meet	16.8317	NotMeet	15.8416	Meet	20.9296	Meet	28.2575	Meet	4.66667	Meet	5.94059	Meet	22.739	Meet	28.2575	NotMeet	0	NotMeet	5794.01	0	5775.47	5817.21	5798.72	5846.11	5748.66	5815.7	5798.83	6927.83	5812.79	5817.88	5794.95	5846.57	5791.38	5748.77	5771.37	5756.84
20165613108712B2	42.6577	-108.122	1	Core	4685.96	0	Meet	15.8416	Meet	62.3762	Meet	40.5941	Meet	24.7525	Meet	24.7525	Meet	26.1526	Meet	31.3267	Meet	4.55556	Meet	3.9604	NotMeet	26.8817	Meet	30.48	NotMeet	0	NotMeet	5794.01	0	5775.47	5817.21	5798.72	5846.11	5748.66	5815.7	5798.83	6927.83	5812.79	5817.88	5794.95	5846.57	5791.38	5748.77	5771.37	5756.84
20155613108805B1	42.3782	-107.547	1	Core	4988.62	0	Meet	11.8812	Meet	51.4851	Meet	31.6832	Meet	12.8713	NotMeet	15.8416	Meet	27.6578	Meet	16.5847	Meet	4	Meet	3.9604	NotMeet	30.0567	Meet	14.605	NotMeet	2.13861	NotMeet	4626.17	0	5270.14	4644.7	4629.94	4667.77	4589.97	5306.85	4630.02	4609.55	4641.17	4645.23	4626.93	4668.14	4624.07	4590.05	4608.09	4596.5
20155613108810B1	42.3292	-107.835	1	Core	4988.03	0	Meet	19.802	Meet	59.4059	Meet	49.505	Meet	19.802	NotMeet	16.8317	Meet	43.0784	Meet	25.8762	Meet	5.77778	Meet	1.9802	NotMeet	43.0784	Meet	25.4	NotMeet	0	NotMeet	4625.63	5318.65	0	4644.15	4629.39	4667.22	4589.43	5306.22	4629.48	4609.01	4640.62	4644.68	4626.38	4667.59	4623.52	4589.51	4607.55	4595.96
20155613108810B2	42.3303	-107.84	1	Core	4988.03	0	Meet	27.7228	Meet	55.4455	Meet	40.5941	Meet	16.8317	NotMeet	9.90099	Meet	36.5948	Meet	13.2644	Meet	5.77778	Meet	2.9703	NotMeet	36.5948	Meet	21.5053	NotMeet	1.06931	NotMeet	4625.63	5318.65	0	4644.15	4629.39	4667.22	4589.43	5306.22	4629.48	4609.01	4640.62	4644.68	4626.38	4667.59	4623.52	4589.51	4607.55	4595.96
20185613108819B1	42.45	-107.789	1	Core	4993.9	0	Meet	20.7921	Meet	60.396	Meet	48.5149	Meet	14.8515	NotMeet	12.8713	Meet	21.2607	Meet	10.16	Meet	5.77778	Meet	0	NotMeet	21.2607	Meet	10.16	NotMeet	0	NotMeet	4631.07	5324.91	5275.72	4649.62	4634.84	4672.72	4594.83	0	4634.93	4614.44	4646.09	4650.15	4631.83	4673.08	4628.97	4594.91	4612.98	4601.37
20185613108819B2	42.4538	-107.791	1	Core	4993.9	0	Meet	26.7327	Meet	60.396	Meet	42.5743	Meet	18.8119	NotMeet	18.8119	Meet	22.2015	Meet	12.8693	Meet	4.88889	Meet	2.9703	NotMeet	22.2015	Meet	12.8588	NotMeet	0	NotMeet	4631.07	5324.91	5275.72	4649.62	4634.84	4672.72	4594.83	0	4634.93	4614.44	4646.09	4650.15	4631.83	4673.08	4628.97	4594.91	4612.98	4601.37
20185613109002B2	42.9228	-107.532	1	Core	4910.85	0	Meet	20.7921	Meet	63.3663	Meet	32.6733	Meet	17.8218	NotMeet	21.7822	Meet	25.7908	Meet	13.6769	Meet	2	NotMeet	8.91089	Meet	25.7908	Meet	13.1762	NotMeet	0	NotMeet	4554.05	4581.81	0	5225.48	4557.76	4595	4518.41	4571.1	4557.85	4537.69	4568.82	4572.81	4554.8	4595.37	4551.99	4518.5	4536.26	4524.84
20185613109004B1	42.8998	-107.537	1	Core	4910.6	0	Meet	18.8119	Meet	58.4158	Meet	30.6931	Meet	18.8119	NotMeet	18.8119	Meet	29.9156	Meet	15.0813	Meet	2.55556	NotMeet	1.9802	NotMeet	29.9156	Meet	15.8376	NotMeet	0	NotMeet	4553.83	4581.58	5187.72	0	4557.53	4594.77	4518.19	4570.87	4557.62	4537.46	4568.59	4572.58	4554.57	4595.13	4551.76	4518.27	4536.03	4524.61
20185613109004B2	42.9019	-107.534	1	Core	4910.6	0	Meet	20.7921	Meet	60.396	Meet	21.7822	Meet	22.7723	Meet	20.7921	Meet	22.3715	Meet	21.7714	Meet	3.66667	NotMeet	9.90099	Meet	23.633	Meet	21.5053	NotMeet	0	NotMeet	4553.83	4581.58	5187.72	0	4557.53	4594.77	4518.19	4570.87	4557.62	4537.46	4568.59	4572.58	4554.57	4595.13	4551.76	4518.27	4536.03	4524.61
20175625109101B1	42.7189	-107.457	1	Core	5399.64	0	Meet	7.92079	Meet	82.1782	Meet	62.3762	Meet	24.7525	Meet	24.7525	Meet	35.2552	Meet	25.2589	Meet	5.11111	Meet	9.90099	Meet	35.2552	Meet	25.2589	NotMeet	0	NotMeet	8011.74	8060.56	7986.1	8043.82	8018.25	8083.78	7949.03	10052.2	0	7982.95	8037.71	8044.74	8013.04	8084.41	8008.1	7949.18	7980.43	7960.34
20175625109101B2	42.72	-107.451	1	Core	5399.64	0	Meet	20.7921	Meet	65.3465	Meet	48.5149	Meet	16.8317	NotMeet	16.8317	Meet	28.2448	Meet	10.9537	Meet	4.22222	Meet	8.91089	Meet	28.2448	Meet	11.3553	NotMeet	0	NotMeet	8011.74	8060.56	7986.1	8043.82	8018.25	8083.78	7949.03	10052.2	0	7982.95	8037.71	8044.74	8013.04	8084.41	8008.1	7949.18	7980.43	7960.34
20165625109112B1	42.7618	-107.495	1	Core	5411.85	0	Meet	7.92079	Meet	73.2673	Meet	48.5149	Meet	27.7228	Meet	27.7228	NotMeet	18.6267	Meet	22.86	Meet	4.55556	Meet	7.92079	Meet	19.304	Meet	22.225	NotMeet	4.27723	NotMeet	8029.86	8078.79	8004.16	8062.01	8036.39	8102.06	7967.01	0	10045.7	8001.01	8055.89	8062.93	8031.17	8102.7	8026.21	7967.16	7998.47	7978.35
20165625109112B2	42.7652	-107.492	1	Core	5411.85	0	Meet	16.8317	Meet	61.3861	Meet	38.6139	Meet	34.6535	Meet	34.6535	NotMeet	21.0726	Meet	20.828	Meet	4.33333	Meet	2.9703	NotMeet	21.0726	Meet	20.441	NotMeet	0	NotMeet	8029.86	8078.79	8004.16	8062.01	8036.39	8102.06	7967.01	0	10045.7	8001.01	8055.89	8062.93	8031.17	8102.7	8026.21	7967.16	7998.47	7978.35
20175613109202B1	42.4858	-107.575	1	Core	5564.37	0	Meet	29.8969	Meet	50.5155	Meet	22.6804	Meet	13.4021	NotMeet	15.4639	Meet	19.7338	Meet	17.9614	Meet	5	Meet	1.03093	NotMeet	21.6505	Meet	21.082	NotMeet	4.45361	NotMeet	5897.26	5933.19	5878.39	5920.87	5902.05	5950.28	6826.29	5919.33	5902.17	5876.07	5916.38	5921.55	5898.22	5950.75	5894.58	6826.41	5874.21	6836
20165613109217B1	42.6976	-107.805	1	Core	5548.11	0	Meet	20.7921	Meet	58.4158	Meet	39.604	Meet	26.7327	Meet	26.7327	NotMeet	22.86	Meet	22.981	Meet	3.55556	NotMeet	3.9604	NotMeet	22.86	Meet	22.981	NotMeet	0	NotMeet	5880.02	5915.85	5861.21	5903.56	5884.8	5932.89	0	5902.03	5884.92	5858.89	5899.08	5904.24	5880.98	5933.36	5877.35	6806.46	5857.04	6816.02
20165613109217B2	42.6998	-107.798	1	Core	5548.11	0	Meet	21.7822	Meet	50.495	Meet	31.6832	Meet	23.7624	Meet	23.7624	Meet	19.1911	Meet	20.8844	Meet	3.66667	NotMeet	7.92079	Meet	19.1911	Meet	20.8844	NotMeet	0	NotMeet	5880.02	5915.85	5861.21	5903.56	5884.8	5932.89	0	5902.03	5884.92	5858.89	5899.08	5904.24	5880.98	5933.36	5877.35	6806.46	5857.04	6816.02
20165613109219B1	42.589	-107.581	1	Core	5504.26	2.33333	Meet	35.6436	Meet	40.5941	Meet	28.7129	Meet	16.8317	NotMeet	7.92079	Meet	23.368	Meet	23.1775	Meet	5.44444	Meet	0	NotMeet	23.368	Meet	28.6456	NotMeet	0	NotMeet	5833.54	5869.09	5814.88	5856.9	5838.29	5886	6752.54	5855.38	5838.4	5812.58	5852.46	5857.57	5834.49	5886.46	5830.89	6752.66	5810.74	6762.14
20165613109219B2	42.5908	-107.575	1	Core	5504.26	4.53333	Meet	38.6139	Meet	46.5347	Meet	29.703	Meet	21.7822	Meet	3.9604	NotMeet	27.2288	Meet	7.62	NotMeet	4.66667	Meet	0	NotMeet	27.2288	Meet	27.305	NotMeet	0	NotMeet	5833.54	5869.09	5814.88	5856.9	5838.29	5886	6752.54	5855.38	5838.4	5812.58	5852.46	5857.57	5834.49	5886.46	5830.89	6752.66	5810.74	6762.14
20155613109220B1	42.674	-107.685	1	Core	5579.37	0	Meet	28.7129	Meet	53.4653	Meet	25.7426	Meet	25.7426	Meet	25.7426	NotMeet	24.892	Meet	17.6389	Meet	6	Meet	1.9802	NotMeet	26.6148	Meet	17.3789	NotMeet	0	NotMeet	5913.15	5949.18	5894.23	5936.83	5917.96	5966.32	6844.68	5935.28	5918.07	5891.9	5932.32	5937.51	5914.11	5966.79	5910.46	0	5890.04	6854.42
20155613109220B2	42.6762	-107.689	1	Core	5579.37	0	Meet	30.6931	Meet	52.4752	Meet	26.7327	Meet	25.7426	Meet	24.7525	Meet	32.3362	Meet	15.7018	Meet	5.66667	Meet	1.9802	NotMeet	32.3362	Meet	15.7018	NotMeet	0	NotMeet	5913.15	5949.18	5894.23	5936.83	5917.96	5966.32	6844.68	5935.28	5918.07	5891.9	5932.32	5937.51	5914.11	5966.79	5910.46	0	5890.04	6854.42
20175625109303B2	42.4518	-106.199	1	Core	5421.66	0	Meet	15.8416	Meet	77.2277	Meet	58.4158	Meet	32.6733	Meet	30.6931	NotMeet	18.6267	Meet	23.622	Meet	5.44444	Meet	16.8317	Meet	18.3896	Meet	22.9658	NotMeet	0	NotMeet	5746.01	5781.02	5727.62	5769.02	5750.68	5797.68	6651.21	0	6709.26	5725.36	5764.64	5769.68	5746.95	5798.13	5743.4	5701.14	5723.55	5709.15
2018567109310B2	42.3479	-106.466	1	Core	5241.62	0	Meet	18.8119	Meet	75.2475	Meet	27.7228	Meet	51.4851	Meet	30.6931	NotMeet	29.6008	Meet	44.8235	Meet	3.55556	NotMeet	0.990099	NotMeet	29.6008	Meet	45.1556	Meet	0	NotMeet	5555.2	5589.05	5537.42	5577.44	5559.72	5605.15	0	6505.33	6486.46	5535.24	5573.21	5578.08	5556.1	5605.59	5552.67	5511.82	5533.49	5519.56
2018567109505B1	41.6286	-107.408	1	Core	5301.94	0	Meet	3.9604	Meet	83.1683	Meet	38.6139	Meet	50.495	Meet	18.8119	Meet	34.8074	Meet	57.5733	Meet	2.22222	NotMeet	11.8812	Meet	36.2712	Meet	45.9409	Meet	0	NotMeet	4916.73	4946.7	4901	4936.42	4920.73	4960.95	4878.25	4935.14	4920.83	4899.07	4932.68	4936.99	0	4961.34	4914.5	4878.34	4897.52	4885.2
2018561109705B1	42.0755	-105.783	1	Core	4440.83	0	Meet	22.7723	Meet	63.3663	Meet	39.604	Meet	30.6931	Meet	22.7723	Meet	25.4	Meet	16.5705	Meet	3.44444	NotMeet	4.9505	NotMeet	25.4	Meet	15.9808	NotMeet	0	NotMeet	4118.18	4143.28	4105.01	4134.67	4121.53	4155.21	4085.95	4133.6	4121.61	4689.59	4721.76	4725.88	4707.26	4749.19	0	4086.03	4102.09	4091.77
2018561109705B2	42.0784	-105.785	1	Core	4440.83	0	Meet	17.8218	Meet	66.3366	Meet	43.5644	Meet	23.7624	Meet	19.802	Meet	19.9437	Meet	20.4611	Meet	3.77778	NotMeet	10.8911	Meet	19.9437	Meet	19.05	NotMeet	0	NotMeet	4118.18	4143.28	4105.01	4134.67	4121.53	4155.21	4085.95	4133.6	4121.61	4689.59	4721.76	4725.88	4707.26	4749.19	0	4086.03	4102.09	4091.77
2017561109707B2	42.2297	-105.987	1	Core	5359.13	0	Meet	28.7129	Meet	43.5644	Meet	32.6733	Meet	12.8713	NotMeet	12.8713	Meet	22.2015	Meet	14.3933	Meet	3.55556	NotMeet	0.990099	NotMeet	22.2015	Meet	15.4709	NotMeet	0	NotMeet	4969.77	5000.06	4953.87	4989.67	4973.81	5014.46	4930.87	4988.37	4973.91	5659.33	5698.15	0	5680.66	5731.26	5677.16	4930.96	4950.35	4937.89
2016561109711B1	42.1833	-105.882	1	Core	5216.45	0	Meet	32.6733	Meet	52.4752	Meet	23.7624	Meet	24.7525	Meet	27.7228	NotMeet	25.3023	Meet	15.9808	Meet	3.33333	NotMeet	3.9604	NotMeet	25.3023	Meet	18.5057	NotMeet	0	NotMeet	4837.45	4866.93	4821.98	4856.82	4841.39	4880.95	4799.59	4855.56	4841.48	5508.65	5546.44	5551.29	5529.42	0	5526.01	4799.68	4818.55	4806.42
2016561109711B2	42.1857	-105.885	1	Core	5216.45	0	Meet	35.6436	Meet	45.5446	Meet	22.7723	Meet	11.8812	NotMeet	20.7921	Meet	23.2363	Meet	8.34571	NotMeet	4.44444	Meet	0	NotMeet	23.2363	Meet	11.3145	NotMeet	0	NotMeet	4837.45	4866.93	4821.98	4856.82	4841.39	4880.95	4799.59	4855.56	4841.48	5508.65	5546.44	5551.29	5529.42	0	5526.01	4799.68	4818.55	4806.42
2016567109712B2	42.3821	-106.096	1	Core	5239.73	0	Meet	14.8515	Meet	64.3564	Meet	15.8416	Meet	14.8515	NotMeet	15.8416	Meet	15.8044	NotMeet	10.5229	Meet	4.94444	Meet	4.9505	NotMeet	17.4171	NotMeet	11.557	NotMeet	1.06931	NotMeet	4859.04	4888.65	4843.5	4878.5	4863	4902.74	4821.02	4877.23	4863.09	5533.24	0	5576.07	5554.1	5603.57	5550.67	4821.1	4840.05	4827.87
2015561109714B1	42.3048	-105.97	1	Core	5207.97	0	Meet	6.93069	Meet	70.297	Meet	59.4059	Meet	11.8812	NotMeet	11.8812	Meet	37.1593	Meet	22.6483	Meet	5.88889	Meet	2.9703	NotMeet	37.1593	Meet	24.5533	NotMeet	1.06931	NotMeet	4829.59	4859.02	4814.13	4848.93	4833.52	4873.01	4791.79	4847.67	4833.61	5499.7	5537.42	5542.26	0	5569.6	5517.02	4791.87	4810.71	4798.61
20185637110004B1	42.0741	-107.945	1	Core	5398.87	0	Meet	34.6535	Meet	55.4455	Meet	32.6733	Meet	29.703	Meet	29.703	NotMeet	20.6963	Meet	13.0464	Meet	3.33333	NotMeet	3.9604	NotMeet	20.6963	Meet	12.8104	NotMeet	0	NotMeet	5721.85	6716.17	5703.55	5744.76	5726.51	5773.3	5677.07	5743.27	5726.62	5701.29	5740.4	5745.42	5722.79	5773.76	5719.25	5677.17	5699.49	5685.15
20185637110004B2	42.0772	-107.949	1	Core	5398.87	0	Meet	36.6337	Meet	52.4752	Meet	34.6535	Meet	22.7723	Meet	21.7822	Meet	23.7067	Meet	15.6029	Meet	3.44444	NotMeet	0.990099	NotMeet	23.7067	Meet	15.6029	NotMeet	0	NotMeet	5721.85	6716.17	5703.55	5744.76	5726.51	5773.3	5677.07	5743.27	5726.62	5701.29	5740.4	5745.42	5722.79	5773.76	5719.25	5677.17	5699.49	5685.15
20165637110006B2	42.0192	-107.848	1	Core	5646.16	0	Meet	28.7129	Meet	54.4554	Meet	31.6832	Meet	16.8317	NotMeet	15.8416	Meet	26.9993	Meet	20.828	Meet	3.88889	NotMeet	3.9604	NotMeet	26.9993	Meet	18.5738	NotMeet	0	NotMeet	5983.93	0	5964.79	6007.89	5988.8	6037.74	5937.1	6006.33	5988.92	5962.43	6003.33	6008.58	5984.91	6038.21	5981.21	5937.21	5960.55	5945.55
20155637110103B1	42.067	-107.596	1	Core	5099.64	0	Meet	36.6337	Meet	49.505	Meet	20.7921	Meet	23.7624	Meet	23.7624	Meet	25.2046	Meet	14.9087	Meet	5.55556	Meet	5.94059	Meet	25.2046	Meet	14.7108	NotMeet	0	NotMeet	4729.13	4757.95	4714	4748.07	4732.98	4771.66	4692.12	4746.84	4733.07	4712.14	4744.46	4748.61	5405.6	4772.03	5402.27	4692.2	4710.65	4698.8
20155637110103B2	42.0699	-107.601	1	Core	5099.64	0	Meet	39.604	Meet	50.495	Meet	44.5545	Meet	6.93069	NotMeet	4.9505	NotMeet	28.8807	Meet	15.24	Meet	6	Meet	0.990099	NotMeet	28.8807	Meet	13.97	NotMeet	0	NotMeet	4729.13	4757.95	4714	4748.07	4732.98	4771.66	4692.12	4746.84	4733.07	4712.14	4744.46	4748.61	5405.6	4772.03	5402.27	4692.2	4710.65	4698.8
2016567110106B1	42.2264	-107.344	1	Core	5125.94	0	Meet	22.7723	Meet	60.396	Meet	11.8812	Meet	0	NotMeet	0	NotMeet	44.0267	Meet	0	NotMeet	2.88889	NotMeet	18.8119	Meet	29.6333	Meet	36.6889	Meet	2.13861	NotMeet	4753.52	4782.49	4738.31	4772.56	4757.39	4796.26	4716.32	4771.32	4757.48	4736.44	4768.93	4773.1	5433.48	4796.64	0	4716.4	4734.94	4723.03
20185637110111B1	41.9442	-107.713	1	Core	5051.91	0	Meet	20.7921	Meet	54.4554	Meet	39.604	Meet	18.8119	NotMeet	14.8515	Meet	20.1319	Meet	24.0145	Meet	4.66667	Meet	1.9802	NotMeet	20.1319	Meet	23.495	NotMeet	0	NotMeet	4684.86	4713.41	4669.87	4703.62	4688.67	4726.99	4648.2	4702.4	4688.77	4668.03	4700.05	4704.16	0	4727.36	5351.7	4648.28	4666.55	4654.81
20185637110111B2	41.946	-107.709	1	Core	5051.91	2.5	Meet	32.6733	Meet	49.505	Meet	31.6832	Meet	22.7723	Meet	21.7822	Meet	20.5154	Meet	15.9657	Meet	4.11111	Meet	1.9802	NotMeet	21.2344	Meet	15.9657	NotMeet	0	NotMeet	4684.86	4713.41	4669.87	4703.62	4688.67	4726.99	4648.2	4702.4	4688.77	4668.03	4700.05	4704.16	0	4727.36	5351.7	4648.28	4666.55	4654.81
2018567110204B1	41.9727	-106.703	1	Core	4891.75	8.86667	Meet	47.5248	Meet	45.5446	Meet	23.7624	Meet	9.90099	NotMeet	9.90099	Meet	18.6592	Meet	19.8967	Meet	4	Meet	5.94059	Meet	18.6592	Meet	42.545	Meet	0	NotMeet	5184.39	4563.99	4521.83	0	4540.03	4577.13	4500.84	4553.33	4540.12	4520.05	4551.05	4555.03	4537.08	4577.49	4534.28	4500.92	4518.62	4507.25
2018567110204B2	41.9744	-106.709	1	Core	4891.75	0	Meet	27.7228	Meet	44.5545	Meet	18.8119	Meet	2.9703	NotMeet	15.8416	Meet	16.0867	NotMeet	7.62	NotMeet	3.77778	NotMeet	5.94059	Meet	16.0867	NotMeet	13.97	NotMeet	0	NotMeet	5184.39	4563.99	4521.83	0	4540.03	4577.13	4500.84	4553.33	4540.12	4520.05	4551.05	4555.03	4537.08	4577.49	4534.28	4500.92	4518.62	4507.25
2017567110208B2	42.0397	-107.021	1	Core	4816.57	0	Meet	18.8119	Meet	46.5347	Meet	37.6238	Meet	6.93069	NotMeet	6.93069	Meet	18.1563	Meet	27.94	Meet	4.55556	Meet	0.990099	NotMeet	19.7678	Meet	33.528	NotMeet	0	NotMeet	5104.72	4493.85	4452.34	5125.16	4470.26	4506.79	4431.67	4483.35	4470.35	4450.58	4481.11	4485.03	4467.36	4507.15	4464.6	4431.75	4449.17	4437.98
2016567110209B1	41.9804	-106.938	1	Core	4869.92	0	Meet	19.802	Meet	68.3168	Meet	50.495	Meet	8.91089	NotMeet	0	NotMeet	37.3888	Meet	0	NotMeet	2.88889	NotMeet	7.92079	Meet	39.867	Meet	17.78	NotMeet	0	NotMeet	5161.25	4543.62	4501.65	5181.92	4519.77	4556.7	4480.75	4533	4519.86	4499.87	4530.74	4534.7	4516.83	4557.06	4514.04	4480.83	4498.45	4487.13
2016567110209B2	41.9827	-106.944	1	Core	4869.92	0	Meet	15.8416	Meet	65.3465	Meet	58.4158	Meet	2.9703	NotMeet	2.9703	NotMeet	29.8704	Meet	17.78	Meet	3.44444	NotMeet	3.9604	NotMeet	29.8704	Meet	23.1422	NotMeet	0	NotMeet	5161.25	4543.62	4501.65	5181.92	4519.77	4556.7	4480.75	4533	4519.86	4499.87	4530.74	4534.7	4516.83	4557.06	4514.04	4480.83	4498.45	4487.13
2016567110219B1	41.9727	-107.014	1	Core	4874.23	0	Meet	16.8317	Meet	69.3069	Meet	35.6436	Meet	0.990099	NotMeet	1.9802	NotMeet	38.0059	Meet	38.1	Meet	3.61111	NotMeet	3.9604	NotMeet	40.9575	Meet	25.4	NotMeet	0	NotMeet	5165.82	4547.64	4505.63	5186.51	4523.77	4560.74	4484.72	4537.02	4523.86	4503.86	4534.75	4538.72	4520.83	4561.1	4518.04	4484.8	4502.43	4491.1
20165625110402B1	42.682	-107.378	1	Core	5458.43	0	Meet	12.8713	Meet	59.4059	Meet	41.5842	Meet	16.8317	NotMeet	20.7921	Meet	30.0892	Meet	23.7565	Meet	5.22222	Meet	2.9703	NotMeet	32.1365	Meet	26.3236	NotMeet	1.06931	NotMeet	5061.85	5092.7	5045.66	5082.12	5789.68	5107.37	5739.7	5080.8	5066.07	5043.67	5803.73	5082.7	5062.68	0	5059.55	5739.8	5042.07	5747.87
20165625110402B2	42.6843	-107.385	1	Core	5458.43	0	Meet	15.8416	Meet	57.4257	Meet	35.6436	Meet	20.7921	Meet	20.7921	Meet	29.4452	Meet	21.5053	Meet	4	Meet	3.9604	NotMeet	30.3784	Meet	21.5053	NotMeet	2.13861	NotMeet	5061.85	5092.7	5045.66	5082.12	5789.68	5107.37	5739.7	5080.8	5066.07	5043.67	5803.73	5082.7	5062.68	0	5059.55	5739.8	5042.07	5747.87
20175625110404B1	42.6534	-107.438	1	Core	5353.16	0	Meet	19.802	Meet	61.3861	Meet	46.5347	Meet	15.8416	NotMeet	15.8416	Meet	31.1912	Meet	19.3964	Meet	5	Meet	2.9703	NotMeet	31.1912	Meet	19.3964	NotMeet	1.06931	NotMeet	4964.23	4994.49	4948.35	4984.11	5678.03	5008.87	5629.01	4982.82	4968.37	4946.4	0	4984.68	4965.05	5724.88	4961.98	5629.11	4944.83	5637.02
20175625110404B2	42.6545	-107.442	1	Core	5353.16	0	Meet	15.8416	Meet	61.3861	Meet	44.5545	Meet	19.802	NotMeet	19.802	Meet	26.9875	Meet	12.7	Meet	4	Meet	2.9703	NotMeet	26.9875	Meet	12.5046	NotMeet	1.06931	NotMeet	4964.23	4994.49	4948.35	4984.11	5678.03	5008.87	5629.01	4982.82	4968.37	4946.4	0	4984.68	4965.05	5724.88	4961.98	5629.11	4944.83	5637.02
20165625110407B2	42.6112	-107.233	1	Core	5292.07	0	Meet	12.8713	Meet	60.396	Meet	13.8614	Meet	18.8119	NotMeet	18.8119	Meet	17.9294	NotMeet	36.6486	Meet	5.77778	Meet	8.91089	Meet	19.9571	Meet	36.6486	Meet	4.27723	NotMeet	4907.58	4937.49	4891.88	4927.23	5613.23	4951.71	5564.77	4925.95	4911.67	4889.95	5626.85	4927.8	4908.38	5659.54	4905.35	5564.87	4888.4	0
20155625110410B1	42.6445	-107.311	1	Core	5416.83	0	Meet	11.8812	Meet	57.4257	Meet	37.6238	Meet	24.7525	Meet	24.7525	Meet	28.7867	Meet	15.24	Meet	5	Meet	0.990099	NotMeet	29.6985	Meet	15.7163	NotMeet	2.13861	NotMeet	5023.28	5053.89	5007.21	5043.39	5745.56	5068.45	5695.96	5042.08	5027.46	5005.23	5759.5	5043.97	5024.1	5792.97	5021	0	5003.65	5704.06
20155625110410B2	42.6473	-107.316	1	Core	5416.83	0	Meet	9.90099	Meet	78.2178	Meet	30.6931	Meet	17.8218	NotMeet	16.8317	Meet	31.8477	Meet	15.9657	Meet	5	Meet	0	NotMeet	34.4557	Meet	17.78	NotMeet	1.06931	NotMeet	5023.28	5053.89	5007.21	5043.39	5745.56	5068.45	5695.96	5042.08	5027.46	5005.23	5759.5	5043.97	5024.1	5792.97	5021	0	5003.65	5704.06
20185625110419B1	42.6094	-107.505	1	Core	5368.17	0	Meet	43.5644	Meet	46.5347	Meet	20.7921	Meet	15.8416	NotMeet	15.8416	Meet	19.9437	Meet	17.3567	Meet	3	NotMeet	0.990099	NotMeet	22.981	Meet	17.5986	NotMeet	2.13861	NotMeet	4978.15	5008.49	4962.22	4998.09	5693.95	5022.92	0	4996.79	4982.3	4960.27	5707.76	4998.66	4978.96	5740.93	4975.89	5644.89	4958.7	5652.82
20185625110419B2	42.612	-107.511	1	Core	5368.17	0	Meet	36.6337	Meet	56.4356	Meet	14.8515	Meet	23.7624	Meet	20.7921	Meet	22.1762	Meet	27.0933	Meet	3	NotMeet	0.990099	NotMeet	25.5411	Meet	26.7677	NotMeet	3.20792	NotMeet	4978.15	5008.49	4962.22	4998.09	5693.95	5022.92	0	4996.79	4982.3	4960.27	5707.76	4998.66	4978.96	5740.93	4975.89	5644.89	4958.7	5652.82
20165625110420B1	42.6813	-107.524	1	Core	5494.76	0	Meet	15.8416	Meet	54.4554	Meet	19.802	Meet	19.802	NotMeet	18.8119	Meet	22.9577	Meet	19.2314	Meet	4.88889	Meet	6.93069	Meet	25.781	Meet	19.2314	NotMeet	1.06931	NotMeet	5095.55	5126.6	5079.24	5115.95	0	5141.36	5777.9	5114.62	5099.79	5077.24	5842.36	5116.54	5096.38	5876.31	5093.23	5778.01	5075.63	5786.13
20165625110420B2	42.6842	-107.517	1	Core	5494.76	0	Meet	14.8515	Meet	66.3366	Meet	19.802	Meet	12.8713	NotMeet	12.8713	Meet	21.8252	Meet	15.3737	Meet	4.33333	Meet	2.9703	NotMeet	25.4	Meet	16.2278	NotMeet	2.13861	NotMeet	5095.55	5126.6	5079.24	5115.95	0	5141.36	5777.9	5114.62	5099.79	5077.24	5842.36	5116.54	5096.38	5876.31	5093.23	5778.01	5075.63	5786.13
2015567110503B2	42.3001	-107.214	1	Core	4733.05	0	Meet	18.8119	Meet	46.5347	Meet	27.7228	Meet	13.8614	NotMeet	13.8614	Meet	40.3578	Meet	9.61571	NotMeet	5.22222	Meet	4.9505	NotMeet	40.3578	Meet	9.48267	NotMeet	0	NotMeet	4389.18	4415.92	4375.13	4406.75	4392.75	4428.64	4354.83	4405.61	4392.83	4373.41	4403.41	4407.26	4389.89	4428.99	4387.18	4354.9	4372.02	4361.02
2016567110603B1	42.3535	-106.727	1	Core	5343.57	0	Meet	26.7327	Meet	64.3564	Meet	34.6535	Meet	16.8317	NotMeet	16.8317	Meet	22.9541	Meet	14.7053	Meet	5.44444	Meet	4.9505	NotMeet	25.2845	Meet	14.5473	NotMeet	0	NotMeet	6607.11	0	7903.17	6633.57	6612.49	7999.83	6555.41	6631.85	6612.62	6583.38	6628.54	6634.33	6608.19	6667.05	6604.11	6555.52	6581.29	6564.73
2016567110603B3	42.3584	-106.731	1	Core	5343.57	0	Meet	16.8317	Meet	74.2574	Meet	39.604	Meet	21.7822	Meet	21.7822	Meet	27.1272	Meet	24.13	Meet	5.05556	Meet	6.93069	Meet	27.1272	Meet	23.368	NotMeet	4.27723	NotMeet	6607.11	0	7903.17	6633.57	6612.49	7999.83	6555.41	6631.85	6612.62	6583.38	6628.54	6634.33	6608.19	6667.05	6604.11	6555.52	6581.29	6564.73
2015567110612B1	42.2963	-106.646	1	Core	5383.08	2.2	Meet	21.7822	Meet	66.3366	Meet	31.6832	Meet	24.7525	Meet	24.7525	Meet	31.0444	Meet	14.1514	Meet	5.88889	Meet	4.9505	NotMeet	32.0431	Meet	14.0855	NotMeet	0	NotMeet	6655.97	8035.84	7961.61	6682.62	6661.38	0	6603.88	6680.89	6661.51	6632.06	6677.55	6683.39	6657.06	6716.35	6652.94	6604	6629.96	6613.27
2015567110612B2	42.2994	-106.642	1	Core	5383.08	0	Meet	16.8317	Meet	70.297	Meet	44.5545	Meet	9.90099	NotMeet	8.91089	Meet	27.2815	Meet	13.97	Meet	5.66667	Meet	2.9703	NotMeet	27.94	Meet	13.2976	NotMeet	0	NotMeet	6655.97	8035.84	7961.61	6682.62	6661.38	0	6603.88	6680.89	6661.51	6632.06	6677.55	6683.39	6657.06	6716.35	6652.94	6604	6629.96	6613.27
20155625110619B1	42.4322	-106.715	1	Core	5322.41	0	Meet	6.93069	Meet	68.3168	Meet	57.4257	Meet	8.91089	NotMeet	11.8812	Meet	32.7152	Meet	29.5275	Meet	5.11111	Meet	0	NotMeet	32.7152	Meet	33.9436	NotMeet	0	NotMeet	6580.93	7945.24	0	6607.29	6586.29	7968.13	6529.43	6605.57	6586.42	6557.29	6602.27	6608.04	6582.01	6640.63	6577.94	6529.55	6555.22	6538.72
20165623200103B1	41.8807	-110.667	2	Core	33794.3	0	Meet	7.92079	Meet	84.1584	Meet	40.5941	Meet	49.505	Meet	22.7723	Meet	20.9062	Meet	43.5429	Meet	4.33333	Meet	11.8812	Meet	20.9062	Meet	33.2509	NotMeet	0	NotMeet	33652.2	33692	33691.5	33697.3	33691.4	33692.3	33691.1	33691.8	0	40384.5	33691.5	33691.8	46268.5	33692.2	33691.1	33696.7	40952.7	33697
20165623200103B2	41.8831	-110.66	2	Core	33794.3	0	Meet	24.7525	Meet	42.5743	Meet	30.6931	Meet	7.92079	NotMeet	0	NotMeet	17.5768	NotMeet	38.1	Meet	3.88889	NotMeet	6.93069	Meet	18.4426	Meet	21.4086	NotMeet	0	NotMeet	33652.2	33692	33691.5	33697.3	33691.4	33692.3	33691.1	33691.8	0	40384.5	33691.5	33691.8	46268.5	33692.2	33691.1	33696.7	40952.7	33697
20155635200115B1	42.5349	-109.238	2	Core	33580.9	0	Meet	11.8812	Meet	73.2673	Meet	31.6832	Meet	53.4653	Meet	52.4752	NotMeet	36.4067	Meet	47.244	Meet	3.11111	NotMeet	3.9604	NotMeet	38.3419	Meet	46.5015	Meet	0	NotMeet	33439.6	33479.1	33478.6	33484.4	33478.6	33479.5	33478.3	33479	46053.8	40129.4	33478.7	33479	0	33479.4	33478.3	33483.8	40694	33484.2
20155635200115B2	42.5375	-109.244	2	Core	33580.9	0	Meet	6.93069	Meet	89.1089	Meet	65.3465	Meet	36.6337	Meet	29.703	NotMeet	45.0615	Meet	43.18	Meet	4	Meet	15.8416	Meet	45.0615	Meet	39.5705	Meet	0	NotMeet	33439.6	33479.1	33478.6	33484.4	33478.6	33479.5	33478.3	33479	46053.8	40129.4	33478.7	33479	0	33479.4	33478.3	33483.8	40694	33484.2
2015567200607B1	41.2949	-107.276	2	Core	33475.3	0	Meet	15.8416	Meet	65.3465	Meet	53.4653	Meet	18.8119	NotMeet	18.8119	Meet	48.8244	Meet	47.1905	Meet	4.77778	Meet	5.94059	Meet	48.8244	Meet	45.593	Meet	0	NotMeet	33334.4	33373.8	33373.4	33379.1	33373.3	33374.2	33373	33373.7	40170.4	35002.8	33373.4	33373.7	40102.7	33374.1	33373	33378.5	0	33378.9
20165641107319B1	41.0056	-110.134	1	NonCore	5129.92	0	Meet	19.802	Meet	61.3861	Meet	19.802	Meet	35.6436	Meet	30.6931	NotMeet	24.9936	Meet	38.1	Meet	5.66667	Meet	7.92079	Meet	25.0687	Meet	35.1183	Meet	0	NotMeet	0	0	0	0	0	0	0	0	0	0	0	0	0	0	0	0	0	0
20165641107319B2	41.0066	-110.129	1	NonCore	5129.92	0	Meet	12.8713	Meet	70.297	Meet	29.703	Meet	37.6238	Meet	35.6436	NotMeet	23.0632	Meet	30.2126	Meet	5.88889	Meet	10.8911	Meet	23.0632	Meet	31.0573	NotMeet	0	NotMeet	0	0	0	0	0	0	0	0	0	0	0	0	0	0	0	0	0	0
20165641102309B1	41.0636	-110.235	1	NonCore	4540.12	0	Meet	8.91089	Meet	76.2376	Meet	34.6535	Meet	37.6238	Meet	22.7723	Meet	25.2119	Meet	43.18	Meet	5.66667	Meet	14.8515	Meet	28.2222	Meet	42.799	Meet	0	NotMeet	0	0	0	0	0	0	0	0	0	0	0	0	0	0	0	0	0	0
20165641102309B3	41.0692	-110.232	1	NonCore	4540.12	0	Meet	5.94059	Meet	81.1881	Meet	38.6139	Meet	34.6535	Meet	18.8119	Meet	34.1923	Meet	52.705	Meet	5.11111	Meet	23.7624	Meet	29.8938	Meet	49.53	Meet	0.990099	NotMeet	0	0	0	0	0	0	0	0	0	0	0	0	0	0	0	0	0	0
20185637107701B1	41.071	-109.206	1	NonCore	4751.46	0	Meet	25.7426	Meet	52.4752	Meet	29.703	Meet	25.7426	Meet	24.7525	Meet	22.4837	Meet	24.3114	Meet	5.44444	Meet	0	NotMeet	22.4837	Meet	24.5165	NotMeet	0	NotMeet	0	0	0	0	0	0	0	0	0	0	0	0	0	0	0	0	0	0
20155637107605B2	41.0954	-109.67	1	NonCore	5333.56	5.76667	Meet	39.604	Meet	47.5248	Meet	24.7525	Meet	18.8119	NotMeet	14.8515	Meet	26.543	Meet	27.0933	Meet	1	NotMeet	0	NotMeet	27.8063	Meet	24.5533	NotMeet	3.9604	NotMeet	0	0	0	0	0	0	0	0	0	0	0	0	0	0	0	0	0	0
20185637107609B2	41.1107	-109.606	1	NonCore	5327.97	6.86667	Meet	33.6634	Meet	41.5842	Meet	24.7525	Meet	11.8812	NotMeet	5.94059	Meet	27.0933	Meet	21.59	Meet	3.11111	NotMeet	1.9802	NotMeet	27.5936	Meet	19.7556	NotMeet	4.9505	NotMeet	0	0	0	0	0	0	0	0	0	0	0	0	0	0	0	0	0	0
2015567200616B1	41.1137	-107.35	2	NonCore	29179.5	0	Meet	6.93069	Meet	62.3762	Meet	36.6337	Meet	28.7129	Meet	24.7525	Meet	55.0333	Meet	58.5694	Meet	4	Meet	1.9802	NotMeet	55.0333	Meet	59.2667	Meet	0.990099	NotMeet	0	0	0	0	0	0	0	0	0	0	0	0	0	0	0	0	0	0
2015567200616B2	41.1167	-107.353	2	NonCore	29179.5	0	Meet	0.990099	Meet	92.0792	Meet	68.3168	Meet	26.7327	Meet	0	NotMeet	84.3492	Meet	0	NotMeet	2.77778	NotMeet	0	NotMeet	84.0409	Meet	102.489	Meet	0	NotMeet	0	0	0	0	0	0	0	0	0	0	0	0	0	0	0	0	0	0
2018567108401B1	41.1196	-107.874	1	NonCore	4721.75	2.26667	Meet	40.2174	Meet	41.3043	Meet	21.7391	Meet	19.5652	NotMeet	9.78261	Meet	13.5467	NotMeet	33.528	Meet	3.25	NotMeet	0	NotMeet	13.9148	NotMeet	16.256	NotMeet	1.08696	NotMeet	0	0	0	0	0	0	0	0	0	0	0	0	0	0	0	0	0	0
20165637101605B2	41.1322	-108.263	1	NonCore	4502.47	6.1	Meet	29.703	Meet	44.5545	Meet	19.802	Meet	3.9604	NotMeet	1.9802	NotMeet	20.701	Meet	54.61	Meet	2.33333	NotMeet	18.8119	Meet	22.86	Meet	31.4325	NotMeet	3.9604	NotMeet	0	0	0	0	0	0	0	0	0	0	0	0	0	0	0	0	0	0
20155637107713B1	41.1517	-109.312	1	NonCore	4755.93	0	Meet	21.7822	Meet	60.396	Meet	27.7228	Meet	31.6832	Meet	30.6931	NotMeet	20.9785	Meet	22.5425	Meet	5.11111	Meet	8.91089	Meet	20.9785	Meet	20.0781	NotMeet	0.990099	NotMeet	0	0	0	0	0	0	0	0	0	0	0	0	0	0	0	0	0	0
20155637107713B2	41.1533	-109.318	1	NonCore	4755.93	0	Meet	18.8119	Meet	60.396	Meet	30.6931	Meet	32.6733	Meet	25.7426	NotMeet	21.637	Meet	31.2737	Meet	4.11111	Meet	3.9604	NotMeet	21.637	Meet	27.0565	NotMeet	0.990099	NotMeet	0	0	0	0	0	0	0	0	0	0	0	0	0	0	0	0	0	0
20175641107407B1	41.1568	-110.127	1	NonCore	4988.6	7.46667	Meet	13.8614	Meet	67.3267	Meet	25.7426	Meet	31.6832	Meet	17.8218	Meet	22.352	Meet	36.322	Meet	3.11111	NotMeet	17.8218	Meet	24.8653	Meet	28.3411	NotMeet	0	NotMeet	0	0	0	0	0	0	0	0	0	0	0	0	0	0	0	0	0	0
20165637107614B1	41.2176	-109.622	1	NonCore	5255.29	5.26667	Meet	43.5644	Meet	43.5644	Meet	0.990099	NotMeet	43.5644	Meet	19.802	Meet	29.21	Meet	47.1311	Meet	2.11111	NotMeet	0	NotMeet	0	NotMeet	43.301	Meet	1.9802	NotMeet	0	0	0	0	0	0	0	0	0	0	0	0	0	0	0	0	0	0
20165641102319B1	41.2224	-110.534	1	NonCore	4521.65	0	Meet	10.8911	Meet	50.495	Meet	11.8812	Meet	23.7624	Meet	20.7921	Meet	28.8192	Meet	59.0062	Meet	5.55556	Meet	22.7723	Meet	31.5495	Meet	52.832	Meet	0.990099	NotMeet	0	0	0	0	0	0	0	0	0	0	0	0	0	0	0	0	0	0
20165641102319B2	41.2254	-110.532	1	NonCore	4521.65	0	Meet	6.93069	Meet	65.3465	Meet	19.802	Meet	35.6436	Meet	33.6634	NotMeet	23.9889	Meet	48.4011	Meet	5.55556	Meet	21.7822	Meet	26.543	Meet	44.958	Meet	0.990099	NotMeet	0	0	0	0	0	0	0	0	0	0	0	0	0	0	0	0	0	0
20155637102912B1	41.2449	-109.207	1	NonCore	5135.74	0	Meet	14.8515	Meet	65.3465	Meet	45.5446	Meet	20.7921	Meet	3.9604	NotMeet	28.2331	Meet	32.1733	Meet	4.66667	Meet	0.990099	NotMeet	28.2331	Meet	25.7629	NotMeet	0.990099	NotMeet	0	0	0	0	0	0	0	0	0	0	0	0	0	0	0	0	0	0
2016567109806B2	41.3049	-107.75	1	NonCore	5203.84	0	Meet	18.8119	Meet	79.2079	Meet	0	NotMeet	41.5842	Meet	0	NotMeet	53.34	Meet	0	NotMeet	5.33333	Meet	0	NotMeet	53.34	Meet	44.0267	Meet	0	NotMeet	0	0	0	0	0	0	0	0	0	0	0	0	0	0	0	0	0	0
2016567109806B3	41.3059	-107.747	1	NonCore	5203.84	0	Meet	22.7723	Meet	74.2574	Meet	0	NotMeet	55.4455	Meet	0	NotMeet	0	NotMeet	0	NotMeet	4.33333	Meet	0	NotMeet	0	NotMeet	40.5459	Meet	0	NotMeet	0	0	0	0	0	0	0	0	0	0	0	0	0	0	0	0	0	0
20165637107509B1	41.3248	-109.882	1	NonCore	5342.87	0	Meet	38.6139	Meet	42.5743	Meet	28.7129	Meet	13.8614	NotMeet	6.93069	Meet	23.0717	Meet	20.32	Meet	1.33333	NotMeet	2.9703	NotMeet	23.0717	Meet	18.9345	NotMeet	0	NotMeet	0	0	0	0	0	0	0	0	0	0	0	0	0	0	0	0	0	0
20165637108307B2	41.3427	-108.309	1	NonCore	4943.91	0	Meet	19.802	Meet	56.4356	Meet	21.7822	Meet	31.6832	Meet	25.7426	NotMeet	23.1274	Meet	75.3533	Meet	5	Meet	1.9802	NotMeet	23.7565	Meet	73.787	Meet	4.9505	NotMeet	0	0	0	0	0	0	0	0	0	0	0	0	0	0	0	0	0	0
20185641107402B1	41.3469	-110.129	1	NonCore	4929.61	2.83333	Meet	31.6832	Meet	49.505	Meet	22.7723	Meet	28.7129	Meet	27.7228	NotMeet	21.4923	Meet	31.5912	Meet	3.66667	NotMeet	0	NotMeet	22.733	Meet	31.5912	NotMeet	0	NotMeet	0	0	0	0	0	0	0	0	0	0	0	0	0	0	0	0	0	0
20185641107402B2	41.3494	-110.127	1	NonCore	4929.61	6	Meet	42.5743	Meet	47.5248	Meet	30.6931	Meet	22.7723	Meet	16.8317	Meet	23.3304	Meet	33.8667	Meet	2.33333	NotMeet	0	NotMeet	23.0554	Meet	30.0567	NotMeet	0	NotMeet	0	0	0	0	0	0	0	0	0	0	0	0	0	0	0	0	0	0
20165641107413B1	41.3611	-110.169	1	NonCore	5103.54	3.33333	Meet	37.6238	Meet	45.5446	Meet	24.7525	Meet	19.802	NotMeet	19.802	Meet	27.5336	Meet	29.21	Meet	1.88889	NotMeet	1.9802	NotMeet	27.94	Meet	26.67	NotMeet	0	NotMeet	0	0	0	0	0	0	0	0	0	0	0	0	0	0	0	0	0	0
20165641106608B3	41.3631	-110.91	1	NonCore	5067.95	0	Meet	0.990099	Meet	94.0594	Meet	51.4851	Meet	64.3564	Meet	13.8614	Meet	49.9208	Meet	83.82	NotMeet	6	Meet	25.7426	Meet	50.5178	Meet	69.4871	Meet	0	NotMeet	0	0	0	0	0	0	0	0	0	0	0	0	0	0	0	0	0	0
20165641106716B2	41.3783	-110.424	1	NonCore	4897.28	0	Meet	36.6337	Meet	41.5842	Meet	5.94059	NotMeet	33.6634	Meet	33.6634	NotMeet	16.2076	NotMeet	32.5967	Meet	3	NotMeet	3.9604	NotMeet	18.4856	Meet	32.6571	NotMeet	0	NotMeet	0	0	0	0	0	0	0	0	0	0	0	0	0	0	0	0	0	0
20185641106707B2	41.3915	-110.683	1	NonCore	5756.95	0	Meet	30.6931	Meet	63.3663	Meet	38.6139	Meet	39.604	Meet	34.6535	NotMeet	16.4123	NotMeet	37.6238	Meet	5.44444	Meet	0.990099	NotMeet	16.6624	NotMeet	32.3516	NotMeet	2.9703	NotMeet	0	0	0	0	0	0	0	0	0	0	0	0	0	0	0	0	0	0
20175637108530B1	41.3997	-108.018	1	NonCore	5191.91	4.06667	Meet	18.8119	Meet	74.2574	Meet	48.5149	Meet	42.5743	Meet	33.6634	NotMeet	25.0371	Meet	35.3291	Meet	3.66667	NotMeet	3.9604	NotMeet	25.0371	Meet	36.0363	Meet	0	NotMeet	0	0	0	0	0	0	0	0	0	0	0	0	0	0	0	0	0	0
20165641102820B1	41.4274	-110.068	1	NonCore	4533.98	0	Meet	17.8218	Meet	49.505	Meet	13.8614	Meet	34.6535	Meet	27.7228	NotMeet	15.5713	NotMeet	30.2683	Meet	2.77778	NotMeet	0.990099	NotMeet	16.0867	NotMeet	22.3308	NotMeet	1.9802	NotMeet	0	0	0	0	0	0	0	0	0	0	0	0	0	0	0	0	0	0
20165637107816B1	41.4317	-109.313	1	NonCore	4627.67	2.33333	Meet	27.7228	Meet	61.3861	Meet	40.5941	Meet	31.6832	Meet	28.7129	NotMeet	24.9767	Meet	26.5545	Meet	4.27778	Meet	0.990099	NotMeet	24.9767	Meet	25.2046	NotMeet	0	NotMeet	0	0	0	0	0	0	0	0	0	0	0	0	0	0	0	0	0	0
20165637107708B2	41.4403	-109.355	1	NonCore	4758.44	6.66667	Meet	10.8911	Meet	57.4257	Meet	18.8119	Meet	35.6436	Meet	33.6634	NotMeet	28.7867	Meet	47.625	Meet	4	Meet	2.9703	NotMeet	29.21	Meet	49.1565	Meet	1.9802	NotMeet	0	0	0	0	0	0	0	0	0	0	0	0	0	0	0	0	0	0
2017567109817B2	41.4811	-107.697	1	NonCore	5349.51	2.46667	Meet	38.6139	Meet	54.4554	Meet	22.7723	Meet	35.6436	Meet	31.6832	NotMeet	17.5986	NotMeet	23.5373	Meet	5.11111	Meet	1.9802	NotMeet	17.5986	NotMeet	28.8235	NotMeet	0	NotMeet	0	0	0	0	0	0	0	0	0	0	0	0	0	0	0	0	0	0
20155637107819B1	41.4812	-109.033	1	NonCore	4625.37	0	Meet	34.6535	Meet	48.5149	Meet	36.6337	Meet	10.8911	NotMeet	5.94059	Meet	28.7215	Meet	24.765	Meet	4	Meet	2.9703	NotMeet	28.7215	Meet	22.225	NotMeet	0	NotMeet	0	0	0	0	0	0	0	0	0	0	0	0	0	0	0	0	0	0
2017567109817B3	41.4836	-107.693	1	NonCore	5349.51	2.46667	Meet	17.8218	Meet	43.5644	Meet	20.7921	Meet	20.7921	Meet	11.8812	Meet	12.7	NotMeet	17.78	Meet	3.11111	NotMeet	2.9703	NotMeet	13.97	NotMeet	15.494	NotMeet	0	NotMeet	0	0	0	0	0	0	0	0	0	0	0	0	0	0	0	0	0	0
20175641106617B2	41.5238	-110.888	1	NonCore	5064.28	0	Meet	6.93069	Meet	61.3861	Meet	11.8812	Meet	38.6139	Meet	36.6337	NotMeet	17.4037	NotMeet	56.653	Meet	6	Meet	26.7327	Meet	15.5787	NotMeet	55.1392	Meet	0	NotMeet	0	0	0	0	0	0	0	0	0	0	0	0	0	0	0	0	0	0
2018567109912B2	41.5386	-107.797	1	NonCore	5371.51	0	Meet	39.604	Meet	52.4752	Meet	22.7723	Meet	28.7129	Meet	31.6832	NotMeet	14.4874	NotMeet	22.3308	Meet	2.33333	NotMeet	5.94059	Meet	14.4874	NotMeet	22.9658	NotMeet	0	NotMeet	0	0	0	0	0	0	0	0	0	0	0	0	0	0	0	0	0	0
20165637108501B1	41.5516	-108.242	1	NonCore	5204.27	0	Meet	19.802	Meet	68.3168	Meet	56.4356	Meet	18.8119	NotMeet	3.9604	NotMeet	29.5393	Meet	41.91	Meet	4.77778	Meet	2.9703	NotMeet	29.5393	Meet	13.3773	NotMeet	0	NotMeet	0	0	0	0	0	0	0	0	0	0	0	0	0	0	0	0	0	0
20165637108501B2	41.5537	-108.246	1	NonCore	5204.27	0	Meet	13.8614	Meet	75.2475	Meet	65.3465	Meet	16.8317	NotMeet	14.8515	Meet	24.9115	Meet	19.3964	Meet	5.77778	Meet	1.9802	NotMeet	24.9115	Meet	18.9523	NotMeet	0	NotMeet	0	0	0	0	0	0	0	0	0	0	0	0	0	0	0	0	0	0
20175637103617B1	41.5842	-109.889	1	NonCore	4749.25	6.23333	Meet	40.5941	Meet	42.5743	Meet	35.6436	Meet	5.94059	NotMeet	4.9505	NotMeet	23.3304	Meet	22.86	Meet	4.22222	Meet	1.9802	NotMeet	24.2824	Meet	22.86	NotMeet	0.990099	NotMeet	0	0	0	0	0	0	0	0	0	0	0	0	0	0	0	0	0	0
2016561109615B1	41.5862	-105.751	1	NonCore	5014.66	0	Meet	21.7822	Meet	51.4851	Meet	32.6733	Meet	0	NotMeet	10.8911	Meet	19.5674	Meet	5.74842	NotMeet	3.66667	NotMeet	11.8812	Meet	19.5674	Meet	5.08	NotMeet	0	NotMeet	0	0	0	0	0	0	0	0	0	0	0	0	0	0	0	0	0	0
20175637103617B2	41.5872	-109.894	1	NonCore	4749.25	0	Meet	24.7525	Meet	55.4455	Meet	38.6139	Meet	22.7723	Meet	20.7921	Meet	23.7392	Meet	30.9418	Meet	2.55556	NotMeet	0.990099	NotMeet	23.7392	Meet	30.9033	NotMeet	0	NotMeet	0	0	0	0	0	0	0	0	0	0	0	0	0	0	0	0	0	0
20155637108304B1	41.6031	-108.545	1	NonCore	4963.57	0	Meet	40.5941	Meet	52.4752	Meet	36.6337	Meet	20.7921	Meet	17.8218	Meet	26.5723	Meet	20.1507	Meet	5.66667	Meet	0.990099	NotMeet	26.5723	Meet	19.6144	NotMeet	3.9604	NotMeet	0	0	0	0	0	0	0	0	0	0	0	0	0	0	0	0	0	0
20155637108304B2	41.6059	-108.546	1	NonCore	4963.57	0	Meet	29.703	Meet	57.4257	Meet	46.5347	Meet	15.8416	NotMeet	10.8911	Meet	33.3248	Meet	25.1691	Meet	5.66667	Meet	0	NotMeet	33.3248	Meet	24.892	NotMeet	0	NotMeet	0	0	0	0	0	0	0	0	0	0	0	0	0	0	0	0	0	0
20165623102817B2	41.6401	-110.123	1	NonCore	4490.4	0	Meet	25.7426	Meet	59.4059	Meet	47.5248	Meet	9.90099	NotMeet	4.9505	NotMeet	17.78	NotMeet	32.1733	Meet	4.33333	Meet	0.990099	NotMeet	18.2685	Meet	28.2575	NotMeet	0.990099	NotMeet	0	0	0	0	0	0	0	0	0	0	0	0	0	0	0	0	0	0
20155623106604B1	41.6451	-110.877	1	NonCore	5070.93	0	Meet	36.6337	Meet	51.4851	Meet	33.6634	Meet	22.7723	Meet	12.8713	Meet	26.623	Meet	20.7433	Meet	4.22222	Meet	1.9802	NotMeet	26.924	Meet	24.384	NotMeet	0	NotMeet	0	0	0	0	0	0	0	0	0	0	0	0	0	0	0	0	0	0
20165637109420B1	41.6464	-108.309	1	NonCore	5173.53	0	Meet	20.7921	Meet	69.3069	Meet	52.4752	Meet	15.8416	NotMeet	15.8416	Meet	30.7622	Meet	24.13	Meet	4.22222	Meet	10.8911	Meet	30.7622	Meet	24.2455	NotMeet	0	NotMeet	0	0	0	0	0	0	0	0	0	0	0	0	0	0	0	0	0	0
20165637109420B2	41.6501	-108.307	1	NonCore	5173.53	4.5	Meet	19.802	Meet	67.3267	Meet	59.4059	Meet	15.8416	NotMeet	14.8515	Meet	29.8215	Meet	23.8369	Meet	3.33333	NotMeet	1.9802	NotMeet	29.8215	Meet	25.4	NotMeet	0	NotMeet	0	0	0	0	0	0	0	0	0	0	0	0	0	0	0	0	0	0
2015567109603B1	41.6866	-106.154	1	NonCore	4845.21	3.2	Meet	19.802	Meet	57.4257	Meet	17.8218	Meet	28.7129	Meet	28.7129	NotMeet	20.7264	Meet	17.4487	Meet	3.88889	NotMeet	3.9604	NotMeet	21.2436	Meet	17.2915	NotMeet	0	NotMeet	0	0	0	0	0	0	0	0	0	0	0	0	0	0	0	0	0	0
2015567100903B2	41.6875	-106.683	1	NonCore	4758.14	0	Meet	29.703	Meet	55.4455	Meet	18.8119	Meet	17.8218	NotMeet	5.94059	Meet	27.4696	Meet	16.256	Meet	3.11111	NotMeet	6.93069	Meet	27.5492	Meet	23.7067	NotMeet	2.9703	NotMeet	0	0	0	0	0	0	0	0	0	0	0	0	0	0	0	0	0	0
2015567109603B2	41.6887	-106.149	1	NonCore	4845.21	0	Meet	17.8218	Meet	69.3069	Meet	12.8713	Meet	59.4059	Meet	60.396	NotMeet	21.543	Meet	14.9578	Meet	4.22222	Meet	14.8515	Meet	26.924	Meet	14.4874	NotMeet	0	NotMeet	0	0	0	0	0	0	0	0	0	0	0	0	0	0	0	0	0	0
20155637109417B1	41.6891	-108.442	1	NonCore	5159.32	0	Meet	16.8317	Meet	75.2475	Meet	54.4554	Meet	36.6337	Meet	35.6436	NotMeet	28.2222	Meet	43.18	Meet	6	Meet	0	NotMeet	28.2222	Meet	43.18	Meet	0	NotMeet	0	0	0	0	0	0	0	0	0	0	0	0	0	0	0	0	0	0
20185637104004B1	41.7057	-108.579	1	NonCore	5050.56	0	Meet	25.7426	Meet	53.4653	Meet	26.7327	Meet	26.7327	Meet	6.93069	Meet	28.5044	Meet	40.005	Meet	5.11111	Meet	4.9505	NotMeet	28.5044	Meet	28.829	NotMeet	0.990099	NotMeet	0	0	0	0	0	0	0	0	0	0	0	0	0	0	0	0	0	0
20185637104004B2	41.708	-108.571	1	NonCore	5050.56	0	Meet	23.7624	Meet	62.3762	Meet	40.5941	Meet	34.6535	Meet	10.8911	Meet	29.8215	Meet	32.1733	Meet	5.33333	Meet	0.990099	NotMeet	29.8215	Meet	29.5656	NotMeet	0	NotMeet	0	0	0	0	0	0	0	0	0	0	0	0	0	0	0	0	0	0
2017567109501B1	41.7162	-107.368	1	NonCore	5392.82	0	Meet	8.91089	Meet	79.2079	Meet	52.4752	Meet	19.802	NotMeet	16.8317	Meet	21.7854	Meet	39.7164	Meet	6	Meet	3.9604	NotMeet	21.9456	Meet	39.7164	Meet	0	NotMeet	0	0	0	0	0	0	0	0	0	0	0	0	0	0	0	0	0	0
2017567109501B2	41.7194	-107.366	1	NonCore	5392.82	0	Meet	10.8911	Meet	78.2178	Meet	71.2871	Meet	11.8812	NotMeet	6.93069	Meet	20.5081	Meet	22.4971	Meet	6	Meet	2.9703	NotMeet	20.7108	Meet	17.272	NotMeet	0	NotMeet	0	0	0	0	0	0	0	0	0	0	0	0	0	0	0	0	0	0
20185623107216B1	41.7196	-110.576	1	NonCore	4908.36	0	Meet	23.7624	Meet	62.3762	Meet	48.5149	Meet	26.7327	Meet	9.90099	Meet	20.0378	Meet	13.3927	Meet	3.33333	NotMeet	0	NotMeet	20.0378	Meet	27.1318	NotMeet	0.990099	NotMeet	0	0	0	0	0	0	0	0	0	0	0	0	0	0	0	0	0	0
20185637108214B1	41.7198	-108.97	1	NonCore	5536.84	0	Meet	20.7921	Meet	49.505	Meet	10.8911	Meet	24.7525	Meet	22.7723	Meet	22.5669	Meet	22.6646	Meet	3.33333	NotMeet	17.8218	Meet	24.9583	Meet	20.7433	NotMeet	0	NotMeet	0	0	0	0	0	0	0	0	0	0	0	0	0	0	0	0	0	0
20185637108214B2	41.7214	-108.966	1	NonCore	5536.84	0	Meet	15.8416	Meet	72.2772	Meet	37.6238	Meet	55.4455	Meet	53.4653	NotMeet	25.4	Meet	58.7513	Meet	4.11111	Meet	0	NotMeet	26.5043	Meet	58.7513	Meet	0	NotMeet	0	0	0	0	0	0	0	0	0	0	0	0	0	0	0	0	0	0
2016567109518B1	41.7359	-107.305	1	NonCore	4041.76	0	Meet	12.8713	Meet	59.4059	Meet	33.6634	Meet	21.7822	Meet	19.802	Meet	28.956	Meet	27.305	Meet	4.44444	Meet	11.8812	Meet	28.956	Meet	29.4217	NotMeet	4.9505	NotMeet	0	0	0	0	0	0	0	0	0	0	0	0	0	0	0	0	0	0
20185637109407B2	41.7387	-108.278	1	NonCore	3942.95	0	Meet	48.5149	Meet	43.5644	Meet	24.7525	Meet	20.7921	Meet	14.8515	Meet	14.2052	NotMeet	25.8233	Meet	4.22222	Meet	1.9802	NotMeet	14.2052	NotMeet	19.1911	NotMeet	0	NotMeet	0	0	0	0	0	0	0	0	0	0	0	0	0	0	0	0	0	0
20175637109902B1	41.7627	-107.836	1	NonCore	5451.52	9.26667	Meet	31.6832	Meet	51.4851	Meet	32.6733	Meet	16.8317	NotMeet	15.8416	Meet	17.3182	NotMeet	6.41684	NotMeet	3.88889	NotMeet	1.9802	NotMeet	17.3182	NotMeet	14.1514	NotMeet	0.990099	NotMeet	0	0	0	0	0	0	0	0	0	0	0	0	0	0	0	0	0	0
2017567109601B1	41.7646	-106.253	1	NonCore	4872.13	0	Meet	7.92079	Meet	60.396	Meet	18.8119	Meet	8.91089	NotMeet	4.9505	NotMeet	11.0744	NotMeet	4.1275	NotMeet	6	Meet	20.7921	Meet	13.716	NotMeet	10.16	NotMeet	0	NotMeet	0	0	0	0	0	0	0	0	0	0	0	0	0	0	0	0	0	0
20175637109902B2	41.7656	-107.843	1	NonCore	5451.52	0	Meet	32.6733	Meet	57.4257	Meet	25.7426	Meet	36.6337	Meet	27.7228	NotMeet	17.2278	NotMeet	27.432	Meet	3.22222	NotMeet	0	NotMeet	19.431	Meet	26.5953	NotMeet	1.9802	NotMeet	0	0	0	0	0	0	0	0	0	0	0	0	0	0	0	0	0	0
20165623200106B2	41.8189	-110.631	2	NonCore	30743.9	0	Meet	12.8713	Meet	84.1584	Meet	52.4752	Meet	26.7327	Meet	1.9802	NotMeet	23.1422	Meet	54.61	Meet	5.22222	Meet	4.9505	NotMeet	22.3715	Meet	28.8471	NotMeet	2.9703	NotMeet	0	0	0	0	0	0	0	0	0	0	0	0	0	0	0	0	0	0
20155637103614B3	41.8329	-109.779	1	NonCore	4718.6	2.4	Meet	33.6634	Meet	46.5347	Meet	29.703	Meet	21.7822	Meet	15.8416	Meet	38.4175	Meet	39.0525	Meet	2.66667	NotMeet	0	NotMeet	38.4175	Meet	37.084	Meet	0.990099	NotMeet	0	0	0	0	0	0	0	0	0	0	0	0	0	0	0	0	0	0
20155623107209B1	41.8725	-110.536	1	NonCore	4678.57	2.33333	Meet	6.93069	Meet	76.2376	Meet	42.5743	Meet	51.4851	Meet	47.5248	NotMeet	32.4556	Meet	18.1708	Meet	4.44444	Meet	7.92079	Meet	32.4556	Meet	18.2336	NotMeet	0	NotMeet	0	0	0	0	0	0	0	0	0	0	0	0	0	0	0	0	0	0
20185637108103B1	41.8753	-109.114	1	NonCore	5311.11	6.36667	Meet	37.6238	Meet	44.5545	Meet	12.8713	Meet	39.604	Meet	35.6436	NotMeet	17.78	NotMeet	39.1391	Meet	4.88889	Meet	0	NotMeet	17.78	NotMeet	40.5384	Meet	0	NotMeet	0	0	0	0	0	0	0	0	0	0	0	0	0	0	0	0	0	0
20155623107209B2	41.8754	-110.531	1	NonCore	4678.57	0	Meet	3.48837	Meet	82.5581	Meet	55.814	Meet	36.0465	Meet	31.3953	NotMeet	39.37	Meet	46.8086	Meet	5.625	Meet	9.30233	Meet	39.37	Meet	46.1962	Meet	4.65116	NotMeet	0	0	0	0	0	0	0	0	0	0	0	0	0	0	0	0	0	0
20185637108103B2	41.8778	-109.118	1	NonCore	5311.11	0	Meet	34.6535	Meet	49.505	Meet	29.703	Meet	24.7525	Meet	19.802	Meet	30.5816	Meet	33.2509	Meet	3.66667	NotMeet	0	NotMeet	30.5816	Meet	32.512	NotMeet	0	NotMeet	0	0	0	0	0	0	0	0	0	0	0	0	0	0	0	0	0	0
20185637110013B1	41.8939	-108.018	1	NonCore	5157.79	0	Meet	17.8218	Meet	63.3663	Meet	26.7327	Meet	50.495	Meet	48.5149	NotMeet	15.0368	NotMeet	43.9208	Meet	4.22222	Meet	0.990099	NotMeet	15.0368	NotMeet	42.9768	Meet	0	NotMeet	0	0	0	0	0	0	0	0	0	0	0	0	0	0	0	0	0	0
20175623107205B1	41.894	-110.333	1	NonCore	4663.77	0	Meet	45.5446	Meet	45.5446	Meet	16.8317	Meet	26.7327	Meet	26.7327	NotMeet	20.0378	Meet	23.622	Meet	3.77778	NotMeet	1.9802	NotMeet	20.0378	Meet	25.019	NotMeet	1.9802	NotMeet	0	0	0	0	0	0	0	0	0	0	0	0	0	0	0	0	0	0
20185637110013B2	41.8958	-108.011	1	NonCore	5157.79	0	Meet	34.6535	Meet	40.5941	Meet	19.802	Meet	17.8218	NotMeet	19.802	Meet	13.0048	NotMeet	23.622	Meet	3.66667	NotMeet	2.9703	NotMeet	13.0048	NotMeet	20.32	NotMeet	0	NotMeet	0	0	0	0	0	0	0	0	0	0	0	0	0	0	0	0	0	0
20175623107213B1	41.9034	-110.472	1	NonCore	4652.02	0	Meet	6.93069	Meet	70.297	Meet	31.6832	Meet	37.6238	Meet	10.8911	Meet	25.7763	Meet	20.7433	Meet	3.44444	NotMeet	12.8713	Meet	25.7763	Meet	15.1245	NotMeet	0	NotMeet	0	0	0	0	0	0	0	0	0	0	0	0	0	0	0	0	0	0
2018561109608B1	41.9095	-105.715	1	NonCore	4739.73	0	Meet	26.7327	Meet	58.4158	Meet	39.604	Meet	0.990099	NotMeet	4.9505	NotMeet	25.7763	Meet	8.5725	NotMeet	2.88889	NotMeet	14.8515	Meet	25.7763	Meet	9.525	NotMeet	0	NotMeet	0	0	0	0	0	0	0	0	0	0	0	0	0	0	0	0	0	0
2018561109608B2	41.9119	-105.72	1	NonCore	4739.73	0	Meet	18.8119	Meet	70.297	Meet	40.5941	Meet	10.8911	NotMeet	6.93069	Meet	25.4941	Meet	3.66889	NotMeet	2.66667	NotMeet	12.8713	Meet	25.4941	Meet	9.398	NotMeet	0	NotMeet	0	0	0	0	0	0	0	0	0	0	0	0	0	0	0	0	0	0
20175637104007B1	41.9464	-108.532	1	NonCore	4980.47	0	Meet	31.6832	Meet	46.5347	Meet	34.6535	Meet	4.9505	NotMeet	0	NotMeet	36.068	Meet	0	NotMeet	1	NotMeet	6.93069	Meet	36.9358	Meet	46.736	Meet	1.9802	NotMeet	0	0	0	0	0	0	0	0	0	0	0	0	0	0	0	0	0	0
20175637104007B2	41.9481	-108.538	1	NonCore	4980.47	8.16667	Meet	41.5842	Meet	45.5446	Meet	28.7129	Meet	9.90099	NotMeet	0	NotMeet	26.3236	Meet	0	NotMeet	4.11111	Meet	1.9802	NotMeet	27.305	Meet	53.34	Meet	0	NotMeet	0	0	0	0	0	0	0	0	0	0	0	0	0	0	0	0	0	0
2017567110313B2	41.9969	-107.351	1	NonCore	5456.63	0	Meet	27.7228	Meet	51.4851	Meet	47.5248	Meet	0.990099	NotMeet	0.990099	NotMeet	32.1733	Meet	5.08	NotMeet	1	NotMeet	1.9802	NotMeet	32.1733	Meet	0	NotMeet	0	NotMeet	0	0	0	0	0	0	0	0	0	0	0	0	0	0	0	0	0	0
20155637100705B1	41.9976	-108.65	1	NonCore	4607.08	0	Meet	41.5842	Meet	48.5149	Meet	34.6535	Meet	11.8812	NotMeet	5.94059	Meet	29.21	Meet	22.225	Meet	3.33333	NotMeet	4.9505	NotMeet	30.1752	Meet	24.2711	NotMeet	0	NotMeet	0	0	0	0	0	0	0	0	0	0	0	0	0	0	0	0	0	0
20165637101719B2	41.9988	-108.234	1	NonCore	4669.28	4.96667	Meet	42.5743	Meet	40.5941	Meet	5.94059	NotMeet	19.802	NotMeet	0	NotMeet	26.1257	Meet	0	NotMeet	2.33333	NotMeet	16.8317	Meet	29.9156	Meet	63.1371	Meet	0	NotMeet	0	0	0	0	0	0	0	0	0	0	0	0	0	0	0	0	0	0
20155637100705B2	42.0002	-108.655	1	NonCore	4607.08	2.3	Meet	47.5248	Meet	43.5644	Meet	27.7228	Meet	21.7822	Meet	13.8614	Meet	30.1869	Meet	33.02	Meet	2.55556	NotMeet	0	NotMeet	31.4739	Meet	29.21	NotMeet	0	NotMeet	0	0	0	0	0	0	0	0	0	0	0	0	0	0	0	0	0	0
20155623107203B2	42.0052	-110.562	1	NonCore	4607.82	0	Meet	15.8416	Meet	77.2277	Meet	39.604	Meet	35.6436	Meet	35.6436	NotMeet	38.4048	Meet	29.1353	Meet	4.66667	Meet	15.8416	Meet	40.8609	Meet	29.1353	NotMeet	0	NotMeet	0	0	0	0	0	0	0	0	0	0	0	0	0	0	0	0	0	0
20185637101712B2	42.0351	-108.377	1	NonCore	4684.49	0	Meet	32.6733	Meet	54.4554	Meet	31.6832	Meet	25.7426	Meet	23.7624	Meet	21.3783	Meet	25.908	Meet	4.11111	Meet	1.9802	NotMeet	21.3783	Meet	22.479	NotMeet	1.9802	NotMeet	0	0	0	0	0	0	0	0	0	0	0	0	0	0	0	0	0	0
2016567100511B2	42.0418	-106.35	1	NonCore	5038.49	0	Meet	13.8614	Meet	70.297	Meet	43.5644	Meet	15.8416	NotMeet	14.8515	Meet	29.5393	Meet	27.7091	Meet	5	Meet	6.93069	Meet	29.9915	Meet	30.2491	NotMeet	0	NotMeet	0	0	0	0	0	0	0	0	0	0	0	0	0	0	0	0	0	0
20165623103806B1	42.0546	-110.875	1	NonCore	5134.88	0	Meet	5.94059	Meet	92.0792	Meet	79.2079	Meet	20.7921	Meet	16.8317	Meet	39.6993	Meet	50.6663	Meet	6	Meet	0	NotMeet	39.6993	Meet	49.4695	Meet	0	NotMeet	0	0	0	0	0	0	0	0	0	0	0	0	0	0	0	0	0	0
20155637110007B2	42.0565	-107.87	1	NonCore	5147.91	0	Meet	46.5347	Meet	42.5743	Meet	17.8218	Meet	27.7228	Meet	27.7228	NotMeet	25.6209	Meet	16.2339	Meet	4.22222	Meet	0	NotMeet	25.6209	Meet	16.6158	NotMeet	0	NotMeet	0	0	0	0	0	0	0	0	0	0	0	0	0	0	0	0	0	0
20165623103806B2	42.0569	-110.869	1	NonCore	5134.88	0	Meet	8.91089	Meet	79.2079	Meet	69.3069	Meet	13.8614	NotMeet	13.8614	Meet	46.0963	Meet	52.705	Meet	5.77778	Meet	0	NotMeet	46.0963	Meet	53.6388	Meet	0	NotMeet	0	0	0	0	0	0	0	0	0	0	0	0	0	0	0	0	0	0
20165637100702B1	42.063	-108.601	1	NonCore	4725	2.23333	Meet	30.6931	Meet	54.4554	Meet	28.7129	Meet	30.6931	Meet	1.9802	NotMeet	35.3181	Meet	34.7133	Meet	5.16667	Meet	0	NotMeet	35.3181	Meet	34.5141	NotMeet	0	NotMeet	0	0	0	0	0	0	0	0	0	0	0	0	0	0	0	0	0	0
20155637101311B1	42.085	-108.818	1	NonCore	4897.79	0	Meet	35.6436	Meet	57.4257	Meet	20.7921	Meet	37.6238	Meet	32.6733	NotMeet	24.0748	Meet	32.385	Meet	4.33333	Meet	2.9703	NotMeet	22.606	Meet	29.21	NotMeet	0	NotMeet	0	0	0	0	0	0	0	0	0	0	0	0	0	0	0	0	0	0
20165637100711B1	42.0915	-108.744	1	NonCore	4731.75	3.6	Meet	32.6733	Meet	53.4653	Meet	16.8317	Meet	38.6139	Meet	37.6238	NotMeet	30.2986	Meet	36.957	Meet	4.66667	Meet	0.990099	NotMeet	30.2986	Meet	36.957	Meet	0	NotMeet	0	0	0	0	0	0	0	0	0	0	0	0	0	0	0	0	0	0
20165637100711B2	42.0924	-108.747	1	NonCore	4731.75	0	Meet	36.6337	Meet	53.4653	Meet	32.6733	Meet	23.7624	Meet	12.8713	Meet	29.0576	Meet	16.3286	Meet	3.44444	NotMeet	0.990099	NotMeet	29.0576	Meet	18.9345	NotMeet	0	NotMeet	0	0	0	0	0	0	0	0	0	0	0	0	0	0	0	0	0	0
20185637100714B2	42.0934	-108.687	1	NonCore	4729.51	2.36667	Meet	29.703	Meet	48.5149	Meet	39.604	Meet	17.8218	NotMeet	8.91089	Meet	26.623	Meet	22.86	Meet	4.11111	Meet	0.990099	NotMeet	27.5492	Meet	20.193	NotMeet	0	NotMeet	0	0	0	0	0	0	0	0	0	0	0	0	0	0	0	0	0	0
20165637103407B1	42.0991	-109.122	1	NonCore	5327.6	0	Meet	2.9703	Meet	65.3465	Meet	27.7228	Meet	27.7228	Meet	15.8416	Meet	22.5425	Meet	41.7945	Meet	3.88889	NotMeet	14.8515	Meet	22.5425	Meet	31.0147	NotMeet	0	NotMeet	0	0	0	0	0	0	0	0	0	0	0	0	0	0	0	0	0	0
20165637103407B2	42.0997	-109.126	1	NonCore	5327.6	3.86667	Meet	15.8416	Meet	56.4356	Meet	21.7822	Meet	23.7624	Meet	23.7624	Meet	20.32	Meet	31.1484	Meet	4.55556	Meet	12.8713	Meet	20.828	Meet	30.3645	NotMeet	0	NotMeet	0	0	0	0	0	0	0	0	0	0	0	0	0	0	0	0	0	0
20165623101411B2	42.1092	-110.103	1	NonCore	4166.18	9.73333	Meet	24.7525	Meet	45.5446	Meet	19.802	Meet	23.7624	Meet	15.8416	Meet	16.3443	NotMeet	38.1	Meet	1	NotMeet	1.9802	NotMeet	16.9718	NotMeet	30.48	NotMeet	0	NotMeet	0	0	0	0	0	0	0	0	0	0	0	0	0	0	0	0	0	0
20165637102401B1	42.1123	-108.471	1	NonCore	5166.81	0	Meet	3.9604	Meet	74.2574	Meet	58.4158	Meet	21.7822	Meet	4.9505	NotMeet	50.5968	Meet	27.94	Meet	3.22222	NotMeet	1.9802	NotMeet	50.5968	Meet	26.7547	NotMeet	0	NotMeet	0	0	0	0	0	0	0	0	0	0	0	0	0	0	0	0	0	0
20185623101402B1	42.1363	-110.243	1	NonCore	4346.77	0	Meet	17.8218	Meet	61.3861	Meet	40.5941	Meet	36.6337	Meet	27.7228	NotMeet	22.4692	Meet	45.3571	Meet	4.88889	Meet	0	NotMeet	22.5552	Meet	44.0944	Meet	0	NotMeet	0	0	0	0	0	0	0	0	0	0	0	0	0	0	0	0	0	0
20185623101402B2	42.1388	-110.236	1	NonCore	4346.77	2.2	Meet	22.7723	Meet	54.4554	Meet	19.802	Meet	48.5149	Meet	37.6238	NotMeet	15.6308	NotMeet	38.9965	Meet	5	Meet	0	NotMeet	15.5575	NotMeet	35.56	Meet	0	NotMeet	0	0	0	0	0	0	0	0	0	0	0	0	0	0	0	0	0	0
2015567100510B1	42.1732	-106.43	1	NonCore	5080.47	0	Meet	31.6832	Meet	40.5941	Meet	12.8713	Meet	9.90099	NotMeet	17.8218	Meet	17.2962	NotMeet	14.3933	Meet	1.88889	NotMeet	8.91089	Meet	19.5263	Meet	15.6633	NotMeet	0	NotMeet	0	0	0	0	0	0	0	0	0	0	0	0	0	0	0	0	0	0
20155623107107B2	42.1949	-110.084	1	NonCore	5142.95	9.93333	Meet	45.5446	Meet	42.5743	Meet	27.7228	Meet	21.7822	Meet	20.7921	Meet	32.5967	Meet	21.8722	Meet	5.22222	Meet	0.990099	NotMeet	33.9035	Meet	21.2876	NotMeet	0	NotMeet	0	0	0	0	0	0	0	0	0	0	0	0	0	0	0	0	0	0
2017567100518B3	42.1996	-106.591	1	NonCore	5092.65	0	Meet	26.7327	Meet	60.396	Meet	42.5743	Meet	14.8515	NotMeet	14.8515	Meet	38.6644	Meet	55.88	Meet	4.55556	Meet	5.94059	Meet	39.1746	Meet	55.88	Meet	1.9802	NotMeet	0	0	0	0	0	0	0	0	0	0	0	0	0	0	0	0	0	0
2017567109308B1	42.2103	-106.392	1	NonCore	5062.81	0	Meet	9.90099	Meet	69.3069	Meet	26.7327	Meet	0.990099	NotMeet	5.94059	Meet	11.0392	NotMeet	5.08	NotMeet	4.22222	Meet	3.9604	NotMeet	12.5186	NotMeet	15.24	NotMeet	0	NotMeet	0	0	0	0	0	0	0	0	0	0	0	0	0	0	0	0	0	0
2018567100420B1	42.2118	-107.475	1	NonCore	5387.63	0	Meet	29.703	Meet	58.4158	Meet	21.7822	Meet	43.5644	Meet	14.8515	Meet	13.6236	NotMeet	11.684	Meet	3.88889	NotMeet	0.990099	NotMeet	13.6236	NotMeet	30.5816	NotMeet	0	NotMeet	0	0	0	0	0	0	0	0	0	0	0	0	0	0	0	0	0	0
2018567100420B2	42.2143	-107.481	1	NonCore	5387.63	5.13333	Meet	34.6535	Meet	58.4158	Meet	28.7129	Meet	44.5545	Meet	31.6832	NotMeet	13.335	NotMeet	17.0873	Meet	5.11111	Meet	4.9505	NotMeet	13.335	NotMeet	22.0579	NotMeet	0	NotMeet	0	0	0	0	0	0	0	0	0	0	0	0	0	0	0	0	0	0
2016567100517B2	42.2183	-106.621	1	NonCore	5283.8	0	Meet	7.92079	Meet	69.3069	Meet	36.6337	Meet	18.8119	NotMeet	18.8119	Meet	31.8052	Meet	43.18	Meet	4.22222	Meet	1.9802	NotMeet	32.385	Meet	43.18	Meet	0.990099	NotMeet	0	0	0	0	0	0	0	0	0	0	0	0	0	0	0	0	0	0
20155637103002B1	42.2494	-108.753	1	NonCore	4918.89	0	Meet	47.5248	Meet	46.5347	Meet	3.9604	NotMeet	15.8416	NotMeet	16.8317	Meet	16.4592	NotMeet	13.6525	Meet	4	Meet	1.9802	NotMeet	18.3147	Meet	15.9657	NotMeet	0	NotMeet	0	0	0	0	0	0	0	0	0	0	0	0	0	0	0	0	0	0
20155637103002B2	42.2533	-108.755	1	NonCore	4918.89	0	Meet	30.6931	Meet	52.4752	Meet	15.8416	Meet	5.94059	NotMeet	4.9505	NotMeet	12.6023	NotMeet	9.144	NotMeet	5.22222	Meet	4.9505	NotMeet	15.875	NotMeet	25.4	NotMeet	0	NotMeet	0	0	0	0	0	0	0	0	0	0	0	0	0	0	0	0	0	0
2016567110604B1	42.2611	-106.997	1	NonCore	5119.58	0	Meet	12.8713	Meet	58.4158	Meet	11.8812	Meet	8.91089	NotMeet	12.8713	Meet	16.6158	NotMeet	16.3689	Meet	5.11111	Meet	7.92079	Meet	21.0457	Meet	15.24	NotMeet	0	NotMeet	0	0	0	0	0	0	0	0	0	0	0	0	0	0	0	0	0	0
2016567110604B2	42.2632	-106.993	1	NonCore	5119.58	0	Meet	17.8218	Meet	60.396	Meet	6.93069	NotMeet	12.8713	NotMeet	2.9703	NotMeet	19.5385	Meet	21.336	Meet	5.27778	Meet	7.92079	Meet	30.988	Meet	19.2617	NotMeet	0	NotMeet	0	0	0	0	0	0	0	0	0	0	0	0	0	0	0	0	0	0
20185635101420B1	42.277	-110.316	1	NonCore	4549.72	0	Meet	1.9802	Meet	70.297	Meet	50.495	Meet	27.7228	Meet	21.7822	Meet	26.7208	Meet	53.5093	Meet	4.88889	Meet	5.94059	Meet	26.7208	Meet	50.8	Meet	0.990099	NotMeet	0	0	0	0	0	0	0	0	0	0	0	0	0	0	0	0	0	0
20185635101420B2	42.2786	-110.321	1	NonCore	4549.72	2.73333	Meet	14.1304	Meet	45.6522	Meet	16.3043	Meet	23.913	Meet	0	NotMeet	19.4733	Meet	5.08	NotMeet	5.625	Meet	16.3043	Meet	21.463	Meet	12.4178	NotMeet	0	NotMeet	0	0	0	0	0	0	0	0	0	0	0	0	0	0	0	0	0	0
20175635107105B3	42.2892	-110.037	1	NonCore	5309.52	0	Meet	30.6931	Meet	44.5545	Meet	27.7228	Meet	20.7921	Meet	17.8218	Meet	28.4104	Meet	38.3117	Meet	2.88889	NotMeet	1.9802	NotMeet	28.4104	Meet	33.4433	NotMeet	0	NotMeet	0	0	0	0	0	0	0	0	0	0	0	0	0	0	0	0	0	0
20155635101405B1	42.2914	-110.353	1	NonCore	4455.65	2.2	Meet	26.7327	Meet	53.4653	Meet	11.8812	Meet	36.6337	Meet	21.7822	Meet	23.2229	Meet	39.5941	Meet	3	NotMeet	3.9604	NotMeet	23.7067	Meet	34.7133	NotMeet	1.9802	NotMeet	0	0	0	0	0	0	0	0	0	0	0	0	0	0	0	0	0	0
2015567110503B1	42.2969	-107.221	1	NonCore	4538.09	0	Meet	10.8911	Meet	66.3366	Meet	37.6238	Meet	22.7723	Meet	24.7525	Meet	32.8319	Meet	9.81364	NotMeet	4.77778	Meet	11.8812	Meet	32.8246	Meet	9.81364	NotMeet	0	NotMeet	0	0	0	0	0	0	0	0	0	0	0	0	0	0	0	0	0	0
20155635101417B3	42.2977	-110.392	1	NonCore	4399.19	0	Meet	8.91089	Meet	47.5248	Meet	32.6733	Meet	14.8515	NotMeet	14.8515	Meet	35.7481	Meet	14.3164	Meet	4.66667	Meet	3.9604	NotMeet	35.7481	Meet	13.97	NotMeet	0	NotMeet	0	0	0	0	0	0	0	0	0	0	0	0	0	0	0	0	0	0
2018567102704B1	42.3133	-107.294	1	NonCore	4805.13	0	Meet	8.91089	Meet	77.2277	Meet	27.7228	Meet	10.8911	NotMeet	10.8911	Meet	25.9644	Meet	8.52714	NotMeet	3.77778	NotMeet	39.604	Meet	27.0933	Meet	8.46667	NotMeet	0.990099	NotMeet	0	0	0	0	0	0	0	0	0	0	0	0	0	0	0	0	0	0
2018567102704B2	42.3158	-107.298	1	NonCore	4805.13	0	Meet	6.93069	Meet	70.297	Meet	38.6139	Meet	4.9505	NotMeet	4.9505	NotMeet	25.5881	Meet	7.98286	NotMeet	3.33333	NotMeet	41.5842	Meet	26.5043	Meet	7.95867	NotMeet	0	NotMeet	0	0	0	0	0	0	0	0	0	0	0	0	0	0	0	0	0	0
20165613108803B1	42.322	-107.759	1	NonCore	4730.82	0	Meet	13.8614	Meet	51.4851	Meet	26.7327	Meet	25.7426	Meet	22.7723	Meet	20.8085	Meet	11.3632	Meet	4.66667	Meet	6.93069	Meet	20.8085	Meet	11.9743	NotMeet	0	NotMeet	0	0	0	0	0	0	0	0	0	0	0	0	0	0	0	0	0	0
20165613108803B2	42.3235	-107.766	1	NonCore	4730.82	0	Meet	2.9703	Meet	85.1485	Meet	45.5446	Meet	62.3762	Meet	36.6337	NotMeet	25.7629	Meet	49.8929	Meet	5.44444	Meet	7.92079	Meet	25.7629	Meet	48.3577	Meet	0	NotMeet	0	0	0	0	0	0	0	0	0	0	0	0	0	0	0	0	0	0
20155635103303B1	42.3268	-110.288	1	NonCore	4585.06	0	Meet	27.0833	Meet	50	Meet	32.2917	Meet	18.75	NotMeet	12.5	Meet	40.0304	Meet	13.6769	Meet	4.33333	Meet	3.125	NotMeet	40.0304	Meet	12.7	NotMeet	0	NotMeet	0	0	0	0	0	0	0	0	0	0	0	0	0	0	0	0	0	0
20155635103303B2	42.3294	-110.294	1	NonCore	4585.06	0	Meet	22.7723	Meet	57.4257	Meet	20.7921	Meet	34.6535	Meet	33.6634	NotMeet	39.4758	Meet	20.193	Meet	4	Meet	5.94059	Meet	40.9713	Meet	21.4086	NotMeet	0	NotMeet	0	0	0	0	0	0	0	0	0	0	0	0	0	0	0	0	0	0
20165635103507B2	42.3339	-109.761	1	NonCore	4268.79	5.56667	Meet	31.6832	Meet	50.495	Meet	28.7129	Meet	28.7129	Meet	27.7228	NotMeet	29.9915	Meet	31.4158	Meet	2.22222	NotMeet	0	NotMeet	29.9915	Meet	30.2491	NotMeet	0	NotMeet	0	0	0	0	0	0	0	0	0	0	0	0	0	0	0	0	0	0
2016567102715B1	42.334	-107.34	1	NonCore	4787.44	0	Meet	11.8812	Meet	75.2475	Meet	19.802	Meet	15.8416	NotMeet	0	NotMeet	16.463	NotMeet	7.62	NotMeet	4.66667	Meet	6.93069	Meet	21.5053	Meet	14.4929	NotMeet	0	NotMeet	0	0	0	0	0	0	0	0	0	0	0	0	0	0	0	0	0	0
2016567102715B2	42.3361	-107.346	1	NonCore	4787.44	0	Meet	12.8713	Meet	63.3663	Meet	8.91089	NotMeet	4.9505	NotMeet	0.990099	NotMeet	16.4592	NotMeet	0	NotMeet	4.61111	Meet	7.92079	Meet	21.59	Meet	13.208	NotMeet	0	NotMeet	0	0	0	0	0	0	0	0	0	0	0	0	0	0	0	0	0	0
20155635103501B1	42.3549	-109.8	1	NonCore	4267.87	4.6	Meet	21.7822	Meet	63.3663	Meet	37.6238	Meet	31.6832	Meet	20.7921	Meet	37.2533	Meet	31.0243	Meet	4.11111	Meet	0.990099	NotMeet	37.2533	Meet	25.2896	NotMeet	0	NotMeet	0	0	0	0	0	0	0	0	0	0	0	0	0	0	0	0	0	0
2015567102712B1	42.3563	-107.345	1	NonCore	4788.61	0	Meet	1.9802	Meet	91.0891	Meet	69.3069	Meet	3.9604	NotMeet	1.9802	NotMeet	52.2111	Meet	12.7	Meet	5.66667	Meet	2.9703	NotMeet	52.2111	Meet	14.605	NotMeet	0	NotMeet	0	0	0	0	0	0	0	0	0	0	0	0	0	0	0	0	0	0
20155635103501B2	42.3576	-109.793	1	NonCore	4267.87	0	Meet	39.604	Meet	51.4851	Meet	40.5941	Meet	11.8812	NotMeet	2.9703	NotMeet	41.91	Meet	26.924	Meet	4.66667	Meet	1.9802	NotMeet	43.18	Meet	21.844	NotMeet	0	NotMeet	0	0	0	0	0	0	0	0	0	0	0	0	0	0	0	0	0	0
2015567102712B2	42.359	-107.34	1	NonCore	4788.61	0	Meet	2.9703	Meet	84.1584	Meet	55.4455	Meet	3.9604	NotMeet	3.9604	NotMeet	45.9081	Meet	13.7886	Meet	5.11111	Meet	3.9604	NotMeet	45.9081	Meet	13.97	NotMeet	0	NotMeet	0	0	0	0	0	0	0	0	0	0	0	0	0	0	0	0	0	0
20165613108814B1	42.3642	-107.804	1	NonCore	4707.71	0	Meet	11.8812	Meet	54.4554	Meet	29.703	Meet	21.7822	Meet	20.7921	Meet	19.1008	Meet	19.4733	Meet	4.88889	Meet	3.9604	NotMeet	20.7818	Meet	19.5179	NotMeet	0	NotMeet	0	0	0	0	0	0	0	0	0	0	0	0	0	0	0	0	0	0
20165613108814B2	42.3667	-107.811	1	NonCore	4707.71	0	Meet	3.9604	Meet	76.2376	Meet	27.7228	Meet	37.6238	Meet	25.7426	NotMeet	24.13	Meet	48.5775	Meet	6	Meet	7.92079	Meet	25.5104	Meet	41.3173	Meet	0	NotMeet	0	0	0	0	0	0	0	0	0	0	0	0	0	0	0	0	0	0
2016567102717B1	42.3844	-107.388	1	NonCore	4689.28	0	Meet	8.91089	Meet	60.396	Meet	53.4653	Meet	2.9703	NotMeet	2.9703	NotMeet	46.2844	Meet	13.97	Meet	5.11111	Meet	1.9802	NotMeet	47.7715	Meet	13.97	NotMeet	0.990099	NotMeet	0	0	0	0	0	0	0	0	0	0	0	0	0	0	0	0	0	0
20175635103517B2	42.4145	-109.672	1	NonCore	6392.33	8.66667	Meet	21.7822	Meet	51.4851	Meet	19.802	Meet	33.6634	Meet	29.703	NotMeet	34.6075	Meet	39.9774	Meet	2.77778	NotMeet	0	NotMeet	34.6765	Meet	40.132	Meet	2.9703	NotMeet	0	0	0	0	0	0	0	0	0	0	0	0	0	0	0	0	0	0
20155635103317B1	42.4154	-110.212	1	NonCore	4192.92	4.6	Meet	38.6139	Meet	48.5149	Meet	32.6733	Meet	19.802	NotMeet	7.92079	Meet	36.83	Meet	22.86	Meet	4.22222	Meet	1.9802	NotMeet	37.973	Meet	27.6013	NotMeet	0	NotMeet	0	0	0	0	0	0	0	0	0	0	0	0	0	0	0	0	0	0
20185635103506B1	42.4238	-109.698	1	NonCore	6277.76	2.56667	Meet	26.7327	Meet	54.4554	Meet	35.6436	Meet	24.7525	Meet	24.7525	Meet	24.3652	Meet	22.86	Meet	4.33333	Meet	0.990099	NotMeet	25.2046	Meet	22.86	NotMeet	0	NotMeet	0	0	0	0	0	0	0	0	0	0	0	0	0	0	0	0	0	0
20185635107002B1	42.4373	-109.843	1	NonCore	5063.8	0	Meet	29.703	Meet	57.4257	Meet	29.703	Meet	34.6535	Meet	22.7723	Meet	16.7054	NotMeet	31.2057	Meet	5.11111	Meet	1.9802	NotMeet	16.7054	NotMeet	30.9033	NotMeet	0	NotMeet	0	0	0	0	0	0	0	0	0	0	0	0	0	0	0	0	0	0
20185635107002B2	42.4405	-109.849	1	NonCore	5063.8	0	Meet	25.7426	Meet	68.3168	Meet	44.5545	Meet	31.6832	Meet	18.8119	Meet	20.4141	Meet	30.1171	Meet	4.33333	Meet	7.92079	Meet	20.4141	Meet	23.2064	NotMeet	0.990099	NotMeet	0	0	0	0	0	0	0	0	0	0	0	0	0	0	0	0	0	0
20185635107014B2	42.4616	-110.015	1	NonCore	5019.64	0	Meet	25.7426	Meet	65.3465	Meet	49.505	Meet	24.7525	Meet	20.7921	Meet	20.0378	Meet	28.7215	Meet	4.66667	Meet	1.9802	NotMeet	20.0378	Meet	25.4	NotMeet	0	NotMeet	0	0	0	0	0	0	0	0	0	0	0	0	0	0	0	0	0	0
20185635107014B3	42.4639	-110.009	1	NonCore	5019.64	0	Meet	24.7525	Meet	54.4554	Meet	39.604	Meet	29.703	Meet	16.8317	Meet	23.9346	Meet	56.515	Meet	4.11111	Meet	1.9802	NotMeet	23.9346	Meet	37.8581	Meet	0	NotMeet	0	0	0	0	0	0	0	0	0	0	0	0	0	0	0	0	0	0
20165635106815B1	42.4693	-109.731	1	NonCore	4616.08	0	Meet	7.92079	Meet	72.2772	Meet	53.4653	Meet	19.802	NotMeet	17.8218	Meet	33.9969	Meet	19.7757	Meet	3.11111	NotMeet	0.990099	NotMeet	33.9969	Meet	17.4978	NotMeet	0	NotMeet	0	0	0	0	0	0	0	0	0	0	0	0	0	0	0	0	0	0
20175635106805B1	42.4699	-109.699	1	NonCore	4578.79	0	Meet	27.7228	Meet	55.4455	Meet	32.6733	Meet	25.7426	Meet	25.7426	NotMeet	29.8938	Meet	27.7446	Meet	1.88889	NotMeet	1.9802	NotMeet	29.8938	Meet	27.7446	NotMeet	2.9703	NotMeet	0	0	0	0	0	0	0	0	0	0	0	0	0	0	0	0	0	0
20165635103319B1	42.4705	-110.356	1	NonCore	4426.41	0	Meet	0	Meet	89.1089	Meet	19.802	Meet	51.4851	Meet	17.8218	Meet	40.8517	Meet	51.2233	Meet	5.11111	Meet	17.8218	Meet	41.0411	Meet	59.2137	Meet	0	NotMeet	0	0	0	0	0	0	0	0	0	0	0	0	0	0	0	0	0	0
20165635106815B2	42.4727	-109.725	1	NonCore	4616.08	0	Meet	19.802	Meet	56.4356	Meet	49.505	Meet	6.93069	NotMeet	5.94059	Meet	41.6169	Meet	8.89	NotMeet	3.88889	NotMeet	0	NotMeet	41.6169	Meet	10.3717	NotMeet	0	NotMeet	0	0	0	0	0	0	0	0	0	0	0	0	0	0	0	0	0	0
20165635103319B2	42.4735	-110.35	1	NonCore	4426.41	0	Meet	12.8713	Meet	51.4851	Meet	28.7129	Meet	0.990099	NotMeet	2.9703	NotMeet	22.4692	Meet	2.54	NotMeet	3	NotMeet	16.8317	Meet	22.9658	Meet	2.54	NotMeet	0	NotMeet	0	0	0	0	0	0	0	0	0	0	0	0	0	0	0	0	0	0
20185635106812B1	42.4765	-109.578	1	NonCore	4593.07	0	Meet	28.7129	Meet	63.3663	Meet	47.5248	Meet	22.7723	Meet	22.7723	Meet	27.1874	Meet	13.3927	Meet	4.44444	Meet	3.9604	NotMeet	27.1874	Meet	12.7	NotMeet	1.9802	NotMeet	0	0	0	0	0	0	0	0	0	0	0	0	0	0	0	0	0	0
20185635106812B2	42.4778	-109.583	1	NonCore	4593.07	0	Meet	20.7921	Meet	71.2871	Meet	44.5545	Meet	37.6238	Meet	34.6535	NotMeet	29.0689	Meet	40.2167	Meet	5.33333	Meet	4.9505	NotMeet	28.7215	Meet	38.3674	Meet	3.9604	NotMeet	0	0	0	0	0	0	0	0	0	0	0	0	0	0	0	0	0	0
20155635107006B1	42.4952	-110.05	1	NonCore	5084.56	0	Meet	21.7822	Meet	58.4158	Meet	44.5545	Meet	18.8119	NotMeet	8.91089	Meet	37.3474	Meet	25.7908	Meet	4.88889	Meet	2.9703	NotMeet	37.3474	Meet	24.2147	NotMeet	0	NotMeet	0	0	0	0	0	0	0	0	0	0	0	0	0	0	0	0	0	0
20155635107006B2	42.4978	-110.054	1	NonCore	5084.56	0	Meet	24.7525	Meet	50.495	Meet	20.7921	Meet	38.6139	Meet	8.91089	Meet	28.9791	Meet	31.75	Meet	5.77778	Meet	1.9802	NotMeet	29.2705	Meet	18.5928	NotMeet	0	NotMeet	0	0	0	0	0	0	0	0	0	0	0	0	0	0	0	0	0	0
20155635107016B2	42.542	-110.064	1	NonCore	5049.07	2.3	Meet	28.7129	Meet	49.505	Meet	28.7129	Meet	19.802	NotMeet	14.8515	Meet	33.5844	Meet	25.1012	Meet	3.11111	NotMeet	2.9703	NotMeet	33.5844	Meet	24.3609	NotMeet	0	NotMeet	0	0	0	0	0	0	0	0	0	0	0	0	0	0	0	0	0	0
20165635107019B2	42.5502	-109.925	1	NonCore	4985.25	0	Meet	28.7129	Meet	42.5743	Meet	23.7624	Meet	17.8218	NotMeet	13.8614	Meet	21.637	Meet	24.765	Meet	4.22222	Meet	2.9703	NotMeet	21.637	Meet	22.3837	NotMeet	0	NotMeet	0	0	0	0	0	0	0	0	0	0	0	0	0	0	0	0	0	0
20155635106809B1	42.5549	-109.721	1	NonCore	4619.11	0	Meet	18.8119	Meet	69.3069	Meet	50.495	Meet	29.703	Meet	26.7327	NotMeet	35.9363	Meet	27.94	Meet	5	Meet	3.9604	NotMeet	35.9363	Meet	27.3878	NotMeet	0	NotMeet	0	0	0	0	0	0	0	0	0	0	0	0	0	0	0	0	0	0
20155635106809B2	42.5577	-109.715	1	NonCore	4619.11	0	Meet	29.703	Meet	62.3762	Meet	35.6436	Meet	33.6634	Meet	29.703	NotMeet	34.4424	Meet	29.845	Meet	5.66667	Meet	2.9703	NotMeet	34.4424	Meet	29.3914	NotMeet	2.9703	NotMeet	0	0	0	0	0	0	0	0	0	0	0	0	0	0	0	0	0	0
20155625110716B1	42.5798	-107.145	1	NonCore	5314.73	0	Meet	12.8713	Meet	78.2178	Meet	20.7921	Meet	3.9604	NotMeet	2.9703	NotMeet	28.3163	Meet	48.26	Meet	4.33333	Meet	4.9505	NotMeet	35.2425	Meet	48.26	Meet	2.9703	NotMeet	0	0	0	0	0	0	0	0	0	0	0	0	0	0	0	0	0	0
20165635103316B2	42.5969	-110.3	1	NonCore	4434.23	0	Meet	42.5743	Meet	45.5446	Meet	24.7525	Meet	15.8416	NotMeet	3.9604	NotMeet	22.3896	Meet	19.8967	Meet	2.11111	NotMeet	4.9505	NotMeet	20.7818	Meet	21.5053	NotMeet	0.990099	NotMeet	0	0	0	0	0	0	0	0	0	0	0	0	0	0	0	0	0	0
20165635103316B3	42.5998	-110.306	1	NonCore	4434.23	5.23333	Meet	20.7921	Meet	44.5545	Meet	15.8416	Meet	34.6535	Meet	33.6634	NotMeet	23.0717	Meet	62.3888	Meet	2.77778	NotMeet	0.990099	NotMeet	23.0717	Meet	58.5537	Meet	0	NotMeet	0	0	0	0	0	0	0	0	0	0	0	0	0	0	0	0	0	0
20165635101107B2	42.6367	-109.726	1	NonCore	4703.25	0	Meet	18.8119	Meet	53.4653	Meet	37.6238	Meet	12.8713	NotMeet	12.8713	Meet	25.2119	Meet	18.0788	Meet	3.11111	NotMeet	2.9703	NotMeet	25.2119	Meet	18.0622	NotMeet	0	NotMeet	0	0	0	0	0	0	0	0	0	0	0	0	0	0	0	0	0	0
20175635101102B1	42.6375	-109.805	1	NonCore	4709.7	6.96667	Meet	49.505	Meet	43.5644	Meet	16.8317	Meet	30.6931	Meet	8.91089	Meet	17.901	NotMeet	22.4367	Meet	4.66667	Meet	0	NotMeet	20.1789	Meet	19.8967	NotMeet	2.9703	NotMeet	0	0	0	0	0	0	0	0	0	0	0	0	0	0	0	0	0	0
20175635101102B2	42.64	-109.809	1	NonCore	4709.7	0	Meet	27.7228	Meet	57.4257	Meet	37.6238	Meet	28.7129	Meet	27.7228	NotMeet	27.2815	Meet	23.876	Meet	3.44444	NotMeet	7.92079	Meet	27.2815	Meet	20.955	NotMeet	0	NotMeet	0	0	0	0	0	0	0	0	0	0	0	0	0	0	0	0	0	0
20165635101107B3	42.6401	-109.732	1	NonCore	4703.25	0	Meet	20.7921	Meet	50.495	Meet	22.7723	Meet	25.7426	Meet	25.7426	NotMeet	28.1354	Meet	24.2711	Meet	2	NotMeet	3.9604	NotMeet	28.448	Meet	23.7958	NotMeet	0	NotMeet	0	0	0	0	0	0	0	0	0	0	0	0	0	0	0	0	0	0
20165625110709B1	42.6526	-107.055	1	NonCore	5388.5	0	Meet	11.8812	Meet	74.2574	Meet	22.7723	Meet	4.9505	NotMeet	4.9505	NotMeet	19.097	Meet	28.448	Meet	3.22222	NotMeet	0.990099	NotMeet	23.6071	Meet	24.6743	NotMeet	0	NotMeet	0	0	0	0	0	0	0	0	0	0	0	0	0	0	0	0	0	0
20165625110709B2	42.6542	-107.06	1	NonCore	5388.5	0	Meet	8.91089	Meet	69.3069	Meet	35.6436	Meet	6.93069	NotMeet	3.9604	NotMeet	23.2363	Meet	18.6267	Meet	3.88889	NotMeet	0	NotMeet	24.8478	Meet	18.288	NotMeet	0	NotMeet	0	0	0	0	0	0	0	0	0	0	0	0	0	0	0	0	0	0
20155635101108B1	42.7318	-109.825	1	NonCore	4641.27	0	Meet	35.6436	Meet	47.5248	Meet	23.7624	Meet	22.7723	Meet	20.7921	Meet	31.8008	Meet	30.3389	Meet	4.55556	Meet	0.990099	NotMeet	31.8008	Meet	27.819	NotMeet	0	NotMeet	0	0	0	0	0	0	0	0	0	0	0	0	0	0	0	0	0	0
20155635101108B3	42.7371	-109.828	1	NonCore	4641.27	0	Meet	10.8911	Meet	48.5149	Meet	30.6931	Meet	6.93069	NotMeet	7.92079	Meet	32.8319	Meet	24.5533	Meet	3.77778	NotMeet	5.94059	Meet	33.9969	Meet	21.1667	NotMeet	0	NotMeet	0	0	0	0	0	0	0	0	0	0	0	0	0	0	0	0	0	0
20175613108720B2	42.7511	-108.139	1	NonCore	4640.78	0	Meet	11.8812	Meet	61.3861	Meet	44.5545	Meet	12.8713	NotMeet	11.8812	Meet	42.2393	Meet	30.988	Meet	2.77778	NotMeet	8.91089	Meet	44.5558	Meet	30.988	NotMeet	0	NotMeet	0	0	0	0	0	0	0	0	0	0	0	0	0	0	0	0	0	0
20155635101109B2	42.7715	-109.86	1	NonCore	3306.47	0	Meet	9.90099	Meet	61.3861	Meet	51.4851	Meet	21.7822	Meet	20.7921	Meet	38.9467	Meet	32.4853	Meet	5.44444	Meet	3.9604	NotMeet	38.9467	Meet	29.4861	NotMeet	0	NotMeet	0	0	0	0	0	0	0	0	0	0	0	0	0	0	0	0	0	0
20165613105016B1	42.8121	-108.273	1	NonCore	5009.33	0	Meet	8.91089	Meet	70.297	Meet	47.5248	Meet	4.9505	NotMeet	4.9505	NotMeet	38.7585	Meet	22.86	Meet	5.22222	Meet	0.990099	NotMeet	38.7585	Meet	23.368	NotMeet	0.990099	NotMeet	0	0	0	0	0	0	0	0	0	0	0	0	0	0	0	0	0	0
20165613105016B2	42.8159	-108.271	1	NonCore	5009.33	9.4	Meet	19.802	Meet	47.5248	Meet	36.6337	Meet	11.8812	NotMeet	11.8812	Meet	31.75	Meet	23.2229	Meet	4.66667	Meet	1.9802	NotMeet	31.75	Meet	23.2229	NotMeet	0	NotMeet	0	0	0	0	0	0	0	0	0	0	0	0	0	0	0	0	0	0
20175613104105B2	42.9015	-108.184	1	NonCore	7119.59	0	Meet	33.6634	Meet	40.5941	Meet	28.7129	Meet	11.8812	NotMeet	6.93069	Meet	38.7838	Meet	47.9778	Meet	3.22222	NotMeet	4.9505	NotMeet	38.7838	Meet	43.4109	Meet	0	NotMeet	0	0	0	0	0	0	0	0	0	0	0	0	0	0	0	0	0	0
20175613108605B1	43.116	-107.724	1	NonCore	3356.98	0	Meet	15.8416	Meet	74.2574	Meet	60.396	Meet	17.8218	NotMeet	18.8119	Meet	36.2185	Meet	22.4692	Meet	3.77778	NotMeet	1.9802	NotMeet	36.2185	Meet	27.94	NotMeet	2.9703	NotMeet	0	0	0	0	0	0	0	0	0	0	0	0	0	0	0	0	0	0
20165625109016B2	43.1174	-107.21	1	NonCore	3930.18	0	Meet	5.94059	Meet	76.2376	Meet	48.5149	Meet	7.92079	NotMeet	7.92079	Meet	38.0059	Meet	0	NotMeet	4.77778	Meet	5.94059	Meet	38.0059	Meet	0	NotMeet	0	NotMeet	0	0	0	0	0	0	0	0	0	0	0	0	0	0	0	0	0	0
20165613108615B2	43.1282	-107.749	1	NonCore	5346.08	0	Meet	20.7921	Meet	54.4554	Meet	23.7624	Meet	8.91089	NotMeet	8.91089	Meet	25.6822	Meet	30.734	Meet	4.55556	Meet	1.9802	NotMeet	27.4983	Meet	30.734	NotMeet	1.9802	NotMeet	0	0	0	0	0	0	0	0	0	0	0	0	0	0	0	0	0	0
20165613109005B1	43.2207	-107.573	1	NonCore	4577.21	0	Meet	35.6436	Meet	55.4455	Meet	28.7129	Meet	3.9604	NotMeet	19.802	Meet	18.7569	Meet	11.1478	Meet	4.66667	Meet	0	NotMeet	20.199	Meet	29.845	NotMeet	0	NotMeet	0	0	0	0	0	0	0	0	0	0	0	0	0	0	0	0	0	0
20185613108607B2	43.2305	-107.827	1	NonCore	5719.87	0	Meet	33.6634	Meet	54.4554	Meet	27.7228	Meet	14.8515	NotMeet	14.8515	Meet	29.7688	Meet	21.2725	Meet	2.44444	NotMeet	1.9802	NotMeet	33.02	Meet	21.336	NotMeet	0	NotMeet	0	0	0	0	0	0	0	0	0	0	0	0	0	0	0	0	0	0
20175613106217B1	43.243	-107.59	1	NonCore	4121.22	7.9	Meet	41.5842	Meet	52.4752	Meet	29.703	Meet	7.92079	NotMeet	4.9505	NotMeet	33.2232	Meet	20.32	Meet	4.44444	Meet	11.8812	Meet	41.2044	Meet	20.32	NotMeet	4.9505	NotMeet	0	0	0	0	0	0	0	0	0	0	0	0	0	0	0	0	0	0
20175625108907B2	43.2517	-107.191	1	NonCore	4522.7	0	Meet	17.8218	Meet	64.3564	Meet	50.495	Meet	13.8614	NotMeet	13.8614	Meet	33.9607	Meet	23.622	Meet	5.55556	Meet	4.9505	NotMeet	33.9607	Meet	22.86	NotMeet	4.9505	NotMeet	0	0	0	0	0	0	0	0	0	0	0	0	0	0	0	0	0	0
20185625106218B1	43.2719	-107.502	1	NonCore	4541.2	0	Meet	32.6733	Meet	49.505	Meet	22.7723	Meet	7.92079	NotMeet	7.92079	Meet	30.9504	Meet	22.225	Meet	3.11111	NotMeet	4.9505	NotMeet	34.3452	Meet	22.225	NotMeet	4.9505	NotMeet	0	0	0	0	0	0	0	0	0	0	0	0	0	0	0	0	0	0
2017563105608B3	44.1961	-108.462	1	NonCore	5025.04	9.1	Meet	39.604	Meet	56.4356	Meet	7.92079	NotMeet	14.8515	NotMeet	1.9802	NotMeet	35.7011	Meet	55.88	Meet	1.22222	NotMeet	11.8812	Meet	42.8978	Meet	54.61	Meet	0	NotMeet	0	0	0	0	0	0	0	0	0	0	0	0	0	0	0	0	0	0
2016563104704B1	44.2705	-108.172	1	NonCore	5126.8	5.93333	Meet	29.703	Meet	44.5545	Meet	21.7822	Meet	15.8416	NotMeet	8.91089	Meet	22.987	Meet	40.64	Meet	4.88889	Meet	1.9802	NotMeet	26.035	Meet	24.384	NotMeet	0	NotMeet	0	0	0	0	0	0	0	0	0	0	0	0	0	0	0	0	0	0
2016563104704B2	44.2729	-108.179	1	NonCore	5126.8	8.7	Meet	32.6733	Meet	41.5842	Meet	33.6634	Meet	10.8911	NotMeet	6.93069	Meet	23.4696	Meet	60.325	Meet	5.11111	Meet	0.990099	NotMeet	24.13	Meet	27.4782	NotMeet	0	NotMeet	0	0	0	0	0	0	0	0	0	0	0	0	0	0	0	0	0	0
20185629105417B1	44.5585	-108.9	1	NonCore	4829.28	0	Meet	6.93069	Meet	61.3861	Meet	35.6436	Meet	4.9505	NotMeet	4.9505	NotMeet	34.6193	Meet	22.86	Meet	3.77778	NotMeet	5.94059	Meet	35.3646	Meet	22.86	NotMeet	0	NotMeet	0	0	0	0	0	0	0	0	0	0	0	0	0	0	0	0	0	0
20185629104603B2	44.9116	-108.839	1	NonCore	5235.03	0	Meet	20.7921	Meet	70.297	Meet	49.505	Meet	9.90099	NotMeet	7.92079	Meet	58.3259	Meet	40.64	Meet	3.44444	NotMeet	0.990099	NotMeet	58.3259	Meet	40.64	Meet	0	NotMeet	0	0	0	0	0	0	0	0	0	0	0	0	0	0	0	0	0	0
20185637101007B1	42.1556	-109.566	1	Core	5533	8.66667	Meet	24.7525	Meet	37.6238	NotMeet	4.9505	NotMeet	32.6733	Meet	31.6832	NotMeet	13.6358	NotMeet	23.4373	Meet	3.66667	NotMeet	0	NotMeet	14.2522	NotMeet	21.6408	NotMeet	0	NotMeet	5131	5162.27	5114.59	5151.55	5135.18	5177.14	5090.85	5150.21	5135.28	5842.94	5147.64	5152.14	5864.96	5177.55	5128.67	5818.22	5110.95	5826.39
20175637101015B2	42.1936	-109.508	1	Core	5529.69	0	Meet	40.5941	Meet	32.6733	NotMeet	11.8812	Meet	22.7723	Meet	21.7822	Meet	19.8783	Meet	17.9917	Meet	2.33333	NotMeet	0	NotMeet	20.5509	Meet	15.9871	NotMeet	0	NotMeet	5127.93	5159.18	5111.53	5148.47	5132.1	5174.04	5087.8	5147.13	5132.2	5839.44	5144.56	5149.06	5861.45	5174.45	5125.6	5814.73	5107.89	5822.9
20185637101017B2	42.099	-109.525	1	Core	5525.38	0	Meet	45.5446	Meet	34.6535	NotMeet	16.8317	Meet	21.7822	Meet	20.7921	Meet	20.32	Meet	28.9278	Meet	3.55556	NotMeet	0.990099	NotMeet	20.32	Meet	27.432	NotMeet	0	NotMeet	5123.94	5155.16	5107.54	5144.46	5128.11	5170.01	5083.84	5143.12	5128.21	5834.89	5140.55	5145.05	5856.88	5170.42	5121.61	5810.2	5103.91	5818.37
20165637101303B2	42.1668	-109.016	1	Core	5216.05	6.76667	Meet	45.5446	Meet	27.7228	NotMeet	18.8119	Meet	2.9703	NotMeet	2.9703	NotMeet	12.3825	NotMeet	5.92667	NotMeet	3.44444	NotMeet	6.93069	Meet	15.7018	NotMeet	5.92667	NotMeet	0	NotMeet	5528.09	5561.78	5510.4	6475.27	5532.59	5577.8	5484.83	5548.79	5532.7	5508.23	5546.02	5550.86	5528.99	5578.24	5525.58	5484.93	5506.49	5492.63
20165637101316B1	42.1347	-109.006	1	Core	5200.63	0	Meet	18.8119	Meet	31.6832	NotMeet	7.92079	NotMeet	8.91089	NotMeet	8.91089	Meet	19.05	Meet	22.86	Meet	3.55556	NotMeet	15.8416	Meet	19.05	Meet	22.6483	NotMeet	2.13861	NotMeet	5511.75	5545.34	5494.12	6456.13	5516.24	5561.32	5468.62	5532.39	5516.35	5491.95	5529.63	5534.46	5512.65	5561.75	5509.25	5468.72	5490.21	5476.4
20165635101806B1	42.2725	-109.145	1	Core	4775.21	2.26667	Meet	36.6337	Meet	36.6337	NotMeet	17.8218	Meet	24.7525	Meet	20.7921	Meet	23.6008	Meet	22.5778	Meet	3.11111	NotMeet	0.990099	NotMeet	23.6008	Meet	22.225	NotMeet	1.06931	NotMeet	5060.89	4455.26	4414.11	4446.01	4431.88	4468.09	4393.62	4444.85	5065.1	5042.7	4442.63	4446.52	4429	4468.44	4426.26	4393.7	4410.97	5028.42
20165637102510B1	41.1522	-108.786	1	Core	5276.88	7	Meet	21.7822	Meet	38.6139	NotMeet	18.8119	Meet	20.7921	Meet	18.8119	Meet	22.3715	Meet	24.0453	Meet	3.22222	NotMeet	0.990099	NotMeet	24.9382	Meet	24.0453	NotMeet	2.13861	NotMeet	5592.57	5626.65	5574.67	5614.96	5597.12	5642.86	6473.6	6549.09	5597.23	5572.47	6545.82	5615.61	0	5643.3	5590.03	5548.9	5570.71	5556.69
20175613103004B1	42.4589	-108.766	1	Core	5168.82	0	Meet	19.802	Meet	39.604	NotMeet	28.7129	Meet	10.8911	NotMeet	10.8911	Meet	27.6469	Meet	16.51	Meet	3.33333	NotMeet	0.990099	NotMeet	27.6469	Meet	16.51	NotMeet	0	NotMeet	5478.04	5511.42	5460.51	5499.97	5482.49	5527.29	5435.16	5498.54	6396.37	5458.35	5495.8	6417.37	5478.93	5527.73	0	6341.14	5456.63	5442.9
20165613103007B1	42.4017	-108.844	1	Core	5177.17	0	Meet	48.5149	Meet	38.6139	NotMeet	19.802	Meet	16.8317	NotMeet	17.8218	Meet	20.8973	Meet	14.4462	Meet	3.55556	NotMeet	4.9505	NotMeet	20.8973	Meet	15.0906	NotMeet	0	NotMeet	5486.88	5520.32	5469.33	5508.86	5491.35	5536.22	5443.94	5507.43	0	5467.17	5504.67	6427.73	5487.78	5536.66	6398.46	6351.38	5465.44	5451.69
20155613103009B1	42.4097	-108.789	1	Core	5216.83	0	Meet	16.8317	Meet	34.6535	NotMeet	17.8218	Meet	8.91089	NotMeet	9.90099	Meet	25.8704	Meet	12.9309	Meet	5.55556	Meet	6.93069	Meet	26.5723	Meet	13.1233	NotMeet	0	NotMeet	5528.92	5562.61	5511.23	5551.06	5533.42	5578.64	5485.65	5549.62	6455.78	5509.06	5546.85	0	5529.82	5579.08	6447.48	6400.04	5507.31	5493.46
20165637103202B2	42.1904	-109.82	1	Core	4837.79	5.1	Meet	29.703	Meet	38.6139	NotMeet	30.6931	Meet	8.91089	NotMeet	6.93069	Meet	38.5838	Meet	35.1367	Meet	4.44444	Meet	2.9703	NotMeet	40.005	Meet	35.2213	Meet	0	NotMeet	5127.21	6018.19	5962.6	5147.74	5986.61	5173.31	0	6004.14	5986.72	5108.79	5143.83	5148.33	5128.04	5173.72	5124.88	5087.17	5107.17	5094.32
20155637103219B1	42.197	-109.906	1	Core	4853.02	3.6	Meet	20.7921	Meet	26.7327	NotMeet	2.9703	NotMeet	19.802	NotMeet	14.8515	Meet	8.68947	NotMeet	51.6467	Meet	2.88889	NotMeet	0	NotMeet	14.224	NotMeet	42.9986	Meet	4.27723	NotMeet	5143.35	0	5981.37	5163.94	6005.45	5189.59	5953.61	6023.03	6005.57	5124.87	5160.02	5164.53	5144.19	5190	5141.01	5103.18	5123.25	5110.35
20185637103410B2	42.1513	-109.305	1	Core	5673.04	5.93333	Meet	49.505	Meet	35.6436	NotMeet	19.802	Meet	18.8119	NotMeet	10.8911	Meet	15.0446	NotMeet	22.5425	Meet	3.11111	NotMeet	0	NotMeet	15.9808	NotMeet	13.6525	NotMeet	1.06931	NotMeet	6012.42	6049.06	5993.19	6036.5	6017.32	6066.49	5965.37	0	6017.43	5990.82	6031.92	7043.39	6013.4	7078.12	6009.69	5965.48	5988.93	5973.86
20155613103717B2	42.2959	-107.95	1	Core	4614.22	0	Meet	47.5248	Meet	39.604	NotMeet	21.7822	Meet	16.8317	NotMeet	15.8416	Meet	35.2425	Meet	9.99067	NotMeet	5.66667	Meet	1.9802	NotMeet	35.2425	Meet	10.16	NotMeet	1.06931	NotMeet	4890.26	4920.06	4874.62	5728.15	4894.24	4934.24	4851.99	4908.57	4894.34	4872.69	5723.8	4910.41	4891.06	4934.62	4888.04	4852.08	4871.15	4858.89
20175637103909B1	41.1428	-108.457	1	Core	5485.49	2.66667	Meet	45.5446	Meet	27.7228	NotMeet	17.8218	Meet	7.92079	NotMeet	5.94059	Meet	20.32	Meet	13.208	Meet	3	NotMeet	0	NotMeet	21.0457	Meet	15.24	NotMeet	2.13861	NotMeet	5086.95	5117.95	5070.67	5107.32	5091.09	5132.69	0	5105.99	5091.18	5068.67	5103.44	5107.9	5087.78	5133.09	5084.64	5047.23	5067.07	5054.32
20165629105514B2	44.3613	-108.828	1	Core	4892.05	0	Meet	18.8119	Meet	39.604	NotMeet	21.7822	Meet	0.990099	NotMeet	1.9802	NotMeet	19.3793	Meet	11.9743	Meet	4.44444	Meet	6.93069	Meet	20.6829	Meet	16.9333	NotMeet	0	NotMeet	4536.62	5216.31	4522.11	4554.79	5188.93	4577.42	4501.12	4553.61	4540.4	0	4551.33	4555.31	4537.36	4577.77	4534.56	4501.2	5164.45	4507.52
20155643106003B2	43.9882	-108.279	1	Core	5430.18	4.76667	Meet	47.5248	Meet	22.7723	NotMeet	12.8713	Meet	6.93069	NotMeet	5.94059	Meet	25.6032	Meet	34.29	Meet	4	Meet	0	NotMeet	29.718	Meet	36.068	Meet	2.13861	NotMeet	5035.65	5066.34	5019.54	5055.82	5039.75	5080.93	4996.24	5054.51	5039.85	5017.56	5051.98	5056.4	5036.48	5081.33	5033.37	4996.33	5015.97	5003.35
20185637108102B1	41.8757	-108.897	1	Core	5477.98	6.5	Meet	38.6139	Meet	38.6139	NotMeet	22.7723	Meet	14.8515	NotMeet	12.8713	Meet	21.336	Meet	11.6114	Meet	2.66667	NotMeet	3.9604	NotMeet	21.336	Meet	17.4171	NotMeet	0	NotMeet	5079.99	5110.94	5063.73	5100.33	5084.12	0	5040.23	5099	5084.22	5061.73	5096.46	5100.91	5080.81	5126.07	5077.68	5760.36	5783.01	5047.4
20165637108308B1	41.4295	-108.403	1	Core	5165.63	8.46667	Meet	43.5644	Meet	35.6436	NotMeet	18.8119	Meet	12.8713	NotMeet	10.8911	Meet	22.4971	Meet	26.924	Meet	3.33333	NotMeet	4.9505	NotMeet	25.4	Meet	25.6822	NotMeet	2.13861	NotMeet	4790.32	4819.51	4775	4809.5	4794.22	4833.4	4752.83	4808.25	4794.31	5454.98	4805.85	4810.05	4791.1	0	4788.14	4752.92	4771.6	4759.59
2017561109707B1	42.2274	-105.994	1	Core	5359.13	0	Meet	14.8515	Meet	34.6535	NotMeet	24.7525	Meet	4.9505	NotMeet	8.91089	Meet	18.2504	Meet	6.91444	NotMeet	2.88889	NotMeet	1.9802	NotMeet	18.2504	Meet	13.97	NotMeet	0	NotMeet	4969.77	5000.06	4953.87	4989.67	4973.81	5014.46	4930.87	4988.37	4973.91	5659.33	5698.15	0	5680.66	5731.26	5677.16	4930.96	4950.35	4937.89
2015567109709B1	42.292	-106.131	1	Core	5279.58	0	Meet	35.6436	Meet	37.6238	NotMeet	18.8119	Meet	0.990099	NotMeet	4.9505	NotMeet	17.5919	NotMeet	5.98714	NotMeet	3.66667	NotMeet	13.8614	Meet	18.7739	Meet	10.16	NotMeet	0	NotMeet	4896	4925.83	4880.33	4915.6	4899.98	4940.02	4857.68	4914.32	4900.07	0	5613.57	5618.47	5596.34	5646.18	5592.88	4857.77	4876.86	4864.59
2015567109709B2	42.2937	-106.127	1	Core	5279.58	0	Meet	47.5248	Meet	34.6535	NotMeet	15.8416	Meet	12.8713	NotMeet	17.8218	Meet	21.3946	Meet	12.4791	Meet	2.55556	NotMeet	0	NotMeet	22.3308	Meet	14.732	NotMeet	2.13861	NotMeet	4896	4925.83	4880.33	4915.6	4899.98	4940.02	4857.68	4914.32	4900.07	0	5613.57	5618.47	5596.34	5646.18	5592.88	4857.77	4876.86	4864.59
2015567110201B2	42.0896	-106.79	1	Core	4874.51	0	Meet	11.7647	Meet	37.2549	NotMeet	11.7647	Meet	11.7647	NotMeet	11.7647	Meet	28.194	Meet	24.765	Meet	2.4	NotMeet	7.84314	Meet	38.5233	Meet	33.4433	NotMeet	0	NotMeet	0	4547.9	4505.89	5186.81	4524.03	4561	4484.98	4537.28	4524.12	4504.12	4535.01	4538.98	4521.09	4561.36	4518.3	4485.06	4502.69	4491.36
20165637107314B2	41.1193	-109.726	1	NonCore	5250.55	2.5	Meet	27.7228	Meet	32.6733	NotMeet	16.8317	Meet	4.9505	NotMeet	0	NotMeet	16.6158	NotMeet	76.2	Meet	2.55556	NotMeet	9.90099	Meet	21.2271	Meet	20.7433	NotMeet	2.9703	NotMeet	0	0	0	0	0	0	0	0	0	0	0	0	0	0	0	0	0	0
20155637101904B2	41.2475	-107.956	1	NonCore	5332.49	4.7	Meet	48.5149	Meet	39.604	NotMeet	17.8218	Meet	19.802	NotMeet	19.802	Meet	19.5674	Meet	24.0323	Meet	5.55556	Meet	6.93069	Meet	26.3878	Meet	24.0323	NotMeet	2.9703	NotMeet	0	0	0	0	0	0	0	0	0	0	0	0	0	0	0	0	0	0
20155637107502B2	41.3288	-109.758	1	NonCore	5339.25	7.4	Meet	22.7723	Meet	36.6337	NotMeet	15.8416	Meet	22.7723	Meet	16.8317	Meet	32.893	Meet	26.416	Meet	1.11111	NotMeet	0	NotMeet	32.893	Meet	26.416	NotMeet	0	NotMeet	0	0	0	0	0	0	0	0	0	0	0	0	0	0	0	0	0	0
2018567109912B1	41.537	-107.802	1	NonCore	5371.51	8.13333	Meet	41.5842	Meet	39.604	NotMeet	15.8416	Meet	13.8614	NotMeet	11.8812	Meet	12.7	NotMeet	18.2563	Meet	1.88889	NotMeet	5.94059	Meet	12.7	NotMeet	17.6306	NotMeet	0.990099	NotMeet	0	0	0	0	0	0	0	0	0	0	0	0	0	0	0	0	0	0
20185637107807B1	41.5964	-109.105	1	NonCore	4627.47	2.23333	Meet	29.703	Meet	31.6832	NotMeet	19.802	Meet	10.8911	NotMeet	0.990099	NotMeet	26.7208	Meet	9.31333	NotMeet	4.22222	Meet	1.9802	NotMeet	30.0182	Meet	19.4733	NotMeet	0	NotMeet	0	0	0	0	0	0	0	0	0	0	0	0	0	0	0	0	0	0
2016567109518B2	41.7379	-107.311	1	NonCore	4041.76	7.46667	Meet	10.8911	Meet	31.6832	NotMeet	22.7723	Meet	8.91089	NotMeet	5.94059	Meet	24.384	Meet	22.225	Meet	2.66667	NotMeet	1.9802	NotMeet	25.2663	Meet	17.78	NotMeet	1.9802	NotMeet	0	0	0	0	0	0	0	0	0	0	0	0	0	0	0	0	0	0
20185637108215B1	41.7656	-109.126	1	NonCore	5526.43	0	Meet	49.505	Meet	37.6238	NotMeet	25.7426	Meet	12.8713	NotMeet	3.9604	NotMeet	20.7617	Meet	36.2857	Meet	2.66667	NotMeet	0	NotMeet	20.7617	Meet	25.6309	NotMeet	0	NotMeet	0	0	0	0	0	0	0	0	0	0	0	0	0	0	0	0	0	0
20155637103614B2	41.8311	-109.785	1	NonCore	4718.6	2.33333	Meet	43.5644	Meet	28.7129	NotMeet	10.8911	Meet	16.8317	NotMeet	12.8713	Meet	32.6887	Meet	31.3267	Meet	3.33333	NotMeet	0	NotMeet	34.417	Meet	29.3255	NotMeet	0.990099	NotMeet	0	0	0	0	0	0	0	0	0	0	0	0	0	0	0	0	0	0
20175637109919B1	41.8352	-107.858	1	NonCore	5390.34	0	Meet	23.7624	Meet	37.6238	NotMeet	31.6832	Meet	6.93069	NotMeet	5.94059	Meet	13.2522	NotMeet	9.73667	NotMeet	4.33333	Meet	0.990099	NotMeet	13.2522	NotMeet	8.34571	NotMeet	0	NotMeet	0	0	0	0	0	0	0	0	0	0	0	0	0	0	0	0	0	0
2017567110313B1	41.995	-107.347	1	NonCore	5456.63	5.23333	Meet	39.604	Meet	33.6634	NotMeet	27.7228	Meet	2.9703	NotMeet	2.9703	NotMeet	19.7556	Meet	3.175	NotMeet	1	NotMeet	2.9703	NotMeet	28.6327	Meet	0	NotMeet	0	NotMeet	0	0	0	0	0	0	0	0	0	0	0	0	0	0	0	0	0	0
20155637101311B2	42.0869	-108.811	1	NonCore	4897.79	2.83333	Meet	41.5842	Meet	38.6139	NotMeet	10.8911	Meet	24.7525	Meet	22.7723	Meet	17.9832	NotMeet	25.7387	Meet	3.88889	NotMeet	5.94059	Meet	21.463	Meet	22.86	NotMeet	0	NotMeet	0	0	0	0	0	0	0	0	0	0	0	0	0	0	0	0	0	0
20185637101304B1	42.1194	-108.791	1	NonCore	4902.98	2.73333	Meet	14.8515	Meet	39.604	NotMeet	34.6535	Meet	8.91089	NotMeet	0	NotMeet	16.1807	NotMeet	0	NotMeet	2.66667	NotMeet	0	NotMeet	16.1807	NotMeet	6.63222	NotMeet	0	NotMeet	0	0	0	0	0	0	0	0	0	0	0	0	0	0	0	0	0	0
2015567100510B2	42.1761	-106.434	1	NonCore	5080.47	3.03333	Meet	24.7525	Meet	36.6337	NotMeet	15.8416	Meet	13.8614	NotMeet	15.8416	Meet	19.9571	Meet	12.8494	Meet	2.55556	NotMeet	2.9703	NotMeet	23.0094	Meet	14.8771	NotMeet	0	NotMeet	0	0	0	0	0	0	0	0	0	0	0	0	0	0	0	0	0	0
20175635107105B1	42.285	-110.038	1	NonCore	5309.52	3.9	Meet	44.5545	Meet	30.6931	NotMeet	14.8515	Meet	17.8218	NotMeet	17.8218	Meet	29.1592	Meet	25.2186	Meet	2.22222	NotMeet	2.9703	NotMeet	29.1592	Meet	24.384	NotMeet	3.9604	NotMeet	0	0	0	0	0	0	0	0	0	0	0	0	0	0	0	0	0	0
20155635101405B2	42.2954	-110.351	1	NonCore	4455.65	0	Meet	23.7624	Meet	31.6832	NotMeet	8.91089	NotMeet	17.8218	NotMeet	17.8218	Meet	20.6248	Meet	15.4517	Meet	1.66667	NotMeet	6.93069	Meet	24.5533	Meet	15.4354	NotMeet	0	NotMeet	0	0	0	0	0	0	0	0	0	0	0	0	0	0	0	0	0	0
20165635103507B1	42.3313	-109.754	1	NonCore	4268.79	9.5	Meet	44.5545	Meet	33.6634	NotMeet	16.8317	Meet	15.8416	NotMeet	13.8614	Meet	25.6988	Meet	24.4231	Meet	3.77778	NotMeet	0	NotMeet	25.6988	Meet	21.6647	NotMeet	0	NotMeet	0	0	0	0	0	0	0	0	0	0	0	0	0	0	0	0	0	0
20155635103317B2	42.4182	-110.216	1	NonCore	4192.92	0	Meet	38.6139	Meet	36.6337	NotMeet	16.8317	Meet	18.8119	NotMeet	17.8218	Meet	29.3077	Meet	18.1187	Meet	5.11111	Meet	1.9802	NotMeet	30.3784	Meet	17.9387	NotMeet	0	NotMeet	0	0	0	0	0	0	0	0	0	0	0	0	0	0	0	0	0	0
20155635107016B1	42.5391	-110.058	1	NonCore	5049.07	0	Meet	8.91089	Meet	29.703	NotMeet	10.8911	Meet	9.90099	NotMeet	13.8614	Meet	20.2259	Meet	16.383	Meet	4.88889	Meet	4.9505	NotMeet	20.9296	Meet	14.3933	NotMeet	0	NotMeet	0	0	0	0	0	0	0	0	0	0	0	0	0	0	0	0	0	0
20165635107019B1	42.549	-109.919	1	NonCore	4985.25	0	Meet	42.5743	Meet	31.6832	NotMeet	15.8416	Meet	5.94059	NotMeet	4.9505	NotMeet	20.32	Meet	27.0933	Meet	4.44444	Meet	9.90099	Meet	20.32	Meet	22.2956	NotMeet	0	NotMeet	0	0	0	0	0	0	0	0	0	0	0	0	0	0	0	0	0	0
20175625108907B1	43.2501	-107.197	1	NonCore	4522.7	0	Meet	21.7822	Meet	38.6139	NotMeet	18.8119	Meet	13.8614	NotMeet	13.8614	Meet	29.9156	Meet	15.24	Meet	3.33333	NotMeet	8.91089	Meet	30.6294	Meet	15.24	NotMeet	0.990099	NotMeet	0	0	0	0	0	0	0	0	0	0	0	0	0	0	0	0	0	0
20165629200214B2	44.4743	-109.471	2	NonCore	30943.3	4.66667	Meet	41.5842	Meet	30.6931	NotMeet	12.8713	Meet	11.8812	NotMeet	15.8416	Meet	21.637	Meet	11.3145	Meet	1	NotMeet	0.990099	NotMeet	21.844	Meet	25.4	NotMeet	0	NotMeet	0	0	0	0	0	0	0	0	0	0	0	0	0	0	0	0	0	0
20175637101301B2	42.0805	-108.936	1	Core	4997.15	13.7333	NotMeet	44.5545	Meet	41.5842	Meet	16.8317	Meet	17.8218	NotMeet	10.8911	Meet	23.876	Meet	43.8727	Meet	2	NotMeet	3.9604	NotMeet	24.3417	Meet	35.1971	Meet	5.34653	Meet	5296.1	5328.38	5279.16	0	5300.41	5343.72	5254.65	5315.93	5300.51	5277.07	5313.27	5317.92	5296.97	5344.14	5293.7	5254.75	5275.4	5262.13
20155643102616B1	43.728	-107.627	1	Core	5110.76	19.9	NotMeet	4.9505	Meet	86.1386	Meet	23.7624	Meet	6.93069	NotMeet	5.94059	Meet	33.1177	Meet	38.4629	Meet	5.66667	Meet	0	NotMeet	42.164	Meet	38.4629	Meet	78.0594	Meet	7583.11	6357.76	6299.04	6344.56	6324.4	6376.08	6269.8	6342.91	6324.52	7555.86	6339.74	6345.29	6320.29	7651.89	6316.38	6269.91	6294.56	6278.72
20155643105906B1	43.7713	-107.913	1	Core	4659.13	31.2667	NotMeet	10.8911	Meet	81.1881	Meet	11.8812	Meet	0.990099	NotMeet	0.990099	NotMeet	32.6437	Meet	0	NotMeet	5.66667	Meet	0.990099	NotMeet	41.275	Meet	0	NotMeet	73.7822	Meet	4320.62	4346.95	4306.8	4337.92	4324.14	4359.47	4286.81	4336.8	4324.22	4305.1	4334.63	4338.42	4938.66	4359.82	4318.66	4286.89	4303.74	4292.91
20155643106314B2	43.7907	-107.415	1	Core	5393.16	25.6667	NotMeet	5.94059	Meet	84.1584	Meet	27.7228	Meet	12.8713	NotMeet	3.9604	NotMeet	34.9015	Meet	34.29	Meet	5.11111	Meet	0	NotMeet	41.3657	Meet	49.53	Meet	64.1584	Meet	5715.8	5750.63	5697.51	5738.69	5720.45	6728.4	5671.07	5737.2	5720.56	5695.27	5734.33	0	5716.74	5767.65	5713.2	5671.17	5693.46	5679.14
20175637107604B1	41.1813	-109.495	1	Core	5579.08	32.5333	NotMeet	24.7525	Meet	41.5842	Meet	0.990099	NotMeet	30.6931	Meet	23.7624	Meet	26.4886	Meet	52.7756	Meet	3.88889	NotMeet	0.990099	NotMeet	29.21	Meet	37.2979	Meet	13.901	Meet	5912.84	5948.87	5893.92	5936.52	5917.65	5966.01	5866.56	5934.97	5917.76	5891.6	5932.01	5937.2	5913.8	5966.48	5910.15	5866.67	5889.73	5874.91
20185637108405B1	41.071	-107.934	1	NonCore	4691.67	14	NotMeet	31.6832	Meet	47.5248	Meet	13.8614	Meet	21.7822	Meet	15.8416	Meet	14.2631	NotMeet	21.59	Meet	1.88889	NotMeet	0.990099	NotMeet	17.78	NotMeet	22.86	NotMeet	8.91089	Meet	0	0	0	0	0	0	0	0	0	0	0	0	0	0	0	0	0	0
20155637101616B2	41.1671	-108.157	1	NonCore	4511.29	23.3667	NotMeet	48.5149	Meet	46.5347	Meet	6.93069	NotMeet	17.8218	NotMeet	3.9604	NotMeet	39.2289	Meet	66.04	Meet	1	NotMeet	0	NotMeet	48.5422	Meet	42.3333	Meet	22.7723	Meet	0	0	0	0	0	0	0	0	0	0	0	0	0	0	0	0	0	0
20155637101908B1	41.1786	-107.995	1	NonCore	5313	18.7	NotMeet	40.5941	Meet	44.5545	Meet	17.8218	Meet	26.7327	Meet	17.8218	Meet	31.115	Meet	33.3022	Meet	3.77778	NotMeet	0	NotMeet	31.1856	Meet	33.528	NotMeet	6.93069	Meet	0	0	0	0	0	0	0	0	0	0	0	0	0	0	0	0	0	0
20155637101611B1	41.1872	-108.228	1	NonCore	4524.33	14.6667	NotMeet	44.5545	Meet	47.5248	Meet	14.8515	Meet	20.7921	Meet	3.9604	NotMeet	40.4989	Meet	55.88	Meet	2.11111	NotMeet	4.9505	NotMeet	52.4933	Meet	42.926	Meet	10.8911	Meet	0	0	0	0	0	0	0	0	0	0	0	0	0	0	0	0	0	0
20175637107519B2	41.5662	-109.572	1	NonCore	5326.95	33.7	NotMeet	43.5644	Meet	41.5842	Meet	1.9802	NotMeet	28.7129	Meet	24.7525	Meet	21.6505	Meet	41.5471	Meet	3.44444	NotMeet	0	NotMeet	20.32	Meet	39.5288	Meet	8.91089	Meet	0	0	0	0	0	0	0	0	0	0	0	0	0	0	0	0	0	0
20165637108218B3	41.7106	-108.845	1	NonCore	5336.89	12.6667	NotMeet	10.8911	Meet	60.396	Meet	0.990099	NotMeet	21.7822	Meet	16.8317	Meet	35.1367	Meet	43.815	Meet	3.88889	NotMeet	0	NotMeet	25.4	Meet	41.1018	Meet	47.5248	Meet	0	0	0	0	0	0	0	0	0	0	0	0	0	0	0	0	0	0
20165637109913B2	41.7598	-108.003	1	NonCore	5399.22	13.7667	NotMeet	21.7822	Meet	51.4851	Meet	30.6931	Meet	12.8713	NotMeet	12.8713	Meet	22.5287	Meet	21.59	Meet	3.94444	NotMeet	6.93069	Meet	24.257	Meet	21.9364	NotMeet	13.8614	Meet	0	0	0	0	0	0	0	0	0	0	0	0	0	0	0	0	0	0
20175613108720B3	42.7534	-108.146	1	NonCore	4640.78	11.1	NotMeet	25.7426	Meet	55.4455	Meet	33.6634	Meet	2.9703	NotMeet	2.9703	NotMeet	41.2985	Meet	19.812	Meet	3.22222	NotMeet	7.92079	Meet	43.4009	Meet	19.8967	NotMeet	17.8218	Meet	0	0	0	0	0	0	0	0	0	0	0	0	0	0	0	0	0	0
20175643106002B1	44.0736	-108.335	1	NonCore	5225.58	12.2333	NotMeet	28.7129	Meet	56.4356	Meet	3.9604	NotMeet	1.9802	NotMeet	1.9802	NotMeet	18.8546	Meet	27.94	Meet	5.33333	Meet	0.990099	NotMeet	16.51	NotMeet	12.192	NotMeet	52.4752	Meet	0	0	0	0	0	0	0	0	0	0	0	0	0	0	0	0	0	0
20185643106005B2	44.1359	-108.199	1	NonCore	5143.27	13.4667	NotMeet	20.7921	Meet	63.3663	Meet	3.9604	NotMeet	16.8317	NotMeet	12.8713	Meet	28.7215	Meet	36.068	Meet	5	Meet	0	NotMeet	34.544	Meet	36.068	Meet	54.4554	Meet	0	0	0	0	0	0	0	0	0	0	0	0	0	0	0	0	0	0
2015563104712B1	44.2133	-108.211	1	NonCore	5131.98	11.1667	NotMeet	30.6931	Meet	54.4554	Meet	22.7723	Meet	10.8911	NotMeet	2.9703	NotMeet	23.9776	Meet	30.48	Meet	4.66667	Meet	10.8911	Meet	23.9059	Meet	30.734	NotMeet	14.8515	Meet	0	0	0	0	0	0	0	0	0	0	0	0	0	0	0	0	0	0
2017563102215B1	44.6228	-107.919	1	NonCore	4647.74	18.8667	NotMeet	13.8614	Meet	42.5743	Meet	2.9703	NotMeet	20.7921	Meet	20.7921	Meet	36.4067	Meet	44.3523	Meet	3.88889	NotMeet	0	NotMeet	57.15	Meet	44.3523	Meet	15.8416	Meet	0	0	0	0	0	0	0	0	0	0	0	0	0	0	0	0	0	0
20175637101013B2	42.047	-109.596	1	Core	5545.77	15.5	NotMeet	37.6238	Meet	30.6931	NotMeet	1.9802	NotMeet	22.7723	Meet	19.802	Meet	15.24	NotMeet	37.1764	Meet	2.66667	NotMeet	0.990099	NotMeet	24.384	Meet	33.02	NotMeet	7.48515	Meet	5142.84	5174.18	5126.39	5163.44	5147.03	5189.09	5102.59	5162.1	5147.13	5856.42	5159.52	5164.03	5878.49	5189.5	5140.51	5831.64	5122.74	0
20185637101017B1	42.0984	-109.521	1	Core	5525.38	15.0333	NotMeet	30.6931	Meet	36.6337	NotMeet	14.8515	Meet	14.8515	NotMeet	12.8713	Meet	11.3792	NotMeet	30.0567	Meet	2.77778	NotMeet	1.9802	NotMeet	11.7475	NotMeet	27.5771	NotMeet	6.41584	Meet	5123.94	5155.16	5107.54	5144.46	5128.11	5170.01	5083.84	5143.12	5128.21	5834.89	5140.55	5145.05	5856.88	5170.42	5121.61	5810.2	5103.91	5818.37
20165643105908B1	43.8766	-107.988	1	Core	4667.28	14.9333	NotMeet	24.7525	Meet	29.703	NotMeet	15.8416	Meet	11.8812	NotMeet	11.8812	Meet	16.256	NotMeet	31.6653	Meet	3.88889	NotMeet	0	NotMeet	16.51	NotMeet	28.2388	NotMeet	7.48515	Meet	4328.18	4354.56	4314.34	4345.52	4331.71	4367.1	4294.31	4344.39	4331.79	4312.63	4342.22	4346.01	0	4367.45	4326.22	4294.39	4311.27	4300.42
20165643105908B2	43.8792	-107.992	1	Core	4667.28	11.4667	NotMeet	28.7129	Meet	30.6931	NotMeet	3.9604	NotMeet	12.8713	NotMeet	11.8812	Meet	18.4856	Meet	34.7662	Meet	3.88889	NotMeet	2.9703	NotMeet	26.2467	Meet	36.2656	Meet	18.1782	Meet	4328.18	4354.56	4314.34	4345.52	4331.71	4367.1	4294.31	4344.39	4331.79	4312.63	4342.22	4346.01	0	4367.45	4326.22	4294.39	4311.27	4300.42
20155643106003B1	43.9853	-108.273	1	Core	5430.18	11.1667	NotMeet	26.7327	Meet	37.6238	NotMeet	13.8614	Meet	15.8416	NotMeet	15.8416	Meet	32.2072	Meet	41.2044	Meet	4.22222	Meet	0.990099	NotMeet	38.9021	Meet	41.2044	Meet	6.41584	Meet	5035.65	5066.34	5019.54	5055.82	5039.75	5080.93	4996.24	5054.51	5039.85	5017.56	5051.98	5056.4	5036.48	5081.33	5033.37	4996.33	5015.97	5003.35
20165625110407B1	42.6097	-107.238	1	Core	5292.07	21.2667	NotMeet	6.93069	Meet	37.6238	NotMeet	9.90099	NotMeet	14.8515	NotMeet	3.9604	NotMeet	15.1245	NotMeet	0	NotMeet	4.66667	Meet	1.9802	NotMeet	19.685	Meet	20.32	NotMeet	9.62376	Meet	4907.58	4937.49	4891.88	4927.23	5613.23	4951.71	5564.77	4925.95	4911.67	4889.95	5626.85	4927.8	4908.38	5659.54	4905.35	5564.87	4888.4	0
20175617102012B2	43.7216	-108.294	1	NonCore	4454.59	18.8667	NotMeet	22.7723	Meet	36.6337	NotMeet	15.8416	Meet	11.8812	NotMeet	11.8812	Meet	25.0952	Meet	27.0933	Meet	3	NotMeet	9.90099	Meet	35.3483	Meet	48.6229	Meet	6.93069	Meet	0	0	0	0	0	0	0	0	0	0	0	0	0	0	0	0	0	0
20155643105911B2	43.8946	-108.155	1	NonCore	4628.91	31.4	NotMeet	22.7723	Meet	33.6634	NotMeet	8.91089	NotMeet	2.9703	NotMeet	0.990099	NotMeet	17.5768	NotMeet	19.4733	Meet	4.77778	Meet	0	NotMeet	19.304	Meet	14.732	NotMeet	23.7624	Meet	0	0	0	0	0	0	0	0	0	0	0	0	0	0	0	0	0	0
20165643100118B1	44.0688	-107.609	1	NonCore	4555.1	12.8	NotMeet	25.7426	Meet	38.6139	NotMeet	6.93069	NotMeet	21.7822	Meet	19.802	Meet	19.685	Meet	29.21	Meet	3.66667	NotMeet	0.990099	NotMeet	18.288	Meet	32.4556	NotMeet	16.8317	Meet	0	0	0	0	0	0	0	0	0	0	0	0	0	0	0	0	0	0
2018563102210B3	44.6865	-108.139	1	NonCore	4657.16	25.1	NotMeet	46.5347	Meet	34.6535	NotMeet	8.91089	NotMeet	8.91089	NotMeet	1.9802	NotMeet	12.2296	NotMeet	0	NotMeet	3	NotMeet	0.990099	NotMeet	17.78	NotMeet	14.986	NotMeet	14.8515	Meet	0	0	0	0	0	0	0	0	0	0	0	0	0	0	0	0	0	0
2016563102220B1	44.7092	-107.984	1	NonCore	5266.19	15.3333	NotMeet	28.7129	Meet	37.6238	NotMeet	7.92079	NotMeet	15.8416	NotMeet	1.9802	NotMeet	13.3927	NotMeet	53.34	Meet	1.88889	NotMeet	5.94059	Meet	15.5575	NotMeet	36.83	Meet	8.91089	Meet	0	0	0	0	0	0	0	0	0	0	0	0	0	0	0	0	0	0
2016563102220B2	44.7121	-107.976	1	NonCore	5266.19	19.8667	NotMeet	49.505	Meet	20.7921	NotMeet	4.9505	NotMeet	5.94059	NotMeet	0	NotMeet	8.9408	NotMeet	0	NotMeet	2.55556	NotMeet	0	NotMeet	9.73667	NotMeet	146.473	Meet	10.8911	Meet	0	0	0	0	0	0	0	0	0	0	0	0	0	0	0	0	0	0
20165617102005B1	43.8169	-108.668	1	Core	4783.27	10.2667	NotMeet	22.7723	Meet	44.5545	Meet	24.7525	Meet	11.8812	NotMeet	1.9802	NotMeet	12.7	NotMeet	0	NotMeet	5	Meet	0.990099	NotMeet	13.97	NotMeet	64.135	Meet	3.20792	NotMeet	5069.42	5100.31	5053.2	5089.72	5073.55	5115.01	5029.75	5088.4	5073.64	5051.21	5085.86	5090.3	5070.25	5115.41	5067.12	5029.84	5891.21	5036.9
20155637103207B1	42.1957	-109.768	1	Core	4807.09	11.9667	NotMeet	44.5545	Meet	40.5941	Meet	16.8317	Meet	27.7228	Meet	22.7723	Meet	33.141	Meet	35.56	Meet	5.11111	Meet	0	NotMeet	36.0947	Meet	30.9563	NotMeet	0	NotMeet	5094.66	5979.99	5924.76	5115.06	5948.61	5140.47	5897.26	5966.03	0	5076.36	5111.18	5115.65	5095.5	5140.88	5092.35	5054.88	5074.75	5061.98
20175637103214B2	42.1261	-109.811	1	Core	4844.69	13.8	NotMeet	41.5842	Meet	50.495	Meet	17.8218	Meet	31.6832	Meet	24.7525	Meet	27.305	Meet	44.5247	Meet	2.44444	NotMeet	0.990099	NotMeet	27.3538	Meet	44.7842	Meet	3.20792	NotMeet	5134.51	6026.77	5971.1	5155.08	5995.14	5180.68	5943.39	0	5995.26	5116.07	5151.16	5155.67	5135.35	5181.09	5132.18	5094.42	5114.45	5101.58
20175635103519B1	42.31	-109.706	1	Core	4445.78	14.4333	NotMeet	29.703	Meet	44.5545	Meet	29.703	Meet	14.8515	NotMeet	13.8614	Meet	26.717	Meet	24.384	Meet	1.22222	NotMeet	0.990099	NotMeet	26.717	Meet	23.4462	NotMeet	0	NotMeet	4122.77	4147.9	4109.58	4139.28	4126.13	4754.11	4090.51	4138.21	4126.21	4107.96	0	4731.15	4123.45	4160.17	4709.6	4090.58	4106.66	4096.33
20175623104406B2	42.0506	-110.193	1	Core	5144.51	11.5	NotMeet	25.7426	Meet	42.5743	Meet	21.7822	Meet	26.7327	Meet	25.7426	NotMeet	30.3389	Meet	23.495	Meet	4	Meet	1.9802	NotMeet	30.3389	Meet	23.4244	NotMeet	0	NotMeet	5452.28	5485.5	5434.83	5474.11	5456.71	5501.31	5409.61	5472.69	5456.82	5432.69	5469.96	5474.74	6362.03	5501.74	6358.1	5409.71	5430.97	5417.3
20155623104407B2	41.9474	-110.326	1	Core	5138.07	15.6333	NotMeet	42.5743	Meet	49.505	Meet	29.703	Meet	13.8614	NotMeet	5.94059	Meet	46.6344	Meet	33.02	Meet	2	NotMeet	2.9703	NotMeet	51.4927	Meet	25.1883	NotMeet	0	NotMeet	5445.44	5478.63	5428.02	5467.25	5449.87	5494.41	5402.83	5465.83	5449.98	5425.88	5463.1	5467.88	6354.06	5494.84	0	5402.92	5424.16	5410.51
2017567110210B2	41.938	-106.919	1	Core	4865.06	10.7333	NotMeet	17.8218	Meet	47.5248	Meet	23.7624	Meet	18.8119	NotMeet	8.91089	Meet	19.3842	Meet	36.83	Meet	5.11111	Meet	1.9802	NotMeet	21.2725	Meet	50.292	Meet	0	NotMeet	5156.1	4539.08	4497.16	5176.75	4515.26	4552.16	4476.28	4528.48	4515.35	4495.38	4526.22	4530.18	4512.33	4552.52	4509.54	4476.36	4493.96	4482.65
2018567101920B1	41.2514	-107.869	1	NonCore	5333.68	18.6333	NotMeet	45.5446	Meet	43.5644	Meet	13.8614	Meet	16.8317	NotMeet	12.8713	Meet	22.2827	Meet	38.608	Meet	2	NotMeet	14.8515	Meet	23.495	Meet	30.226	NotMeet	2.9703	NotMeet	0	0	0	0	0	0	0	0	0	0	0	0	0	0	0	0	0	0
20175637102506B2	41.3192	-108.84	1	NonCore	5043.96	32.7	NotMeet	33.6634	Meet	55.4455	Meet	0	NotMeet	26.7327	Meet	19.802	Meet	22.733	Meet	26.2467	Meet	4.22222	Meet	1.9802	NotMeet	17.78	NotMeet	24.3114	NotMeet	0	NotMeet	0	0	0	0	0	0	0	0	0	0	0	0	0	0	0	0	0	0
20165635107118B3	42.3426	-110.13	1	NonCore	5274.09	11.2667	NotMeet	43.5644	Meet	40.5941	Meet	28.7129	Meet	13.8614	NotMeet	9.90099	Meet	26.0096	Meet	10.16	Meet	3.11111	NotMeet	0.990099	NotMeet	26.2467	Meet	21.1667	NotMeet	0	NotMeet	0	0	0	0	0	0	0	0	0	0	0	0	0	0	0	0	0	0
20165637101014B1	42.0389	-109.751	1	Core	5568.56	19.6667	NotMeet	49.505	Meet	31.6832	NotMeet	7.92079	NotMeet	20.7921	Meet	18.8119	Meet	26.67	Meet	35.0982	Meet	3.44444	NotMeet	3.9604	NotMeet	24.2455	Meet	31.1573	NotMeet	0	NotMeet	5163.98	5195.45	5147.46	5184.66	5168.19	5210.42	5123.57	5183.32	5168.29	0	5180.73	5185.26	5902.66	5210.83	5161.64	5855.61	5143.8	5863.84
20155637102117B2	42.2458	-109.478	1	Core	4588.5	19.5	NotMeet	29.703	Meet	22.7723	NotMeet	5.94059	NotMeet	10.8911	NotMeet	8.91089	Meet	11.7475	NotMeet	18.6871	Meet	2.22222	NotMeet	7.92079	Meet	18.415	Meet	18.0622	NotMeet	0	NotMeet	5673.5	4892.64	4847.44	4882.48	5678.12	5724.52	5629.1	4881.21	4867.05	4845.53	4878.77	4883.04	4863.8	4907.12	4860.79	4825.03	4844	4831.81
20155637102505B1	41.1864	-108.809	1	Core	5272.61	47.2	NotMeet	37.6238	Meet	33.6634	NotMeet	0.990099	NotMeet	12.8713	NotMeet	12.8713	Meet	15.24	NotMeet	25.0371	Meet	5.77778	Meet	2.9703	NotMeet	18.288	Meet	25.0371	NotMeet	0	NotMeet	5588.04	5622.09	5570.16	5610.42	5592.59	5638.29	6468.36	6543.79	5592.7	5567.97	0	5611.06	6520.45	5638.73	5585.5	5544.41	5566.2	5552.2
20185637103213B2	42.2355	-109.865	1	Core	4834.96	11.9333	NotMeet	28.7129	Meet	35.6436	NotMeet	13.8614	Meet	22.7723	Meet	21.7822	Meet	20.0025	Meet	18.8259	Meet	4.55556	Meet	1.9802	NotMeet	24.3417	Meet	24.2147	NotMeet	2.13861	NotMeet	5124.21	6014.67	5959.12	5144.73	0	5170.29	5931.46	6000.62	5983.22	5105.8	5140.82	5145.32	5125.05	5170.69	5121.88	5084.2	5104.18	5091.34
20155637103219B2	42.1997	-109.904	1	Core	4853.02	14.1667	NotMeet	4.9505	Meet	28.7129	NotMeet	16.8317	Meet	13.8614	NotMeet	12.8713	Meet	26.3525	Meet	29.845	Meet	5.33333	Meet	0.990099	NotMeet	30.734	Meet	27.305	NotMeet	0	NotMeet	5143.35	0	5981.37	5163.94	6005.45	5189.59	5953.61	6023.03	6005.57	5124.87	5160.02	5164.53	5144.19	5190	5141.01	5103.18	5123.25	5110.35
20155637103512B1	42.2596	-109.709	1	Core	4434.37	23.8	NotMeet	48.5149	Meet	27.7228	NotMeet	7.92079	NotMeet	18.8119	NotMeet	10.8911	Meet	18.8383	Meet	23.2833	Meet	5.11111	Meet	0.990099	NotMeet	18.8383	Meet	21.336	NotMeet	0	NotMeet	4112.19	4137.25	4099.03	4128.66	4115.54	4741.9	4080.01	4127.58	4115.62	4097.42	4714.88	0	4112.86	4149.49	4697.51	4080.08	4096.12	4085.81
20155637107905B2	41.6602	-109.458	1	Core	5248.35	26.4	NotMeet	38.6139	Meet	19.802	NotMeet	5.94059	NotMeet	7.92079	NotMeet	6.93069	Meet	26.3676	Meet	32.004	Meet	1.66667	NotMeet	6.93069	Meet	38.5618	Meet	28.3633	NotMeet	0	NotMeet	4867.03	0	4851.46	5584.6	4870.99	4910.8	4828.94	4885.25	4871.09	4849.55	4882.82	4887.08	4867.83	4911.18	4864.82	4829.03	4848.01	4835.81
20175637107318B1	41.0654	-109.724	1	NonCore	5255.02	17.2667	NotMeet	28.7129	Meet	32.6733	NotMeet	15.8416	Meet	13.8614	NotMeet	10.8911	Meet	25.908	Meet	44.7675	Meet	3.33333	NotMeet	0	NotMeet	28.6871	Meet	44.45	Meet	4.9505	NotMeet	0	0	0	0	0	0	0	0	0	0	0	0	0	0	0	0	0	0
20175637107318B2	41.0667	-109.729	1	NonCore	5255.02	48.6333	NotMeet	39.604	Meet	23.7624	NotMeet	12.8713	Meet	5.94059	NotMeet	5.94059	Meet	16.2983	NotMeet	17.78	Meet	3.22222	NotMeet	5.94059	Meet	18.7158	Meet	17.78	NotMeet	0	NotMeet	0	0	0	0	0	0	0	0	0	0	0	0	0	0	0	0	0	0
20175637103909B2	41.1461	-108.461	1	NonCore	5259.53	18.3	NotMeet	39.604	Meet	38.6139	NotMeet	34.6535	Meet	8.91089	NotMeet	8.91089	Meet	18.7158	Meet	21.59	Meet	2.88889	NotMeet	0	NotMeet	19.05	Meet	24.5533	NotMeet	0	NotMeet	0	0	0	0	0	0	0	0	0	0	0	0	0	0	0	0	0	0
20185637107306B1	41.1603	-109.71	1	NonCore	5254.28	41.4667	NotMeet	21.7822	Meet	28.7129	NotMeet	12.8713	Meet	6.93069	NotMeet	0	NotMeet	12.8494	NotMeet	22.86	Meet	4.22222	Meet	5.94059	Meet	14.2631	NotMeet	19.05	NotMeet	0	NotMeet	0	0	0	0	0	0	0	0	0	0	0	0	0	0	0	0	0	0
20185637107306B2	41.1619	-109.706	1	NonCore	5254.28	45.4333	NotMeet	28.7129	Meet	32.6733	NotMeet	4.9505	NotMeet	9.90099	NotMeet	6.93069	Meet	11.9743	NotMeet	35.56	Meet	2.66667	NotMeet	3.9604	NotMeet	12.7	NotMeet	35.56	Meet	0	NotMeet	0	0	0	0	0	0	0	0	0	0	0	0	0	0	0	0	0	0
20155637101908B2	41.1814	-108.001	1	NonCore	5313	52.8667	NotMeet	38.1579	Meet	6.57895	NotMeet	0	NotMeet	6.57895	NotMeet	0	NotMeet	16.51	NotMeet	0	NotMeet	1.42857	NotMeet	0	NotMeet	15.24	NotMeet	24.765	NotMeet	0	NotMeet	0	0	0	0	0	0	0	0	0	0	0	0	0	0	0	0	0	0
20185637101917B2	41.2025	-107.976	1	NonCore	5337.28	12.6333	NotMeet	45.5446	Meet	25.7426	NotMeet	3.9604	NotMeet	18.8119	NotMeet	13.8614	Meet	15.5074	NotMeet	51.0309	Meet	2.66667	NotMeet	6.93069	Meet	16.764	NotMeet	39.1695	Meet	0.990099	NotMeet	0	0	0	0	0	0	0	0	0	0	0	0	0	0	0	0	0	0
20185637107506B1	41.2537	-109.778	1	NonCore	5341.94	69.9667	NotMeet	34.6535	Meet	15.8416	NotMeet	2.9703	NotMeet	12.8713	NotMeet	7.92079	Meet	10.4775	NotMeet	20.828	Meet	2.44444	NotMeet	0.990099	NotMeet	12.7	NotMeet	16.002	NotMeet	0	NotMeet	0	0	0	0	0	0	0	0	0	0	0	0	0	0	0	0	0	0
2016567101911B2	41.355	-107.749	1	NonCore	5314.98	32.6333	NotMeet	40.5941	Meet	13.8614	NotMeet	1.9802	NotMeet	6.93069	NotMeet	0.990099	NotMeet	12.3825	NotMeet	38.1	Meet	2.88889	NotMeet	2.9703	NotMeet	12.7	NotMeet	20.32	NotMeet	2.9703	NotMeet	0	0	0	0	0	0	0	0	0	0	0	0	0	0	0	0	0	0
20165637107811B1	41.4085	-108.903	1	NonCore	4609.74	35.8667	NotMeet	20.7921	Meet	32.6733	NotMeet	8.91089	NotMeet	14.8515	NotMeet	13.8614	Meet	21.2725	Meet	22.4971	Meet	5	Meet	2.9703	NotMeet	26.416	Meet	22.5425	NotMeet	0.990099	NotMeet	0	0	0	0	0	0	0	0	0	0	0	0	0	0	0	0	0	0
20165637107811B2	41.41	-108.898	1	NonCore	4609.74	45.1	NotMeet	40.5941	Meet	24.7525	NotMeet	0.990099	NotMeet	6.93069	NotMeet	6.93069	Meet	21.844	Meet	26.924	Meet	4	Meet	0.990099	NotMeet	0	NotMeet	52.9167	Meet	0.990099	NotMeet	0	0	0	0	0	0	0	0	0	0	0	0	0	0	0	0	0	0
20165637107708B1	41.4393	-109.35	1	NonCore	4758.44	33.8667	NotMeet	14.8515	Meet	27.7228	NotMeet	10.8911	Meet	7.92079	NotMeet	7.92079	Meet	30.0567	Meet	36.83	Meet	1.66667	NotMeet	5.94059	Meet	33.8667	Meet	31.115	NotMeet	0	NotMeet	0	0	0	0	0	0	0	0	0	0	0	0	0	0	0	0	0	0
20165637107910B1	41.5255	-109.428	1	NonCore	5045.12	32.5667	NotMeet	36.6337	Meet	24.7525	NotMeet	0	NotMeet	22.7723	Meet	7.92079	Meet	8.46667	NotMeet	57.785	Meet	4.72222	Meet	0	NotMeet	0	NotMeet	36.83	Meet	1.9802	NotMeet	0	0	0	0	0	0	0	0	0	0	0	0	0	0	0	0	0	0
20185637107807B2	41.5994	-109.1	1	NonCore	4627.47	33.8667	NotMeet	30.6931	Meet	28.7129	NotMeet	15.8416	Meet	16.8317	NotMeet	10.8911	Meet	26.797	Meet	39.37	Meet	2.77778	NotMeet	0	NotMeet	28.0987	Meet	27.2473	NotMeet	0	NotMeet	0	0	0	0	0	0	0	0	0	0	0	0	0	0	0	0	0	0
20165623102817B1	41.6372	-110.12	1	NonCore	4490.4	32.0333	NotMeet	39.604	Meet	30.6931	NotMeet	3.9604	NotMeet	26.7327	Meet	24.7525	Meet	18.415	Meet	35.9229	Meet	3.44444	NotMeet	0	NotMeet	18.415	Meet	35.7188	Meet	0	NotMeet	0	0	0	0	0	0	0	0	0	0	0	0	0	0	0	0	0	0
20155637107918B2	41.6509	-109.155	1	NonCore	4790.27	10.1333	NotMeet	44.5545	Meet	19.802	NotMeet	1.9802	NotMeet	14.8515	NotMeet	7.92079	Meet	19.4235	Meet	24.2711	Meet	5.77778	Meet	3.9604	NotMeet	25.146	Meet	23.9183	NotMeet	0	NotMeet	0	0	0	0	0	0	0	0	0	0	0	0	0	0	0	0	0	0
20165637107903B2	41.7749	-109.225	1	NonCore	5019.99	18.8	NotMeet	35.6436	Meet	27.7228	NotMeet	0.990099	NotMeet	25.7426	Meet	24.7525	Meet	21.1667	Meet	24.765	Meet	3.66667	NotMeet	0.990099	NotMeet	21.1667	Meet	23.368	NotMeet	0	NotMeet	0	0	0	0	0	0	0	0	0	0	0	0	0	0	0	0	0	0
20155637108201B1	41.7943	-109.124	1	NonCore	5465.18	17.5333	NotMeet	27.7228	Meet	39.604	NotMeet	3.9604	NotMeet	32.6733	Meet	9.90099	Meet	19.177	Meet	49.9533	Meet	2.22222	NotMeet	0	NotMeet	23.2229	Meet	26.5545	NotMeet	3.9604	NotMeet	0	0	0	0	0	0	0	0	0	0	0	0	0	0	0	0	0	0
20155637108201B2	41.7973	-109.128	1	NonCore	5465.18	21.9333	NotMeet	38.6139	Meet	39.604	NotMeet	3.9604	NotMeet	35.6436	Meet	29.703	NotMeet	20.0891	Meet	64.77	Meet	4.66667	Meet	1.9802	NotMeet	21.9075	Meet	58.6409	Meet	0	NotMeet	0	0	0	0	0	0	0	0	0	0	0	0	0	0	0	0	0	0
20165637107103B2	42.0749	-110.004	1	NonCore	5290.21	50	NotMeet	30.6931	Meet	22.7723	NotMeet	5.94059	NotMeet	13.8614	NotMeet	14.8515	Meet	8.89	NotMeet	27.3756	Meet	4.22222	Meet	0	NotMeet	9.31333	NotMeet	29.21	NotMeet	0	NotMeet	0	0	0	0	0	0	0	0	0	0	0	0	0	0	0	0	0	0
20165623101411B3	42.1118	-110.107	1	NonCore	4166.18	44.8	NotMeet	48.5149	Meet	26.7327	NotMeet	0	NotMeet	24.7525	Meet	20.7921	Meet	0	NotMeet	56.515	Meet	1.55556	NotMeet	1.9802	NotMeet	0	NotMeet	51.308	Meet	0	NotMeet	0	0	0	0	0	0	0	0	0	0	0	0	0	0	0	0	0	0
20165637102401B2	42.1151	-108.474	1	NonCore	5166.81	22.5667	NotMeet	24.7525	Meet	36.6337	NotMeet	29.703	Meet	5.94059	NotMeet	3.9604	NotMeet	27.6412	Meet	20.0378	Meet	3.88889	NotMeet	0.990099	NotMeet	27.6412	Meet	21.7055	NotMeet	0	NotMeet	0	0	0	0	0	0	0	0	0	0	0	0	0	0	0	0	0	0
20185637101304B2	42.1222	-108.797	1	NonCore	4902.98	17.8	NotMeet	21.5909	Meet	19.3182	NotMeet	7.95455	NotMeet	2.27273	NotMeet	6.81818	Meet	11.938	NotMeet	4.572	NotMeet	1.875	NotMeet	1.13636	NotMeet	16.0867	NotMeet	7.62	NotMeet	1.13636	NotMeet	0	0	0	0	0	0	0	0	0	0	0	0	0	0	0	0	0	0
20185623107119B1	42.1266	-110.081	1	NonCore	5229.26	25.6	NotMeet	44.5545	Meet	38.6139	NotMeet	13.8614	Meet	27.7228	Meet	22.7723	Meet	8.70857	NotMeet	31.3267	Meet	3	NotMeet	4.9505	NotMeet	14.3164	NotMeet	32.4338	NotMeet	0	NotMeet	0	0	0	0	0	0	0	0	0	0	0	0	0	0	0	0	0	0
20185623107119B2	42.1309	-110.079	1	NonCore	5229.26	15	NotMeet	30.6931	Meet	38.6139	NotMeet	13.8614	Meet	37.6238	Meet	28.7129	NotMeet	10.16	NotMeet	42.8413	Meet	3	NotMeet	3.9604	NotMeet	12.5046	NotMeet	34.5209	NotMeet	0.990099	NotMeet	0	0	0	0	0	0	0	0	0	0	0	0	0	0	0	0	0	0
20155623107107B1	42.1923	-110.089	1	NonCore	5142.95	11.9333	NotMeet	46.5347	Meet	38.6139	NotMeet	28.7129	Meet	19.802	NotMeet	15.8416	Meet	30.5816	Meet	27.5492	Meet	5.11111	Meet	0	NotMeet	31.6442	Meet	24.5035	NotMeet	0	NotMeet	0	0	0	0	0	0	0	0	0	0	0	0	0	0	0	0	0	0
20155635107110B3	42.3415	-110.041	1	NonCore	5307.57	30.8333	NotMeet	9.90099	Meet	28.7129	NotMeet	6.93069	NotMeet	20.7921	Meet	20.7921	Meet	26.3525	Meet	31.242	Meet	4.22222	Meet	5.94059	Meet	29.3914	Meet	31.75	NotMeet	0	NotMeet	0	0	0	0	0	0	0	0	0	0	0	0	0	0	0	0	0	0
20175635107120B3	42.3707	-110.061	1	NonCore	5272.44	21.9	NotMeet	38.6139	Meet	39.604	NotMeet	16.8317	Meet	18.8119	NotMeet	18.8119	Meet	26.1526	Meet	24.765	Meet	3.77778	NotMeet	4.9505	NotMeet	26.4746	Meet	24.5035	NotMeet	4.9505	NotMeet	0	0	0	0	0	0	0	0	0	0	0	0	0	0	0	0	0	0
2016563104201B2	44.5232	-108.409	1	NonCore	4445.76	23	NotMeet	40.5941	Meet	22.7723	NotMeet	5.94059	NotMeet	13.8614	NotMeet	5.94059	Meet	22.86	Meet	29.21	Meet	1.77778	NotMeet	0.990099	NotMeet	38.9467	Meet	35.2778	Meet	2.9703	NotMeet	0	0	0	0	0	0	0	0	0	0	0	0	0	0	0	0	0	0
2015563104803B1	44.7182	-108.489	1	NonCore	4519.33	11.8	NotMeet	31.6832	Meet	36.6337	NotMeet	14.8515	Meet	16.8317	NotMeet	10.8911	Meet	35.9229	Meet	38.1	Meet	3.22222	NotMeet	0	NotMeet	44.45	Meet	40.2771	Meet	2.9703	NotMeet	0	0	0	0	0	0	0	0	0	0	0	0	0	0	0	0	0	0
2015563104803B2	44.7198	-108.482	1	NonCore	4519.33	18.6	NotMeet	39.604	Meet	34.6535	NotMeet	20.7921	Meet	11.8812	NotMeet	8.91089	Meet	33.5038	Meet	32.512	Meet	3.88889	NotMeet	0	NotMeet	36.6059	Meet	30.7622	NotMeet	0.990099	NotMeet	0	0	0	0	0	0	0	0	0	0	0	0	0	0	0	0	0	0
2015563103101B3	44.9121	-108.143	1	NonCore	4763.77	15.9	NotMeet	21.5686	Meet	33.3333	NotMeet	0	NotMeet	0	NotMeet	0	NotMeet	0	NotMeet	0	NotMeet	3.6	NotMeet	0	NotMeet	0	NotMeet	127.423	Meet	0	NotMeet	0	0	0	0	0	0	0	0	0	0	0	0	0	0	0	0	0	0
20155637102117B1	42.243	-109.476	1	Core	4588.5	5.8	Meet	50.495	NotMeet	40.5941	Meet	8.91089	NotMeet	14.8515	NotMeet	7.92079	Meet	21.9364	Meet	21.2436	Meet	2.88889	NotMeet	0	NotMeet	23.8369	Meet	21.1137	NotMeet	20.3168	Meet	5673.5	4892.64	4847.44	4882.48	5678.12	5724.52	5629.1	4881.21	4867.05	4845.53	4878.77	4883.04	4863.8	4907.12	4860.79	4825.03	4844	4831.81
20155637109417B2	41.6915	-108.438	1	NonCore	5159.32	0	Meet	55.4455	NotMeet	44.5545	Meet	17.8218	Meet	7.92079	NotMeet	2.9703	NotMeet	11.477	NotMeet	22.225	Meet	5.44444	Meet	1.9802	NotMeet	13.97	NotMeet	11.3748	NotMeet	20.7921	Meet	0	0	0	0	0	0	0	0	0	0	0	0	0	0	0	0	0	0
2015563104518B2	44.3318	-107.853	1	NonCore	4503.04	7.8	Meet	54.902	NotMeet	41.1765	Meet	0	NotMeet	1.96078	NotMeet	0	NotMeet	14.7782	NotMeet	0	NotMeet	4	Meet	0	NotMeet	0	NotMeet	24.5533	NotMeet	39.2157	Meet	0	0	0	0	0	0	0	0	0	0	0	0	0	0	0	0	0	0
20155637100319B1	41.0025	-108.46	1	Core	6032.5	0	Meet	52.4752	NotMeet	38.6139	NotMeet	24.7525	Meet	5.94059	NotMeet	4.9505	NotMeet	34.4424	Meet	34.29	Meet	4.66667	Meet	0	NotMeet	36.6643	Meet	31.75	NotMeet	7.48515	Meet	5594.21	5628.3	5576.31	5616.61	5598.76	0	5550.43	5615.15	5598.87	5574.11	5612.35	5617.26	5595.12	5644.96	5591.67	5550.53	5572.35	5558.33
20175623101401B1	42.0684	-110.319	1	Core	4637.92	5.3	Meet	52.4752	NotMeet	30.6931	NotMeet	8.91089	NotMeet	14.8515	NotMeet	10.8911	Meet	19.304	Meet	19.685	Meet	3	NotMeet	6.93069	Meet	27.7091	Meet	20.9884	NotMeet	1.06931	NotMeet	4300.95	4327.16	4287.19	4318.18	4304.45	4339.63	4267.29	4317.05	4304.54	4285.5	4314.9	4318.67	4301.66	4959.96	4299	0	4284.14	4273.36
20155637103512B2	42.2617	-109.712	1	Core	4434.37	9.63333	Meet	52.4752	NotMeet	21.7822	NotMeet	4.9505	NotMeet	16.8317	NotMeet	11.8812	Meet	18.669	Meet	20.955	Meet	3.88889	NotMeet	0	NotMeet	19.2505	Meet	19.8718	NotMeet	0	NotMeet	4112.19	4137.25	4099.03	4128.66	4115.54	4741.9	4080.01	4127.58	4115.62	4097.42	4714.88	0	4112.86	4149.49	4697.51	4080.08	4096.12	4085.81
20165643105920B2	43.7655	-107.938	1	Core	4625.37	0	Meet	55.4455	NotMeet	33.6634	NotMeet	23.7624	Meet	5.94059	NotMeet	5.94059	Meet	32.9045	Meet	28.702	Meet	2.11111	NotMeet	1.9802	NotMeet	32.9045	Meet	28.1709	NotMeet	2.13861	NotMeet	4289.31	4315.45	4275.59	4306.49	4292.8	4327.88	4255.74	4305.37	4292.89	4273.9	4303.22	4306.98	4902.87	4328.22	4287.36	4255.82	4272.55	4261.8
20155643106103B2	43.8597	-107.859	1	Core	5120.96	2.9	Meet	50.495	NotMeet	30.6931	NotMeet	12.8713	Meet	14.8515	NotMeet	14.8515	Meet	24.0323	Meet	23.4648	Meet	4.22222	Meet	0	NotMeet	25.1791	Meet	22.9755	NotMeet	4.27723	NotMeet	5427.31	4777.84	4733.71	4767.92	4752.76	4791.6	4711.73	4766.68	4752.86	4731.84	4764.3	5449.67	4749.67	4791.98	4746.74	4711.82	4730.34	4718.44
20185637108001B2	41.9603	-109.435	1	Core	5250.67	2.86667	Meet	59.4059	NotMeet	27.7228	NotMeet	13.8614	Meet	17.8218	NotMeet	16.8317	Meet	18.9089	Meet	28.2222	Meet	1.55556	NotMeet	0.990099	NotMeet	18.9089	Meet	27.6981	NotMeet	0	NotMeet	5564.78	5598.7	0	5587.07	5569.31	5614.82	5521.23	5585.62	5569.42	5544.79	6513.3	5587.71	5565.69	5615.26	5562.26	5521.33	6466.88	5529.09
20155613108714B2	42.7504	-108.231	1	Core	4749.51	3.6	Meet	60.396	NotMeet	35.6436	NotMeet	15.8416	Meet	13.8614	NotMeet	11.8812	Meet	34.7785	Meet	11.5047	Meet	3.66667	NotMeet	1.9802	NotMeet	38.9082	Meet	10.8284	NotMeet	2.13861	NotMeet	5872.58	7090.05	5853.8	5896.1	5877.36	5925.39	5826.62	5894.57	5877.48	7021.78	5891.62	5896.78	5873.54	5925.86	5869.92	5826.73	5849.63	5834.91
20155637110007B1	42.0537	-107.868	1	Core	5369.07	0	Meet	68.3168	NotMeet	27.7228	NotMeet	17.8218	Meet	8.91089	NotMeet	10.8911	Meet	25.9862	Meet	19.3842	Meet	5	Meet	0	NotMeet	25.9862	Meet	17.3383	NotMeet	0	NotMeet	5690.27	6679.1	5672.06	5713.06	5694.9	5741.44	5645.74	5711.57	5695.01	5669.83	5708.72	5713.71	5691.2	5741.89	5687.68	5645.84	5668.03	5653.77
2017567110210B1	41.935	-106.924	1	Core	4865.06	6.1	Meet	53.4653	NotMeet	30.6931	NotMeet	7.92079	NotMeet	18.8119	NotMeet	3.9604	NotMeet	11.43	NotMeet	1.905	NotMeet	3.88889	NotMeet	0	NotMeet	12.065	NotMeet	0	NotMeet	1.06931	NotMeet	5156.1	4539.08	4497.16	5176.75	4515.26	4552.16	4476.28	4528.48	4515.35	4495.38	4526.22	4530.18	4512.33	4552.52	4509.54	4476.36	4493.96	4482.65
2018567109805B1	41.1141	-107.735	1	NonCore	5245.35	5.7	Meet	62.3762	NotMeet	26.7327	NotMeet	13.8614	Meet	8.91089	NotMeet	0.990099	NotMeet	12.4178	NotMeet	5.92667	NotMeet	3.22222	NotMeet	0.990099	NotMeet	12.4178	NotMeet	7.07571	NotMeet	1.9802	NotMeet	0	0	0	0	0	0	0	0	0	0	0	0	0	0	0	0	0	0
20165623104420B2	41.9491	-110.202	1	NonCore	4934.53	0	Meet	70.297	NotMeet	29.703	NotMeet	16.8317	Meet	13.8614	NotMeet	0	NotMeet	15.4214	NotMeet	0	NotMeet	5.11111	Meet	0.990099	NotMeet	15.4214	NotMeet	25.0825	NotMeet	0	NotMeet	0	0	0	0	0	0	0	0	0	0	0	0	0	0	0	0	0	0
20175637101315B1	42.142	-108.743	1	NonCore	4973.64	7.6	Meet	58.4158	NotMeet	29.703	NotMeet	18.8119	Meet	4.9505	NotMeet	3.9604	NotMeet	24.5165	Meet	7.62	NotMeet	2.77778	NotMeet	0.990099	NotMeet	25.4	Meet	8.89	NotMeet	0.990099	NotMeet	0	0	0	0	0	0	0	0	0	0	0	0	0	0	0	0	0	0
2015563100114B2	44.2798	-107.628	1	Core	4725.29	19.2	NotMeet	54.4554	NotMeet	41.5842	Meet	14.8515	Meet	11.8812	NotMeet	8.91089	Meet	24.2358	Meet	38.4175	Meet	3.66667	NotMeet	0	NotMeet	28.8925	Meet	28.2787	NotMeet	21.3861	Meet	4381.98	4408.68	4367.96	4399.53	4385.54	4421.38	4347.68	4398.38	4385.63	4366.24	4396.19	4400.03	4382.69	4421.73	4379.99	4347.76	4364.85	4353.87
20155637108403B2	41.0292	-107.986	1	NonCore	4663.36	13.2667	NotMeet	50.495	NotMeet	44.5545	Meet	8.91089	NotMeet	27.7228	Meet	17.8218	Meet	17.901	NotMeet	26.924	Meet	4.88889	Meet	2.9703	NotMeet	20.9062	Meet	19.8967	NotMeet	7.92079	Meet	0	0	0	0	0	0	0	0	0	0	0	0	0	0	0	0	0	0
20155637104014B1	41.9025	-108.651	1	NonCore	4972.04	10.8333	NotMeet	50.495	NotMeet	43.5644	Meet	27.7228	Meet	11.8812	NotMeet	10.8911	Meet	34.544	Meet	22.6786	Meet	3.66667	NotMeet	0	NotMeet	34.0659	Meet	22.6907	NotMeet	6.93069	Meet	0	0	0	0	0	0	0	0	0	0	0	0	0	0	0	0	0	0
20165637103608B2	41.712	-109.987	1	Core	4309.48	19.7	NotMeet	58.4158	NotMeet	36.6337	NotMeet	11.8812	Meet	19.802	NotMeet	13.8614	Meet	12.5307	NotMeet	32.6571	Meet	2.11111	NotMeet	0	NotMeet	16.51	NotMeet	29.845	NotMeet	5.34653	Meet	3996.37	4020.73	3983.59	4012.38	3999.63	4032.31	3965.1	4011.34	3999.7	3982.02	4009.33	4012.84	3997.03	4032.63	3994.56	3965.17	3980.76	3970.74
20155643100119B1	44.1262	-107.638	1	NonCore	4525.22	14.1333	NotMeet	60.396	NotMeet	32.6733	NotMeet	2.9703	NotMeet	23.7624	Meet	6.93069	Meet	9.07143	NotMeet	40.005	Meet	3.11111	NotMeet	0.990099	NotMeet	6.77333	NotMeet	19.3431	NotMeet	7.92079	Meet	0	0	0	0	0	0	0	0	0	0	0	0	0	0	0	0	0	0
20155643100119B2	44.1295	-107.645	1	NonCore	4525.22	24.4667	NotMeet	55.4455	NotMeet	33.6634	NotMeet	0	NotMeet	13.8614	NotMeet	0	NotMeet	18.0219	Meet	0	NotMeet	1.11111	NotMeet	0	NotMeet	0	NotMeet	30.9033	NotMeet	21.7822	Meet	0	0	0	0	0	0	0	0	0	0	0	0	0	0	0	0	0	0
20175637103910B3	41.2133	-108.431	1	NonCore	5270.18	38.2667	NotMeet	50.495	NotMeet	42.5743	Meet	18.8119	Meet	21.7822	Meet	7.92079	Meet	28.2575	Meet	45.2967	Meet	3.22222	NotMeet	0.990099	NotMeet	28.956	Meet	25.7629	NotMeet	0.990099	NotMeet	0	0	0	0	0	0	0	0	0	0	0	0	0	0	0	0	0	0
20175637107317B2	41.2479	-109.719	1	NonCore	5255.19	18.1333	NotMeet	50.495	NotMeet	43.5644	Meet	20.7921	Meet	20.7921	Meet	17.8218	Meet	19.05	Meet	34.925	Meet	3.77778	NotMeet	0	NotMeet	18.9992	Meet	35.3907	Meet	0	NotMeet	0	0	0	0	0	0	0	0	0	0	0	0	0	0	0	0	0	0
20165623104410B1	41.908	-110.058	1	NonCore	4940.07	12.5333	NotMeet	51.4851	NotMeet	40.5941	Meet	0	NotMeet	40.5941	Meet	24.7525	Meet	0	NotMeet	33.8667	Meet	1.88889	NotMeet	0	NotMeet	0	NotMeet	31.6832	NotMeet	0	NotMeet	0	0	0	0	0	0	0	0	0	0	0	0	0	0	0	0	0	0
20155637101010B1	42.1874	-109.665	1	Core	5555.46	11.2	NotMeet	52.4752	NotMeet	26.7327	NotMeet	3.9604	NotMeet	22.7723	Meet	13.8614	Meet	27.94	Meet	27.3957	Meet	5	Meet	0	NotMeet	27.94	Meet	25.6988	NotMeet	0	NotMeet	5151.83	5183.23	5135.35	5172.46	5156.02	5198.16	5111.51	5171.12	5156.12	5866.65	5168.54	5173.05	0	5198.57	5149.49	5841.83	5131.7	5850.04
20155637101010B2	42.1877	-109.66	1	Core	5555.46	15.2	NotMeet	57.4257	NotMeet	25.7426	NotMeet	12.8713	Meet	14.8515	NotMeet	13.8614	Meet	24.8138	Meet	29.0286	Meet	4.22222	Meet	0	NotMeet	24.8138	Meet	25.4	NotMeet	0	NotMeet	5151.83	5183.23	5135.35	5172.46	5156.02	5198.16	5111.51	5171.12	5156.12	5866.65	5168.54	5173.05	0	5198.57	5149.49	5841.83	5131.7	5850.04
20155635101820B1	42.3302	-109.294	1	Core	4901.78	13.0333	NotMeet	50.495	NotMeet	39.604	NotMeet	10.8911	Meet	27.7228	Meet	24.7525	Meet	27.2774	Meet	25.1012	Meet	4.55556	Meet	1.9802	NotMeet	27.2774	Meet	22.6181	NotMeet	0	NotMeet	5195.03	4573.35	4531.11	4563.85	4549.35	4586.52	4510.07	4562.67	0	5176.36	4560.39	4564.37	4546.39	4586.88	4543.58	4510.15	4527.88	5161.7
20155637102505B2	41.1899	-108.81	1	Core	5272.61	45.9	NotMeet	56.4356	NotMeet	21.7822	NotMeet	2.9703	NotMeet	15.8416	NotMeet	5.94059	Meet	13.97	NotMeet	57.15	Meet	5	Meet	1.9802	NotMeet	19.4733	Meet	43.9615	Meet	0	NotMeet	5588.04	5622.09	5570.16	5610.42	5592.59	5638.29	6468.36	6543.79	5592.7	5567.97	0	5611.06	6520.45	5638.73	5585.5	5544.41	5566.2	5552.2
20165637103608B1	41.7074	-109.988	1	Core	4309.48	21.1667	NotMeet	74.2574	NotMeet	15.8416	NotMeet	0	NotMeet	14.8515	NotMeet	2.9703	NotMeet	7.112	NotMeet	34.29	Meet	1.66667	NotMeet	0.990099	NotMeet	2.54	NotMeet	28.1517	NotMeet	0	NotMeet	3996.37	4020.73	3983.59	4012.38	3999.63	4032.31	3965.1	4011.34	3999.7	3982.02	4009.33	4012.84	3997.03	4032.63	3994.56	3965.17	3980.76	3970.74
20155637108104B1	41.9686	-109.198	1	Core	5642.29	26.3	NotMeet	80.198	NotMeet	18.8119	NotMeet	7.92079	NotMeet	10.8911	NotMeet	2.9703	NotMeet	16.8275	NotMeet	12.7	Meet	5.22222	Meet	0	NotMeet	14.8771	NotMeet	10.668	NotMeet	0	NotMeet	5232.36	5264.24	5215.61	5253.31	5236.61	6033.61	5191.41	5251.94	5236.71	5213.56	5249.32	5253.91	5233.21	5279.82	5229.98	0	5956.47	5198.79
20155637107605B1	41.0949	-109.675	1	NonCore	5333.56	17.6667	NotMeet	56.4356	NotMeet	21.7822	NotMeet	5.94059	NotMeet	13.8614	NotMeet	8.91089	Meet	10.3293	NotMeet	17.78	Meet	2.44444	NotMeet	0	NotMeet	21.1667	Meet	11.9743	NotMeet	0.990099	NotMeet	0	0	0	0	0	0	0	0	0	0	0	0	0	0	0	0	0	0
2018567109805B2	41.1157	-107.731	1	NonCore	5245.35	26.4333	NotMeet	70.297	NotMeet	15.8416	NotMeet	9.90099	NotMeet	4.9505	NotMeet	0	NotMeet	11.7122	NotMeet	0	NotMeet	1.55556	NotMeet	1.9802	NotMeet	11.7122	NotMeet	5.27538	NotMeet	0	NotMeet	0	0	0	0	0	0	0	0	0	0	0	0	0	0	0	0	0	0
20165637101606B2	41.1236	-108.165	1	NonCore	4506.22	48.1333	NotMeet	65.3465	NotMeet	18.8119	NotMeet	8.91089	NotMeet	10.8911	NotMeet	0.990099	NotMeet	9.59556	NotMeet	6.35	NotMeet	3.33333	NotMeet	0	NotMeet	9.2075	NotMeet	6.00364	NotMeet	0	NotMeet	0	0	0	0	0	0	0	0	0	0	0	0	0	0	0	0	0	0
20185637103905B1	41.1504	-108.484	1	NonCore	5287.2	13.0667	NotMeet	53.4653	NotMeet	35.6436	NotMeet	25.7426	Meet	1.9802	NotMeet	0.990099	NotMeet	16.8965	NotMeet	8.46667	NotMeet	2.77778	NotMeet	3.9604	NotMeet	16.8965	NotMeet	20.955	NotMeet	1.9802	NotMeet	0	0	0	0	0	0	0	0	0	0	0	0	0	0	0	0	0	0
20175641107407B2	41.1613	-110.13	1	NonCore	4988.6	44.0667	NotMeet	59.4059	NotMeet	12.8713	NotMeet	5.94059	NotMeet	2.9703	NotMeet	0	NotMeet	14.3042	NotMeet	0	NotMeet	1.66667	NotMeet	3.9604	NotMeet	13.97	NotMeet	13.716	NotMeet	0	NotMeet	0	0	0	0	0	0	0	0	0	0	0	0	0	0	0	0	0	0
20165637107614B2	41.2198	-109.625	1	NonCore	5255.29	22.2667	NotMeet	53.4653	NotMeet	19.802	NotMeet	1.9802	NotMeet	16.8317	NotMeet	9.90099	Meet	9.03111	NotMeet	41.656	Meet	2	NotMeet	0	NotMeet	13.97	NotMeet	40.005	Meet	2.9703	NotMeet	0	0	0	0	0	0	0	0	0	0	0	0	0	0	0	0	0	0
20155637103919B2	41.2343	-108.413	1	NonCore	5283.51	44.7	NotMeet	51.4851	NotMeet	19.802	NotMeet	3.9604	NotMeet	6.93069	NotMeet	0.990099	NotMeet	23.8125	Meet	0	NotMeet	4.11111	Meet	6.93069	Meet	23.368	Meet	17.4171	NotMeet	1.9802	NotMeet	0	0	0	0	0	0	0	0	0	0	0	0	0	0	0	0	0	0
20175637107317B1	41.2468	-109.715	1	NonCore	5255.19	38.3667	NotMeet	54.4554	NotMeet	26.7327	NotMeet	0.990099	NotMeet	24.7525	Meet	19.802	Meet	16.8031	NotMeet	35.0982	Meet	3	NotMeet	0.990099	NotMeet	19.558	Meet	34.7133	NotMeet	0	NotMeet	0	0	0	0	0	0	0	0	0	0	0	0	0	0	0	0	0	0
20175637101610B2	41.2536	-108.162	1	NonCore	4511.05	26.4	NotMeet	62.3762	NotMeet	8.91089	NotMeet	0	NotMeet	5.94059	NotMeet	1.9802	NotMeet	13.5467	NotMeet	0	NotMeet	2.55556	NotMeet	0	NotMeet	5.08	NotMeet	5.08	NotMeet	1.9802	NotMeet	0	0	0	0	0	0	0	0	0	0	0	0	0	0	0	0	0	0
20185637107506B2	41.2561	-109.774	1	NonCore	5341.94	72.3667	NotMeet	57.4257	NotMeet	14.8515	NotMeet	3.9604	NotMeet	6.93069	NotMeet	2.9703	NotMeet	19.05	Meet	27.94	Meet	4	Meet	0.990099	NotMeet	22.86	Meet	13.0175	NotMeet	2.9703	NotMeet	0	0	0	0	0	0	0	0	0	0	0	0	0	0	0	0	0	0
20185637107520B1	41.2819	-109.886	1	NonCore	5345.4	25.4	NotMeet	64.3564	NotMeet	15.8416	NotMeet	4.9505	NotMeet	3.9604	NotMeet	0	NotMeet	9.41294	NotMeet	0	NotMeet	3.55556	NotMeet	4.9505	NotMeet	12.7	NotMeet	16.9333	NotMeet	0	NotMeet	0	0	0	0	0	0	0	0	0	0	0	0	0	0	0	0	0	0
20165637107509B2	41.3282	-109.877	1	NonCore	5342.87	22.5333	NotMeet	58.4158	NotMeet	24.7525	NotMeet	4.9505	NotMeet	13.8614	NotMeet	9.90099	Meet	18.5821	Meet	30.48	Meet	1.77778	NotMeet	0	NotMeet	20.6587	Meet	24.3417	NotMeet	4.9505	NotMeet	0	0	0	0	0	0	0	0	0	0	0	0	0	0	0	0	0	0
20155637107813B1	41.5032	-108.957	1	NonCore	4597.71	64.5667	NotMeet	50.495	NotMeet	18.8119	NotMeet	3.9604	NotMeet	3.9604	NotMeet	0.990099	NotMeet	7.62	NotMeet	0	NotMeet	3.88889	NotMeet	1.9802	NotMeet	9.31333	NotMeet	93.1333	Meet	0	NotMeet	0	0	0	0	0	0	0	0	0	0	0	0	0	0	0	0	0	0
2018567108516B1	41.5595	-107.885	1	NonCore	5320.2	55.4333	NotMeet	50.495	NotMeet	30.6931	NotMeet	19.802	Meet	15.8416	NotMeet	15.8416	Meet	12.4178	NotMeet	24.0145	Meet	2.77778	NotMeet	0	NotMeet	12.4178	NotMeet	21.1015	NotMeet	0	NotMeet	0	0	0	0	0	0	0	0	0	0	0	0	0	0	0	0	0	0
2018567108516B2	41.5622	-107.89	1	NonCore	5320.2	18.3667	NotMeet	50.495	NotMeet	37.6238	NotMeet	20.7921	Meet	21.7822	Meet	19.802	Meet	12.8954	NotMeet	24.384	Meet	3.66667	NotMeet	1.9802	NotMeet	12.8954	NotMeet	16.256	NotMeet	0	NotMeet	0	0	0	0	0	0	0	0	0	0	0	0	0	0	0	0	0	0
20155637107918B1	41.6484	-109.149	1	NonCore	4790.27	31.5333	NotMeet	53.4653	NotMeet	23.7624	NotMeet	2.9703	NotMeet	19.802	NotMeet	17.8218	Meet	12.192	NotMeet	24.3114	Meet	5.22222	Meet	0.990099	NotMeet	12.7	NotMeet	20.1507	NotMeet	0	NotMeet	0	0	0	0	0	0	0	0	0	0	0	0	0	0	0	0	0	0
20185637108215B2	41.7682	-109.121	1	NonCore	5526.43	26.5667	NotMeet	65.3465	NotMeet	26.7327	NotMeet	15.8416	Meet	12.8713	NotMeet	9.90099	Meet	20.7211	Meet	29.6985	Meet	2.77778	NotMeet	0	NotMeet	21.3078	Meet	27.4638	NotMeet	0	NotMeet	0	0	0	0	0	0	0	0	0	0	0	0	0	0	0	0	0	0
20165623104410B2	41.9121	-110.06	1	NonCore	4940.07	16.1667	NotMeet	58.4158	NotMeet	36.6337	NotMeet	0	NotMeet	36.6337	Meet	0.990099	NotMeet	0	NotMeet	0	NotMeet	2.77778	NotMeet	0	NotMeet	0	NotMeet	42.4873	Meet	0	NotMeet	0	0	0	0	0	0	0	0	0	0	0	0	0	0	0	0	0	0
20175635103517B1	42.4127	-109.667	1	NonCore	6392.33	40.1	NotMeet	56.4356	NotMeet	26.7327	NotMeet	9.90099	NotMeet	17.8218	NotMeet	11.8812	Meet	22.739	Meet	24.4764	Meet	2.33333	NotMeet	0	NotMeet	23.749	Meet	22.5425	NotMeet	0.990099	NotMeet	0	0	0	0	0	0	0	0	0	0	0	0	0	0	0	0	0	0
2015563104502B1	44.3294	-107.938	1	NonCore	4426.49	13.9333	NotMeet	73.2673	NotMeet	22.7723	NotMeet	0	NotMeet	21.7822	Meet	0	NotMeet	0	NotMeet	0	NotMeet	4.66667	Meet	0	NotMeet	0	NotMeet	7.19667	NotMeet	0.990099	NotMeet	0	0	0	0	0	0	0	0	0	0	0	0	0	0	0	0	0	0
20165629104609B1	44.82	-108.998	1	NonCore	5256.26	28.1667	NotMeet	65.3465	NotMeet	12.8713	NotMeet	1.9802	NotMeet	8.91089	NotMeet	0	NotMeet	8.04333	NotMeet	11.43	Meet	4.66667	Meet	0	NotMeet	13.97	NotMeet	8.70857	NotMeet	0.990099	NotMeet	0	0	0	0	0	0	0	0	0	0	0	0	0	0	0	0	0	0
[truncated: 42 more columns]

## Sheet: MetaData
Attribute	Definition	List of codes
PRIMARYKEY	Unique site code	na
LAT	Latitude of site	na
LONG	Longitude of site	na
STRATA	Type I or Type II	1,2
CORESTAT	Analysis domain	Core, NonCore
RWGT	Rangeland sample weight (ha)	na
LGaps	Large foliar gaps cover (%)	na
LGapsS	Benchmark scoring of LGaps (<=10%)	Meet, NotMeet
Bare	Bare ground cover (%)	na
BareS	Benchmark scoring of Bare (<=50%)	Meet, NotMeet
TFoliar	Total foliar cover (%)	na
TFoliarS	Benchmark scoring of TFoliar (>=40%)	Meet, NotMeet
PGrass	Perennial grass cover (%)	na
PGrassS	Benchmark scoring of PGrass (>=10%)	Meet, NotMeet
Shrub	Shub cover (%)	na
ShrubS	Benchmark scoring of Shrub (>=20%)	Meet, NotMeet
Sage	Sagebrush cover (%)	na
SageS	Benchmark scoring of Sage (5-25%, incl)	Meet, NotMeet
Herb_H	Herbaceous height (cm)	na
Herb_HS	Benchmark scoring of Herb_H (>=18 cm)	Meet, NotMeet
Sage_H	Sagebrush shrub height (cm)	na
Sage_HS	Benchmark scoring of Sage_H (10-80 cm, incl.)	Meet, NotMeet
SoilAg	Soil aggregate stability (index)	na
SoilAgS	Benchmark scoring of SoilAg (>=4)	Meet, NotMeet
PForb	Perennial forb cover (%)	na
PForbS	Benchmark scoring of PForb (>=5%)	Meet, NotMeet
PGrass_H	Perennial grass height (cm)	na
PGrass_HS	Benchmark scoring of PGrass_H (>=18 cm)	Meet, NotMeet
Shrub_H	Shrub height (cm)	na
Shrub_HS	Benchmark scoring of Shrub_H (>=35 cm)	Meet, NotMeet
AnFG	Annual forb-grass cover (%)	na
AnFGS	Benchmark scoring of AnFG (>= 5%)	Meet, NotMeet
CREP1 - CREP30	Core replicate weights for replicate 1 to 30	0 if site not included in a replicate, else rangeland sample weight
NCREP1 - NCREP30	NonCore replicate weights for replicate 1 to 30	0 if site not included in a replicate, else rangeland sample weight
